# Supplementary material for: Protective effects of Ganoderma lucidum spores on estradiol benzoate-induced TEC apoptosis and compromised double-positive thymocyte development
Source: Front Pharmacol. 2024 Aug 16;15:1419881. doi: 10.3389/fphar.2024.1419881 (PMC11361955; doi:10.3389/fphar.2024.1419881)
Supplement: Supplementary file 2 [file Table1.XLSX]

## Sheet: Control1
Clone.ID	Clone.Count	Clone.Fraction	V.Segment	D.Segment	J.Segment	C.Segment	CDR3.Gene.Sequence	CDR3.AA.Sequence
1	2515	0.0158904	TRAV11	NA	TRAJ18	TRAC	TGTGTGGTGGGCGATAGAGGTTCAGCCTTAGGGAGGCTGCATTTT	CVVGDRGSALGRLHF
2	2304	0.0145572	TRAV11	NA	TRAJ18	TRAC	TGTGTGGTGGGGGATAGAGGTTCAGCCTTAGGGAGGCTGCATTTT	CVVGDRGSALGRLHF
3	1485	0.00938258	TRAV11	NA	TRAJ18	TRAC	TGTGTGGTGGGAGATAGAGGTTCAGCCTTAGGGAGGCTGCATTTT	CVVGDRGSALGRLHF
4	797	0.00503563	TRAV11	NA	TRAJ18	TRAC	TGTGTGGTGGGTGATAGAGGTTCAGCCTTAGGGAGGCTGCATTTT	CVVGDRGSALGRLHF
5	251	0.00158588	TRAV11	NA	TRAJ18	TRAC	TGTGTGGTGGCCGATAGAGGTTCAGCCTTAGGGAGGCTGCATTTT	CVVADRGSALGRLHF
6	205	0.00129524	TRAV1	NA	TRAJ31	TRAC	TGTGCTGTGAGGAGGAATAACAATAACAGAATCTTCTTT	CAVRRNNNNRIFF
7	191	0.00120678	TRAV13N-2	NA	TRAJ50	TRAC	TGTGCTATAGCATCCTCCTCCTTCAGCAAGCTGGTGTTT	CAIASSSFSKLVF
8	158	0.000998281	TRAV13D-1	NA	TRAJ30	TRAC	TGTGCTATGGAACGCACAAATGCTTACAAAGTCATCTTT	CAMERTNAYKVIF
9	88	0.000556005	TRAV13-4-DV7	NA	TRAJ56	TRAC	TGTGCTATGGCTACTGGAGGCAATAATAAGCTGACTTTT	CAMATGGNNKLTF
10	82	0.000518095	TRAV3-3	NA	TRAJ21	TRAC	TGCGCAGTCAGTGCACCTAATTACAACGTGCTTTACTTC	CAVSAPNYNVLYF
11	79	0.000499141	TRAV14D-2	NA	TRAJ22	TRAC	TGTGCAGCAAGTGCATCTTCTGGCAGCTGGCAACTCATCTTT	CAASASSGSWQLIF
12	73	0.000461231	TRAV14D-2	NA	TRAJ34	TRAC	TGTGCAGCAAGTCCCAATACCGACAAAGTCGTCTTT	CAASPNTDKVVF
13	71	0.000448595	TRAV13-4-DV7	NA	TRAJ40	TRAC	TGTGCTACAGGAAACTACAAATACGTCTTT	CATGNYKYVF
14	71	0.000448595	TRAV3-3	NA	TRAJ42	TRAC	TGCGCAGTCAGTGGAGGAAGCAATGCAAAGCTAACCTTC	CAVSGGSNAKLTF
15	70	0.000442277	TRAV13D-1	NA	TRAJ57	TRAC	TGTGCTATGAATCAAGGAGGGTCTGCGAAGCTCATCTTT	CAMNQGGSAKLIF
16	70	0.000442277	TRAV13D-1	NA	TRAJ57	TRAC	TGTGCTATGGATCAAGGAGGGTCTGCGAAGCTCATCTTT	CAMDQGGSAKLIF
17	70	0.000442277	TRAV7-2	NA	TRAJ31	TRAC	TGTGCAGCAAGGAATAACAATAACAGAATCTTCTTT	CAARNNNNRIFF
18	69	0.000435958	TRAV14-1	NA	TRAJ13	TRAC	TGTGCAGCAAGTGCAAATTCTGGGACTTACCAGAGGTTT	CAASANSGTYQRF
19	69	0.000435958	TRAV6-7-DV9	NA	TRAJ18	TRAC	TGCGCTCTGAGTTGGAAAGGTTCAGCCTTAGGGAGGCTGCATTTT	CALSWKGSALGRLHF
20	67	0.000423322	TRAV8D-2	NA	TRAJ52	TRAC	TGTGCTACTGGAGCTAACACTGGAAAGCTCACGTTT	CATGANTGKLTF
21	66	0.000417004	TRAV7-3	NA	TRAJ21	TRAC	TGTGCAGTGAGCATGGGGCCTAATTACAACGTGCTTTACTTC	CAVSMGPNYNVLYF
22	63	0.000398049	TRAV1	NA	TRAJ21	TRAC	TGTGCTGTGAGGGAGCCTAATTACAACGTGCTTTACTTC	CAVREPNYNVLYF
23	62	0.000391731	TRAV14D-2	NA	TRAJ37	TRAC	TGTGCAGCAACAGGCAATACTAGAAAACTCATCTTT	CAATGNTRKLIF
24	61	0.000385412	TRAV11	NA	TRAJ32	TRAC	TGTGTGGTGGGCGATTATGGGGGCAGTGGCAACAAGCTCATCTTT	CVVGDYGGSGNKLIF
25	61	0.000385412	TRAV13D-1	NA	TRAJ31	TRAC	TGTGCTATGGAACGGAATAACAATAACAGAATCTTCTTT	CAMERNNNNRIFF
26	61	0.000385412	TRAV13N-1	NA	TRAJ50	TRAC	TGTGCTATGGCATCCTCCTCCTTCAGCAAGCTGGTGTTT	CAMASSSFSKLVF
27	61	0.000385412	TRAV3-3	NA	TRAJ22	TRAC	TGCGCAGTCAGTGCATCTTCTGGCAGCTGGCAACTCATCTTT	CAVSASSGSWQLIF
28	60	0.000379094	TRAV14D-1	NA	TRAJ22	TRAC	TGTGCAGCAAGTGGGGCTTCTGGCAGCTGGCAACTCATCTTT	CAASGASGSWQLIF
29	59	0.000372776	TRAV1	NA	TRAJ13	TRAC	TGTGCTGTGAGGCCCTCAAATTCTGGGACTTACCAGAGGTTT	CAVRPSNSGTYQRF
30	59	0.000372776	TRAV14D-2	NA	TRAJ31	TRAC	TGTGCAGCAAGTAACAATAACAGAATCTTCTTT	CAASNNNRIFF
31	58	0.000366458	TRAV11	NA	TRAJ18	TRAC	TGTGTGGTGGTCGATAGAGGTTCAGCCTTAGGGAGGCTGCATTTT	CVVVDRGSALGRLHF
32	58	0.000366458	TRAV13-4-DV7	NA	TRAJ12	TRAC	TGTGCTATGGGGACTGGAGGCTATAAAGTGGTCTTT	CAMGTGGYKVVF
33	58	0.000366458	TRAV13-4-DV7	NA	TRAJ45	TRAC	TGTGCTATAACAGGAGGTGCAGATAGACTCACCTTT	CAITGGADRLTF
34	55	0.000347503	TRAV11	NA	TRAJ18	TRAC	TGTGTGGTGGCGGATAGAGGTTCAGCCTTAGGGAGGCTGCATTTT	CVVADRGSALGRLHF
35	55	0.000347503	TRAV14D-1	NA	TRAJ11	TRAC	TGTGCAGCAAGAGACTCGGGATACAACAAACTCACTTTT	CAARDSGYNKLTF
36	55	0.000347503	TRAV14N-3	NA	TRAJ42	TRAC	TGTGCAGCAAGTGGAGGAAGCAATGCAAAGCTAACCTTC	CAASGGSNAKLTF
37	55	0.000347503	TRAV4-4-DV10	NA	TRAJ43	TRAC	TGTGCTGCTGTCAATAACAACAATGCCCCACGATTT	CAAVNNNNAPRF
38	54	0.000341185	TRAV14D-3-DV8	NA	TRAJ17	TRAC	TGTGCAGCAAGTGAGACTAACAGTGCAGGGAACAAGCTAACTTTT	CAASETNSAGNKLTF
39	54	0.000341185	TRAV3-3	NA	TRAJ52	TRAC	TGCGCAGTCAGCACTGGAGCTAACACTGGAAAGCTCACGTTT	CAVSTGANTGKLTF
40	53	0.000334867	TRAV14D-1	NA	TRAJ12	TRAC	TGTGCAGCAAGTGGGGGGACTGGAGGCTATAAAGTGGTCTTT	CAASGGTGGYKVVF
41	53	0.000334867	TRAV14D-1	NA	TRAJ37	TRAC	TGTGCAGCCTTAACAGGCAATACTAGAAAACTCATCTTT	CAALTGNTRKLIF
42	53	0.000334867	TRAV5-1	NA	TRAJ16	TRAC	TGCTCAGCAACCCCAACTTCAAGTGGCCAGAAGCTGGTTTTT	CSATPTSSGQKLVF
43	52	0.000328548	TRAV13-4-DV7	NA	TRAJ49	TRAC	TGTGCTATGGACACGGGTTACCAGAACTTCTATTTT	CAMDTGYQNFYF
44	52	0.000328548	TRAV4-4-DV10	NA	TRAJ22	TRAC	TGTGCTGCTGAGGCTTCTGGCAGCTGGCAACTCATCTTT	CAAEASGSWQLIF
45	51	0.00032223	TRAV12D-1	NA	TRAJ45	TRAC	TGTGCTCTGAGTGATACAGGAGGTGCAGATAGACTCACCTTT	CALSDTGGADRLTF
46	51	0.00032223	TRAV13D-1	NA	TRAJ17	TRAC	TGTGCTATGGAACGGGGCAGTGCAGGGAACAAGCTAACTTTT	CAMERGSAGNKLTF
47	51	0.00032223	TRAV13D-2	NA	TRAJ50	TRAC	TGTGCTATGAGGGCATCCTCCTCCTTCAGCAAGCTGGTGTTT	CAMRASSSFSKLVF
48	51	0.00032223	TRAV4-4-DV10	NA	TRAJ52	TRAC	TGTGCTGCTGACACTGGAGCTAACACTGGAAAGCTCACGTTT	CAADTGANTGKLTF
49	51	0.00032223	TRAV8D-2	NA	TRAJ30	TRAC	TGTGCTACAGATGACACAAATGCTTACAAAGTCATCTTT	CATDDTNAYKVIF
50	50	0.000315912	TRAV21/DV12	NA	TRAJ56	TRAC	TGTATCCTGAGAGCTACTGGAGGCAATAATAAGCTGACTTTT	CILRATGGNNKLTF
51	49	0.000309594	TRAV14D-3-DV8	NA	TRAJ45	TRAC	TGTGCAGCAAGTGAAGGTGCAGATAGACTCACCTTT	CAASEGADRLTF
52	49	0.000309594	TRAV4-4-DV10	NA	TRAJ22	TRAC	TGTGCTGCTGAATCTTCTGGCAGCTGGCAACTCATCTTT	CAAESSGSWQLIF
53	49	0.000309594	TRAV6-5	NA	TRAJ23	TRAC	TGTGCTCTGAGTGATTATAACCAGGGGAAGCTTATCTTT	CALSDYNQGKLIF
54	49	0.000309594	TRAV8D-2	NA	TRAJ26	TRAC	TGTGCTACAGATAACTATGCCCAGGGATTAACCTTC	CATDNYAQGLTF
55	49	0.000309594	TRAV8D-2	NA	TRAJ44	TRAC	TGTGCTACATTTACTGGCAGTGGTGGAAAACTCACTTTG	CATFTGSGGKLTL
56	48	0.000303275	TRAV1	NA	TRAJ33	TRAC	TGTGCTGTGAGGGATAGCAACTATCAGTTGATCTGG	CAVRDSNYQLIW
57	48	0.000303275	TRAV14D-1	NA	TRAJ31	TRAC	TGTGCAGCAAGTGGGAATAACAATAACAGAATCTTCTTT	CAASGNNNNRIFF
58	48	0.000303275	TRAV3-3	NA	TRAJ50	TRAC	TGCGCAGTCAGTGCATCCTCCTCCTTCAGCAAGCTGGTGTTT	CAVSASSSFSKLVF
59	48	0.000303275	TRAV6-7-DV9	NA	TRAJ50	TRAC	TGCGCTCTGAGGGCATCCTCCTCCTTCAGCAAGCTGGTGTTT	CALRASSSFSKLVF
60	47	0.000296957	TRAV10D	NA	TRAJ45	TRAC	TGTGCAGCAAATACAGGAGGTGCAGATAGACTCACCTTT	CAANTGGADRLTF
61	47	0.000296957	TRAV3-3	NA	TRAJ52	TRAC	TGCGCAGCCTCCACTGGAGCTAACACTGGAAAGCTCACGTTT	CAASTGANTGKLTF
62	47	0.000296957	TRAV7-1	NA	TRAJ48	TRAC	TGTGCAGTGAGCCCGACCAACTATGGAAATGAGAAAATAACTTTT	CAVSPTNYGNEKITF
63	47	0.000296957	TRAV8N-2	NA	TRAJ31	TRAC	TGTGCTACCAACAATAACAGAATCTTCTTT	CATNNNRIFF
64	46	0.000290639	TRAV12D-1	NA	TRAJ30	TRAC	TGTGCTCTGAGTGACACAAATGCTTACAAAGTCATCTTT	CALSDTNAYKVIF
65	46	0.000290639	TRAV13D-1	NA	TRAJ58	TRAC	TGTGCTATGGAACGCGAGCAAGGCACTGGGTCTAAGCTGTCATTT	CAMEREQGTGSKLSF
66	46	0.000290639	TRAV14-3	NA	TRAJ45	TRAC	TGTGCAGCAAGTGATACAGGAGGTGCAGATAGACTCACCTTT	CAASDTGGADRLTF
67	46	0.000290639	TRAV14D-1	NA	TRAJ27	TRAC	TGTGCAGCAAACACCAATACAGGCAAATTAACCTTT	CAANTNTGKLTF
68	46	0.000290639	TRAV14D-2	NA	TRAJ30	TRAC	TGTGCAGCAAGTGACACAAATGCTTACAAAGTCATCTTT	CAASDTNAYKVIF
69	45	0.000284321	TRAV14-2	NA	TRAJ22	TRAC	TGTGCAGTAGCATCTTCTGGCAGCTGGCAACTCATCTTT	CAVASSGSWQLIF
70	45	0.000284321	TRAV8D-1	NA	TRAJ43	TRAC	TGTGCTAATAACAACAATGCCCCACGATTT	CANNNNAPRF
71	45	0.000284321	TRDV1	NA	TRAJ49	TRAC	TGTGGAGGGAAAGCGGGTTACCAGAACTTCTATTTT	CGGKAGYQNFYF
72	44	0.000278002	TRAV1	NA	TRAJ39	TRAC	TGTGCTTATAATGCAGGTGCCAAGCTCACATTC	CAYNAGAKLTF
73	44	0.000278002	TRAV11	NA	TRAJ33	TRAC	TGTGTGGTGGGGGATAGCAACTATCAGTTGATCTGG	CVVGDSNYQLIW
74	44	0.000278002	TRAV12D-1	NA	TRAJ49	TRAC	TGTGCTCTGAACACGGGTTACCAGAACTTCTATTTT	CALNTGYQNFYF
75	44	0.000278002	TRAV13D-1	NA	TRAJ23	TRAC	TGTGCTATGGAAATCAATTATAACCAGGGGAAGCTTATCTTT	CAMEINYNQGKLIF
76	44	0.000278002	TRAV13N-2	NA	TRAJ49	TRAC	TGTGCCTCGAACACGGGTTACCAGAACTTCTATTTT	CASNTGYQNFYF
77	44	0.000278002	TRAV6-6	NA	TRAJ23	TRAC	TGTGCTCTGGGTGAGAATTATAACCAGGGGAAGCTTATCTTT	CALGENYNQGKLIF
78	43	0.000271684	TRAV1	NA	TRAJ34	TRAC	TGTGCTGTCCCTTCCAATACCGACAAAGTCGTCTTT	CAVPSNTDKVVF
79	43	0.000271684	TRAV13D-1	NA	TRAJ22	TRAC	TGTGCTATGGGATCTTCTGGCAGCTGGCAACTCATCTTT	CAMGSSGSWQLIF
80	43	0.000271684	TRAV14D-2	NA	TRAJ18	TRAC	TGTGCAGCAAGTGGAGGTTCAGCCTTAGGGAGGCTGCATTTT	CAASGGSALGRLHF
81	43	0.000271684	TRAV16N	NA	TRAJ52	TRAC	TGTGCTATGAGAGAGGGCACTGGAGCTAACACTGGAAAGCTCACGTTT	CAMREGTGANTGKLTF
82	42	0.000265366	TRAV12D-2	NA	TRAJ32	TRAC	TGTGCTTTGAGTGATGGGGGCAGTGGCAACAAGCTCATCTTT	CALSDGGSGNKLIF
83	42	0.000265366	TRAV13-4-DV7	NA	TRAJ21	TRAC	TGTGCTATGGAACCTAATTACAACGTGCTTTACTTC	CAMEPNYNVLYF
84	42	0.000265366	TRAV13-4-DV7	NA	TRAJ58	TRAC	TGTGCTATGGAACAAGGCACTGGGTCTAAGCTGTCATTT	CAMEQGTGSKLSF
85	42	0.000265366	TRAV3-3	NA	TRAJ39	TRAC	TGCGCAGTCAGTGATAATAATGCAGGTGCCAAGCTCACATTC	CAVSDNNAGAKLTF
86	42	0.000265366	TRAV6-1	NA	TRAJ12	TRAC	TGTGTTCTGGGTGATGGGACTGGAGGCTATAAAGTGGTCTTT	CVLGDGTGGYKVVF
87	41	0.000259048	TRAV11	NA	TRAJ18	TRAC	TGTGTGGTGGGCGACAGAGGTTCAGCCTTAGGGAGGCTGCATTTT	CVVGDRGSALGRLHF
88	41	0.000259048	TRAV14D-2	NA	TRAJ12	TRAC	TGTGCAGCCTCCGGGACTGGAGGCTATAAAGTGGTCTTT	CAASGTGGYKVVF
89	41	0.000259048	TRAV19	NA	TRAJ57	TRAC	TGCGCAGCAGGGAATCAAGGAGGGTCTGCGAAGCTCATCTTT	CAAGNQGGSAKLIF
90	40	0.000252729	TRAV12-2	NA	TRAJ13	TRAC	TGTGCTTTGAGTGCAAATTCTGGGACTTACCAGAGGTTT	CALSANSGTYQRF
91	40	0.000252729	TRAV16N	NA	TRAJ33	TRAC	TGTGCTATGAGAGAGGATAGCAACTATCAGTTGATCTGG	CAMREDSNYQLIW
92	40	0.000252729	TRAV3-3	NA	TRAJ32	TRAC	TGCGCAGTCAGAAATTATGGGGGCAGTGGCAACAAGCTCATCTTT	CAVRNYGGSGNKLIF
93	40	0.000252729	TRAV7-3	NA	TRAJ50	TRAC	TGTGCAGTAGCATCCTCCTCCTTCAGCAAGCTGGTGTTT	CAVASSSFSKLVF
94	39	0.000246411	TRAV13D-1	NA	TRAJ52	TRAC	TGTGCTATGGGCACTGGAGCTAACACTGGAAAGCTCACGTTT	CAMGTGANTGKLTF
95	39	0.000246411	TRAV4-3	NA	TRAJ17	TRAC	TGTGCTGCTGAGAACAGTGCAGGGAACAAGCTAACTTTT	CAAENSAGNKLTF
96	39	0.000246411	TRAV7-3	NA	TRAJ23	TRAC	TGTGCAGGCATGAATTATAACCAGGGGAAGCTTATCTTT	CAGMNYNQGKLIF
97	38	0.000240093	TRAV10D	NA	TRAJ34	TRAC	TGTGCAGCCTCTTCCAATACCGACAAAGTCGTCTTT	CAASSNTDKVVF
98	38	0.000240093	TRAV10N	NA	TRAJ52	TRAC	TGTGCAGCAAGCACTGGAGCTAACACTGGAAAGCTCACGTTT	CAASTGANTGKLTF
99	38	0.000240093	TRAV13D-1	NA	TRAJ56	TRAC	TGTGCTATGGAACGTCCTGGAGGCAATAATAAGCTGACTTTT	CAMERPGGNNKLTF
100	38	0.000240093	TRAV13D-1	NA	TRAJ17	TRAC	TGTGCTATTTCTAACAGTGCAGGGAACAAGCTAACTTTT	CAISNSAGNKLTF
101	38	0.000240093	TRAV13N-2	NA	TRAJ50	TRAC	TGTGCTACCCTTGAACCATCCTCCTCCTTCAGCAAGCTGGTGTTT	CATLEPSSSFSKLVF
102	38	0.000240093	TRAV14D-2	NA	TRAJ53	TRAC	TGTGCAGCAAGTGGAGGCAGCAATTACAAACTGACATTT	CAASGGSNYKLTF
103	38	0.000240093	TRAV14D-3-DV8	NA	TRAJ39	TRAC	TGTGCAGCAGGTGCCAAGCTCACATTC	CAAGAKLTF
104	38	0.000240093	TRAV3-3	NA	TRAJ32	TRAC	TGCGCAGTCAGCCCTATGAATTATGGGGGCAGTGGCAACAAGCTCATCTTT	CAVSPMNYGGSGNKLIF
105	38	0.000240093	TRAV4-3	NA	TRAJ39	TRAC	TGTGCTGCTTATAATGCAGGTGCCAAGCTCACATTC	CAAYNAGAKLTF
106	38	0.000240093	TRAV7D-4	NA	TRAJ31	TRAC	TGTGCAGCTAGTGACAATAACAGAATCTTCTTT	CAASDNNRIFF
107	37	0.000233775	TRAV10N	NA	TRAJ23	TRAC	TGTGCAGCAAGCAATTATAACCAGGGGAAGCTTATCTTT	CAASNYNQGKLIF
108	37	0.000233775	TRAV13-2	NA	TRAJ21	TRAC	TGTGCCCTCATGCCTAATTACAACGTGCTTTACTTC	CALMPNYNVLYF
109	37	0.000233775	TRAV13D-1	NA	TRAJ58	TRAC	TGTGCTATGCAGCAAGGCACTGGGTCTAAGCTGTCATTT	CAMQQGTGSKLSF
110	37	0.000233775	TRAV13N-2	NA	TRAJ52	TRAC	TGTGCTATGGACACTGGAGCTAACACTGGAAAGCTCACGTTT	CAMDTGANTGKLTF
111	37	0.000233775	TRAV14-1	NA	TRAJ27	TRAC	TGTGCAGCAAGTGCCAATACAGGCAAATTAACCTTT	CAASANTGKLTF
112	37	0.000233775	TRAV14D-1	NA	TRAJ57	TRAC	TGTGCAGCAAATGGAGGGAATCAAGGAGGGTCTGCGAAGCTCATCTTT	CAANGGNQGGSAKLIF
113	37	0.000233775	TRAV14D-3-DV8	NA	TRAJ17	TRAC	TGTGCAGCAAGTGGCAGTGCAGGGAACAAGCTAACTTTT	CAASGSAGNKLTF
114	37	0.000233775	TRAV3-3	NA	TRAJ32	TRAC	TGCGCAGTCAGGAATTATGGGGGCAGTGGCAACAAGCTCATCTTT	CAVRNYGGSGNKLIF
115	37	0.000233775	TRAV4-4-DV10	NA	TRAJ47	TRAC	TGTGCTGCTGAGGACTATGCAAACAAGATGATCTTT	CAAEDYANKMIF
116	37	0.000233775	TRAV4-4-DV10	NA	TRAJ50	TRAC	TGTGCTGCTGAGGCATCCTCCTCCTTCAGCAAGCTGGTGTTT	CAAEASSSFSKLVF
117	37	0.000233775	TRAV7-3	NA	TRAJ30	TRAC	TGTGCAGTGGACACAAATGCTTACAAAGTCATCTTT	CAVDTNAYKVIF
118	37	0.000233775	TRAV8N-2	NA	TRAJ44	TRAC	TGTGCCTACGTTACTGGCAGTGGTGGAAAACTCACTTTG	CAYVTGSGGKLTL
119	37	0.000233775	TRDV1	NA	TRAJ58	TRAC	TGTGGAGGGCAGCAAGGCACTGGGTCTAAGCTGTCATTT	CGGQQGTGSKLSF
120	36	0.000227457	TRAV1	NA	TRAJ26	TRAC	TGTGCTGTGAGGGGTAACTATGCCCAGGGATTAACCTTC	CAVRGNYAQGLTF
121	36	0.000227457	TRAV13D-1	NA	TRAJ56	TRAC	TGTGCTGGGGCTACTGGAGGCAATAATAAGCTGACTTTT	CAGATGGNNKLTF
122	36	0.000227457	TRAV13N-2	NA	TRAJ38	TRAC	TGTGCTATGGCTAATGTTGGTGACAACAGTAAGCTGATTTGG	CAMANVGDNSKLIW
123	36	0.000227457	TRAV14D-1	NA	TRAJ49	TRAC	TGTGCAGCAACGGGTTACCAGAACTTCTATTTT	CAATGYQNFYF
124	36	0.000227457	TRAV14D-3-DV8	NA	TRAJ32	TRAC	TGTGCAGCAAGTTATGGGGGCAGTGGCAACAAGCTCATCTTT	CAASYGGSGNKLIF
125	36	0.000227457	TRAV14N-3	NA	TRAJ50	TRAC	TGTGTGACATCCTCCTCCTTCAGCAAGCTGGTGTTT	CVTSSSFSKLVF
126	36	0.000227457	TRAV16N	NA	TRAJ48	TRAC	TGTGCTATGAGAGAGGGCAACTATGGAAATGAGAAAATAACTTTT	CAMREGNYGNEKITF
127	36	0.000227457	TRAV4-3	NA	TRAJ13	TRAC	TGTGCTGCTGAGGATTCTGGGACTTACCAGAGGTTT	CAAEDSGTYQRF
128	36	0.000227457	TRAV4-3	NA	TRAJ22	TRAC	TGTGCTGCTGAGGCATCTTCTGGCAGCTGGCAACTCATCTTT	CAAEASSGSWQLIF
129	36	0.000227457	TRAV4-4-DV10	NA	TRAJ50	TRAC	TGTGCTGCTGAGAGGACATCCTCCTCCTTCAGCAAGCTGGTGTTT	CAAERTSSSFSKLVF
130	36	0.000227457	TRAV6-7-DV9	NA	TRAJ49	TRAC	TGCGCTCTGAGTGATCCGGGTTACCAGAACTTCTATTTT	CALSDPGYQNFYF
131	36	0.000227457	TRAV7-2	NA	TRAJ18	TRAC	TGTGCAGCAAGCATGCGAGGTTCAGCCTTAGGGAGGCTGCATTTT	CAASMRGSALGRLHF
132	36	0.000227457	TRAV8D-2	NA	TRAJ56	TRAC	TGTGCTACTGGAGGCAATAATAAGCTGACTTTT	CATGGNNKLTF
133	35	0.000221138	TRAV11N	NA	TRAJ39	TRAC	TGTGTGGTGGTTAATAATGCAGGTGCCAAGCTCACATTC	CVVVNNAGAKLTF
134	35	0.000221138	TRAV13-1	NA	TRAJ58	TRAC	TGTGCTCTCGAACGGGGCCAAGGCACTGGGTCTAAGCTGTCATTT	CALERGQGTGSKLSF
135	35	0.000221138	TRAV13-2	NA	TRAJ26	TRAC	TGTGCTCCGGGGAACTATGCCCAGGGATTAACCTTC	CAPGNYAQGLTF
136	35	0.000221138	TRAV13D-1	NA	TRAJ12	TRAC	TGTGCTATGGAAACTGGAGGCTATAAAGTGGTCTTT	CAMETGGYKVVF
137	35	0.000221138	TRAV13D-2	NA	TRAJ23	TRAC	TGTGCTATCATGAATTATAACCAGGGGAAGCTTATCTTT	CAIMNYNQGKLIF
138	35	0.000221138	TRAV14-1	NA	TRAJ33	TRAC	TGTGCAGCAAGTGATAGCAACTATCAGTTGATCTGG	CAASDSNYQLIW
139	35	0.000221138	TRAV14D-2	NA	TRAJ39	TRAC	TGTGCAGCAAGTTATAATAATGCAGGTGCCAAGCTCACATTC	CAASYNNAGAKLTF
140	35	0.000221138	TRAV14D-3-DV8	NA	TRAJ15	TRAC	TGTGCAGCAAGTGGCCAGGGAGGCAGAGCTCTGATATTT	CAASGQGGRALIF
141	35	0.000221138	TRAV14D-3-DV8	NA	TRAJ52	TRAC	TGTGCAGCAAGTGCTGGAGCTAACACTGGAAAGCTCACGTTT	CAASAGANTGKLTF
142	35	0.000221138	TRAV7D-3	NA	TRAJ32	TRAC	TGTGCAGTGAGCCGCTCGAATTATGGGGGCAGTGGCAACAAGCTCATCTTT	CAVSRSNYGGSGNKLIF
143	35	0.000221138	TRAV8D-2	NA	TRAJ45	TRAC	TGTGCTACAGATACAGGAGGTGCAGATAGACTCACCTTT	CATDTGGADRLTF
144	34	0.00021482	TRAV13N-1	NA	TRAJ18	TRAC	TGTGCTATGGATAGAGGTTCAGCCTTAGGGAGGCTGCATTTT	CAMDRGSALGRLHF
145	34	0.00021482	TRAV13N-4	NA	TRAJ52	TRAC	TGTGCTATGAACACTGGAGCTAACACTGGAAAGCTCACGTTT	CAMNTGANTGKLTF
146	34	0.00021482	TRAV14D-2	NA	TRAJ43	TRAC	TGTGCAGCAAATAACAACAATGCCCCACGATTT	CAANNNNAPRF
147	34	0.00021482	TRAV16N	NA	TRAJ50	TRAC	TGTGCTATGAGAGGGGCATCCTCCTCCTTCAGCAAGCTGGTGTTT	CAMRGASSSFSKLVF
148	34	0.00021482	TRAV6-7-DV9	NA	TRAJ9	TRAC	TGTGCTCTGGGTGATCGGGACATGGGCTACAAACTTACCTTC	CALGDRDMGYKLTF
149	34	0.00021482	TRAV7-3	NA	TRAJ24	TRAC	TGTGCAGTGAGCATGACTGCCAGTTTGGGGAAACTGCAGTTT	CAVSMTASLGKLQF
150	34	0.00021482	TRAV8N-2	NA	TRAJ42	TRAC	TGTGCTACTGAAAATTCTGGAGGAAGCAATGCAAAGCTAACCTTC	CATENSGGSNAKLTF
151	33	0.000208502	TRAV12-2	NA	TRAJ22	TRAC	TGTGCTCTTGCATCTTCTGGCAGCTGGCAACTCATCTTT	CALASSGSWQLIF
152	33	0.000208502	TRAV13-1	NA	TRAJ18	TRAC	TGTGCTATGGATATAGATAGAGGTTCAGCCTTAGGGAGGCTGCATTTT	CAMDIDRGSALGRLHF
153	33	0.000208502	TRAV14D-3-DV8	NA	TRAJ31	TRAC	TGTGCAGCAAGTGGGCGGAACAGAATCTTCTTT	CAASGRNRIFF
154	33	0.000208502	TRAV14D-3-DV8	NA	TRAJ33	TRAC	TGTGCAGCAAGGGCGGATAGCAACTATCAGTTGATCTGG	CAARADSNYQLIW
155	33	0.000208502	TRAV14D-3-DV8	NA	TRAJ49	TRAC	TGTGCAGCAAGTGCGGGTTACCAGAACTTCTATTTT	CAASAGYQNFYF
156	33	0.000208502	TRAV14D-2	NA	TRAJ13	TRAC	TGTGCAGCAAGTAATTCTGGGACTTACCAGAGGTTT	CAASNSGTYQRF
157	33	0.000208502	TRAV16N	NA	TRAJ31	TRAC	TGTGCTATGAGAGAGGGCCTTAACAATAACAGAATCTTCTTT	CAMREGLNNNRIFF
158	33	0.000208502	TRAV21/DV12	NA	TRAJ56	TRAC	TGTATCCTGAGAGGTACTGGAGGCAATAATAAGCTGACTTTT	CILRGTGGNNKLTF
159	33	0.000208502	TRAV21/DV12	NA	TRAJ58	TRAC	TGTATCCTTCAGCAAGGCACTGGGTCTAAGCTGTCATTT	CILQQGTGSKLSF
160	33	0.000208502	TRAV4-3	NA	TRAJ12	TRAC	TGTGCTGCCTCGACTGGAGGCTATAAAGTGGTCTTT	CAASTGGYKVVF
161	33	0.000208502	TRAV6-6	NA	TRAJ15	TRAC	TGTGCTCTGAGTGATCGGCAGGGAGGCAGAGCTCTGATATTT	CALSDRQGGRALIF
162	33	0.000208502	TRAV7-5	NA	TRAJ26	TRAC	TGTGCAGTGAGGGAGAATAACTATGCCCAGGGATTAACCTTC	CAVRENNYAQGLTF
163	32	0.000202184	TRAV1	NA	TRAJ32	TRAC	TGTGCTGTGAGGGATGGGGGCAGTGGCAACAAGCTCATCTTT	CAVRDGGSGNKLIF
164	32	0.000202184	TRAV12D-1	NA	TRAJ23	TRAC	TGTGCTCTGAATTATAACCAGGGGAAGCTTATCTTT	CALNYNQGKLIF
165	32	0.000202184	TRAV13-4-DV7	NA	TRAJ21	TRAC	TGTGCTATGCGGCCTAATTACAACGTGCTTTACTTC	CAMRPNYNVLYF
166	32	0.000202184	TRAV13-4-DV7	NA	TRAJ37	TRAC	TGTGCTATGGTAACAGGCAATACTAGAAAACTCATCTTT	CAMVTGNTRKLIF
167	32	0.000202184	TRAV13-4-DV7	NA	TRAJ4	TRAC	TGTGCTATGGAACCTGGTAGCTTCAATAAGTTGACCTTT	CAMEPGSFNKLTF
168	32	0.000202184	TRAV13-4-DV7	NA	TRAJ40	TRAC	TGTGCTATGGAACGTACAGGAAACTACAAATACGTCTTT	CAMERTGNYKYVF
169	32	0.000202184	TRAV13D-1	NA	TRAJ22	TRAC	TGTGCTATGGAATCTTCTGGCAGCTGGCAACTCATCTTT	CAMESSGSWQLIF
170	32	0.000202184	TRAV13D-3	NA	TRAJ49	TRAC	TGTGCCCCTAACACGGGTTACCAGAACTTCTATTTT	CAPNTGYQNFYF
171	32	0.000202184	TRAV14D-3-DV8	NA	TRAJ12	TRAC	TGTGCAGCCGGGACTGGAGGCTATAAAGTGGTCTTT	CAAGTGGYKVVF
172	32	0.000202184	TRAV14D-3-DV8	NA	TRAJ39	TRAC	TGTGCAGCAGATAATAATGCAGGTGCCAAGCTCACATTC	CAADNNAGAKLTF
173	32	0.000202184	TRAV14D-3-DV8	NA	TRAJ52	TRAC	TGTGCAGCTAACACTGGAGCTAACACTGGAAAGCTCACGTTT	CAANTGANTGKLTF
174	32	0.000202184	TRAV3-3	NA	TRAJ18	TRAC	TGCGCAGTCAGTAGAGGTTCAGCCTTAGGGAGGCTGCATTTT	CAVSRGSALGRLHF
175	32	0.000202184	TRAV3-3	NA	TRAJ34	TRAC	TGCGCAGTCAGTGCACCCAATACCGACAAAGTCGTCTTT	CAVSAPNTDKVVF
176	32	0.000202184	TRAV3-4	NA	TRAJ32	TRAC	TGCGCAGTCAGGCCTTATGGGGGCAGTGGCAACAAGCTCATCTTT	CAVRPYGGSGNKLIF
177	32	0.000202184	TRAV4-2	NA	TRAJ31	TRAC	TGTGCTGCCCGGAATAACAATAACAGAATCTTCTTT	CAARNNNNRIFF
178	32	0.000202184	TRAV4-4-DV10	NA	TRAJ12	TRAC	TGTGCTGCTGAGGGGGGAGGCTATAAAGTGGTCTTT	CAAEGGGYKVVF
179	32	0.000202184	TRAV4-4-DV10	NA	TRAJ22	TRAC	TGTGCTGCCGCATCTTCTGGCAGCTGGCAACTCATCTTT	CAAASSGSWQLIF
180	32	0.000202184	TRAV4-4-DV10	NA	TRAJ35	TRAC	TGTGCTGCTGAGACAGGCTTTGCAAGTGCGCTGACATTT	CAAETGFASALTF
181	32	0.000202184	TRAV5-1	NA	TRAJ31	TRAC	TGCTCAGCAAGCCAACGGAATAACAATAACAGAATCTTCTTT	CSASQRNNNNRIFF
182	32	0.000202184	TRAV6-6	NA	TRAJ50	TRAC	TGTGCTCTGGGTGAAGCCTCCTCCTTCAGCAAGCTGGTGTTT	CALGEASSFSKLVF
183	32	0.000202184	TRAV6D-7	NA	TRAJ23	TRAC	TGCGCTCTGAGCCATTATAACCAGGGGAAGCTTATCTTT	CALSHYNQGKLIF
184	32	0.000202184	TRAV7-2	NA	TRAJ15	TRAC	TGTGCAGCAAGCAACCAGGGAGGCAGAGCTCTGATATTT	CAASNQGGRALIF
185	32	0.000202184	TRAV7-3	NA	TRAJ49	TRAC	TGTGCAGTGAACACGGGTTACCAGAACTTCTATTTT	CAVNTGYQNFYF
186	32	0.000202184	TRAV7D-3	NA	TRAJ9	TRAC	TGTGCAGTGAGGAACATGGGCTACAAACTTACCTTC	CAVRNMGYKLTF
187	32	0.000202184	TRAV8D-2	NA	TRAJ18	TRAC	TGTGCTACAGATGAAGGTTCAGCCTTAGGGAGGCTGCATTTT	CATDEGSALGRLHF
188	32	0.000202184	TRAV9D-4	NA	TRAJ49	TRAC	TGTGCTCTGAGCATGCCGGGTTACCAGAACTTCTATTTT	CALSMPGYQNFYF
189	32	0.000202184	TRDV1	NA	TRAJ58	TRAC	TGTGGAGGGATGCAGCAAGGCACTGGGTCTAAGCTGTCATTT	CGGMQQGTGSKLSF
190	31	0.000195865	TRAV1	NA	TRAJ30	TRAC	TGTGCTGTGAGGGATGACACAAATGCTTACAAAGTCATCTTT	CAVRDDTNAYKVIF
191	31	0.000195865	TRAV10D	NA	TRAJ40	TRAC	TGTGCAGCAAGCTATACAGGAAACTACAAATACGTCTTT	CAASYTGNYKYVF
192	31	0.000195865	TRAV10N	NA	TRAJ12	TRAC	TGTGCAGCAAGGACTGGAGGCTATAAAGTGGTCTTT	CAARTGGYKVVF
193	31	0.000195865	TRAV12-2	NA	TRAJ16	TRAC	TGTGCTTTGAGTGCAACTTCAAGTGGCCAGAAGCTGGTTTTT	CALSATSSGQKLVF
194	31	0.000195865	TRAV12D-2	NA	TRAJ22	TRAC	TGTGCTCAAGCATCTTCTGGCAGCTGGCAACTCATCTTT	CAQASSGSWQLIF
195	31	0.000195865	TRAV13-1	NA	TRAJ34	TRAC	TGTGCTATGACCAATACCGACAAAGTCGTCTTT	CAMTNTDKVVF
196	31	0.000195865	TRAV13D-1	NA	TRAJ18	TRAC	TGTGCTATGGAACGAGGTTCAGCCTTAGGGAGGCTGCATTTT	CAMERGSALGRLHF
197	31	0.000195865	TRAV13D-1	NA	TRAJ49	TRAC	TGTGCTATCACGGGTTACCAGAACTTCTATTTT	CAITGYQNFYF
198	31	0.000195865	TRAV13D-2	NA	TRAJ43	TRAC	TGTGCTATAGACAACAATGCCCCACGATTT	CAIDNNAPRF
199	31	0.000195865	TRAV13D-3	NA	TRAJ47	TRAC	TCCATGGACTATGCAAACAAGATGATCTTT	SMDYANKMIF
200	31	0.000195865	TRAV13N-2	NA	TRAJ17	TRAC	TGTGCTACCAACAGTGCAGGGAACAAGCTAACTTTT	CATNSAGNKLTF
201	31	0.000195865	TRAV13N-2	NA	TRAJ39	TRAC	TGTGCTACTAATAATGCAGGTGCCAAGCTCACATTC	CATNNAGAKLTF
202	31	0.000195865	TRAV14-1	NA	TRAJ23	TRAC	TGTGCAGCAAGTGAGGATTATAACCAGGGGAAGCTTATCTTT	CAASEDYNQGKLIF
203	31	0.000195865	TRAV14D-1	NA	TRAJ16	TRAC	TGTGCAGCAAGTGCAACTTCAAGTGGCCAGAAGCTGGTTTTT	CAASATSSGQKLVF
204	31	0.000195865	TRAV14D-2	NA	TRAJ22	TRAC	TGTGCAGCATCTTCTGGCAGCTGGCAACTCATCTTT	CAASSGSWQLIF
205	31	0.000195865	TRAV14D-2	NA	TRAJ26	TRAC	TGTGCAGCAAATAACTATGCCCAGGGATTAACCTTC	CAANNYAQGLTF
206	31	0.000195865	TRAV14D-2	NA	TRAJ50	TRAC	TGTGCAGCAATAGCATCCTCCTCCTTCAGCAAGCTGGTGTTT	CAAIASSSFSKLVF
207	31	0.000195865	TRAV14D-2	NA	TRAJ50	TRAC	TGTGCAGCGGGGACCTCCTCCTTCAGCAAGCTGGTGTTT	CAAGTSSFSKLVF
208	31	0.000195865	TRAV16N	NA	TRAJ53	TRAC	TGTGCTATGAGAGAGGGCAGTGGAGGCAGCAATTACAAACTGACATTT	CAMREGSGGSNYKLTF
209	31	0.000195865	TRAV3-3	NA	TRAJ30	TRAC	TGCGCAGTCAGTGACACAAATGCTTACAAAGTCATCTTT	CAVSDTNAYKVIF
210	31	0.000195865	TRAV4-3	NA	TRAJ9	TRAC	TGTGCTCCTAGGAACATGGGCTACAAACTTACCTTC	CAPRNMGYKLTF
211	31	0.000195865	TRAV5D-4	NA	TRAJ45	TRAC	TGTGCTGCAAAAGGAGGTGCAGATAGACTCACCTTT	CAAKGGADRLTF
212	31	0.000195865	TRAV6-1	NA	TRAJ33	TRAC	TGTGAGAGCAACTATCAGTTGATCTGG	CESNYQLIW
213	31	0.000195865	TRAV6-7-DV9	NA	TRAJ53	TRAC	TGCGCTCTGAGTGGAGGCAGCAATTACAAACTGACATTT	CALSGGSNYKLTF
214	31	0.000195865	TRAV6D-4	NA	TRAJ37	TRAC	TGTGCTCTGGTGCCAGGCAATACTAGAAAACTCATCTTT	CALVPGNTRKLIF
215	31	0.000195865	TRAV7-2	NA	TRAJ31	TRAC	TGTGCAGCAAGCAGGAATAACAATAACAGAATCTTCTTT	CAASRNNNNRIFF
216	31	0.000195865	TRAV7-6	NA	TRAJ6	TRAC	TGTGCAGTGACCTCAGGAGGAAACTACAAACCTACGTTT	CAVTSGGNYKPTF
217	31	0.000195865	TRAV8D-1	NA	TRAJ49	TRAC	TGTGCTACTGCGTGGGCGGGTTACCAGAACTTCTATTTT	CATAWAGYQNFYF
218	31	0.000195865	TRAV8D-2	NA	TRAJ48	TRAC	TGTGCTGACAACTATGGAAATGAGAAAATAACTTTT	CADNYGNEKITF
219	31	0.000195865	TRAV8D-2	NA	TRAJ49	TRAC	TGTGCTACAGACACGGGTTACCAGAACTTCTATTTT	CATDTGYQNFYF
220	31	0.000195865	TRAV8D-2	NA	TRAJ49	TRAC	TGTGCTTCGAACACGGGTTACCAGAACTTCTATTTT	CASNTGYQNFYF
221	31	0.000195865	TRAV8D-2	NA	TRAJ56	TRAC	TGTGCTACAGATGCTACTGGAGGCAATAATAAGCTGACTTTT	CATDATGGNNKLTF
222	31	0.000195865	TRDV1	NA	TRAJ58	TRAC	TGTGGAGGGAAAAGAGGCACTGGGTCTAAGCTGTCATTT	CGGKRGTGSKLSF
223	30	0.000189547	TRAV1	NA	TRAJ31	TRAC	TGTGCTGTGAGGGATCGAAACAATAACAGAATCTTCTTT	CAVRDRNNNRIFF
224	30	0.000189547	TRAV1	NA	TRAJ35	TRAC	TGTGCTGTGAGGGCGACAGGCTTTGCAAGTGCGCTGACATTT	CAVRATGFASALTF
225	30	0.000189547	TRAV10D	NA	TRAJ43	TRAC	TGTGCAGCAAGCATTAACAACAATGCCCCACGATTT	CAASINNNAPRF
226	30	0.000189547	TRAV10D	NA	TRAJ53	TRAC	TGTGCAGCAAGCAAAAGTGGAGGCAGCAATTACAAACTGACATTT	CAASKSGGSNYKLTF
227	30	0.000189547	TRAV12-3	NA	TRAJ34	TRAC	TGTGCTTTGAGGGGCTCCAATACCGACAAAGTCGTCTTT	CALRGSNTDKVVF
228	30	0.000189547	TRAV12D-1	NA	TRAJ32	TRAC	TGTGCTCTGAGTGTTTATGGGGGCAGTGGCAACAAGCTCATCTTT	CALSVYGGSGNKLIF
229	30	0.000189547	TRAV13-1	NA	TRAJ58	TRAC	TGTGCTATGGAACGAGATATGCAGCAAGGCACTGGGTCTAAGCTGTCATTT	CAMERDMQQGTGSKLSF
230	30	0.000189547	TRAV13-4-DV7	NA	TRAJ47	TRAC	TGTGCTATGGGGGACTATGCAAACAAGATGATCTTT	CAMGDYANKMIF
231	30	0.000189547	TRAV13-4-DV7	NA	TRAJ50	TRAC	TGTGCTATGGAACGGGCATCCTCCTCCTTCAGCAAGCTGGTGTTT	CAMERASSSFSKLVF
232	30	0.000189547	TRAV13D-1	NA	TRAJ12	TRAC	TGTGCTATGGAAGGGACTGGAGGCTATAAAGTGGTCTTT	CAMEGTGGYKVVF
233	30	0.000189547	TRAV13D-1	NA	TRAJ31	TRAC	TGTGCTATGAGGAACAATAACAGAATCTTCTTT	CAMRNNNRIFF
234	30	0.000189547	TRAV13D-1	NA	TRAJ31	TRAC	TGTGCTATGGAACGGGGCAATAACAGAATCTTCTTT	CAMERGNNRIFF
235	30	0.000189547	TRAV13D-1	NA	TRAJ37	TRAC	TGTGCTATGGAACCAGGCAATACTAGAAAACTCATCTTT	CAMEPGNTRKLIF
236	30	0.000189547	TRAV13N-2	NA	TRAJ24	TRAC	TGTGCTTCGACAACTGCCAGTTTGGGGAAACTGCAGTTT	CASTTASLGKLQF
237	30	0.000189547	TRAV13N-3	NA	TRAJ50	TRAC	TGTGCTAGTGCATCCTCCTCCTTCAGCAAGCTGGTGTTT	CASASSSFSKLVF
238	30	0.000189547	TRAV14-1	NA	TRAJ49	TRAC	TGTGCAGCAAGGAACACGGGTTACCAGAACTTCTATTTT	CAARNTGYQNFYF
239	30	0.000189547	TRAV14D-3-DV8	NA	TRAJ40	TRAC	TGTGCAGCAAGTAATACAGGAAACTACAAATACGTCTTT	CAASNTGNYKYVF
240	30	0.000189547	TRAV16N	NA	TRAJ45	TRAC	TGTGCTATGAGAGAGGATACAGGAGGTGCAGATAGACTCACCTTT	CAMREDTGGADRLTF
241	30	0.000189547	TRAV21/DV12	NA	TRAJ58	TRAC	TGTATCCTGAGAGCCCAGCAAGGCACTGGGTCTAAGCTGTCATTT	CILRAQQGTGSKLSF
242	30	0.000189547	TRAV21/DV12	NA	TRAJ58	TRAC	TGTATCCTGAGAGTCCCACAAGGCACTGGGTCTAAGCTGTCATTT	CILRVPQGTGSKLSF
243	30	0.000189547	TRAV5-1	NA	TRAJ23	TRAC	TGCTCAGCAAGTCTGAATTATAACCAGGGGAAGCTTATCTTT	CSASLNYNQGKLIF
244	30	0.000189547	TRAV6-1	NA	TRAJ33	TRAC	TGTGTTCTGGGTGATGAAAGCAACTATCAGTTGATCTGG	CVLGDESNYQLIW
245	30	0.000189547	TRAV6-7-DV9	NA	TRAJ48	TRAC	TGCGCTCTGAGTGGAAATGAGAAAATAACTTTT	CALSGNEKITF
246	30	0.000189547	TRAV6D-7	NA	TRAJ42	TRAC	TGCGCTTTTTCTGGAGGAAGCAATGCAAAGCTAACCTTC	CAFSGGSNAKLTF
247	30	0.000189547	TRAV8D-1	NA	TRAJ30	TRAC	TGTGCTACCGACACAAATGCTTACAAAGTCATCTTT	CATDTNAYKVIF
248	30	0.000189547	TRAV8D-1	NA	TRAJ49	TRAC	TGTGCTACGGGTTACCAGAACTTCTATTTT	CATGYQNFYF
249	30	0.000189547	TRAV8D-2	NA	TRAJ32	TRAC	TGTGCTACAGATGAAGGTTATGGGGGCAGTGGCAACAAGCTCATCTTT	CATDEGYGGSGNKLIF
250	30	0.000189547	TRAV8N-2	NA	TRAJ18	TRAC	TGTGCTACTGAAGGTTCAGCCTTAGGGAGGCTGCATTTT	CATEGSALGRLHF
251	29	0.000183229	TRAV1	NA	TRAJ39	TRAC	TGTGCTGTGAGGGCTTATAATGCAGGTGCCAAGCTCACATTC	CAVRAYNAGAKLTF
252	29	0.000183229	TRAV1	NA	TRAJ9	TRAC	TGTGCTACTAGGAACATGGGCTACAAACTTACCTTC	CATRNMGYKLTF
253	29	0.000183229	TRAV12-2	NA	TRAJ30	TRAC	TGTGCTTTGAGTGACACAAATGCTTACAAAGTCATCTTT	CALSDTNAYKVIF
254	29	0.000183229	TRAV13-4-DV7	NA	TRAJ33	TRAC	TGTGCTATGGATAGCAACTATCAGTTGATCTGG	CAMDSNYQLIW
255	29	0.000183229	TRAV13D-1	NA	TRAJ52	TRAC	TGTGCTATGGCCACTGGAGCTAACACTGGAAAGCTCACGTTT	CAMATGANTGKLTF
256	29	0.000183229	TRAV13D-1	NA	TRAJ58	TRAC	TGTGCTATGGAAGGCACTGGGTCTAAGCTGTCATTT	CAMEGTGSKLSF
257	29	0.000183229	TRAV13N-1	NA	TRAJ40	TRAC	TGTGCTATGGATACAGGAAACTACAAATACGTCTTT	CAMDTGNYKYVF
258	29	0.000183229	TRAV13N-2	NA	TRAJ23	TRAC	TGTGCTCCAATGAATTATAACCAGGGGAAGCTTATCTTT	CAPMNYNQGKLIF
259	29	0.000183229	TRAV14-1	NA	TRAJ45	TRAC	TGTGCAGCAAGTGCACGGGCAGGAGGTGCAGATAGACTCACCTTT	CAASARAGGADRLTF
260	29	0.000183229	TRAV14-1	NA	TRAJ57	TRAC	TGTGCAGCAAGTAATCAAGGAGGGTCTGCGAAGCTCATCTTT	CAASNQGGSAKLIF
261	29	0.000183229	TRAV14-2	NA	TRAJ23	TRAC	TGTGCAGCAAGTGGATATAACCAGGGGAAGCTTATCTTT	CAASGYNQGKLIF
262	29	0.000183229	TRAV14D-1	NA	TRAJ18	TRAC	TGTGCAGCAAGTGGGGGTTCAGCCTTAGGGAGGCTGCATTTT	CAASGGSALGRLHF
263	29	0.000183229	TRAV14D-1	NA	TRAJ43	TRAC	TGTGCAGCAAGTGAACAGGGCAATGCCCCACGATTT	CAASEQGNAPRF
264	29	0.000183229	TRAV14D-2	NA	TRAJ21	TRAC	TGTGCAGCAAGGCCTAATTACAACGTGCTTTACTTC	CAARPNYNVLYF
265	29	0.000183229	TRAV14D-2	NA	TRAJ23	TRAC	TGTGCAGCAAGTATGAATTATAACCAGGGGAAGCTTATCTTT	CAASMNYNQGKLIF
266	29	0.000183229	TRAV14D-3-DV8	NA	TRAJ27	TRAC	TGTGCAGCAAGTAACACCAATACAGGCAAATTAACCTTT	CAASNTNTGKLTF
267	29	0.000183229	TRAV14D-3-DV8	NA	TRAJ27	TRAC	TGTGCAGCAAGTGACACCAATACAGGCAAATTAACCTTT	CAASDTNTGKLTF
268	29	0.000183229	TRAV14D-3-DV8	NA	TRAJ57	TRAC	TGTGCAGCAAGTGATCAAGGAGGGTCTGCGAAGCTCATCTTT	CAASDQGGSAKLIF
269	29	0.000183229	TRAV16N	NA	TRAJ40	TRAC	TGTGCTATAATGGGAGGAAACTACAAATACGTCTTT	CAIMGGNYKYVF
270	29	0.000183229	TRAV21/DV12	NA	TRAJ56	TRAC	TGTATCCTGAGAGTAGCTGGAGGCAATAATAAGCTGACTTTT	CILRVAGGNNKLTF
271	29	0.000183229	TRAV3-3	NA	TRAJ31	TRAC	TGCGCAGTCAGTGTCAATAACAGAATCTTCTTT	CAVSVNNRIFF
272	29	0.000183229	TRAV4-3	NA	TRAJ12	TRAC	TGTGCTGCCTGGACTGGAGGCTATAAAGTGGTCTTT	CAAWTGGYKVVF
273	29	0.000183229	TRAV4-3	NA	TRAJ57	TRAC	TGTGCTGCTGGGAATCAAGGAGGGTCTGCGAAGCTCATCTTT	CAAGNQGGSAKLIF
274	29	0.000183229	TRAV4-4-DV10	NA	TRAJ56	TRAC	TGTGCTGCTGGGGCTACTGGAGGCAATAATAAGCTGACTTTT	CAAGATGGNNKLTF
275	29	0.000183229	TRAV4D-3	NA	TRAJ31	TRAC	TGTGCTGCTGGGAATAACAATAACAGAATCTTCTTT	CAAGNNNNRIFF
276	29	0.000183229	TRAV6-6	NA	TRAJ34	TRAC	TGTGCTCTGAGTGATACCGACAAAGTCGTCTTT	CALSDTDKVVF
277	29	0.000183229	TRAV7-5	NA	TRAJ30	TRAC	TGTGCAATGAGCAACACAAATGCTTACAAAGTCATCTTT	CAMSNTNAYKVIF
278	29	0.000183229	TRAV8D-2	NA	TRAJ12	TRAC	TGTGCTACAGATGCGACTGGAGGCTATAAAGTGGTCTTT	CATDATGGYKVVF
279	29	0.000183229	TRAV8D-2	NA	TRAJ30	TRAC	TGTGCTACAGACACAAATGCTTACAAAGTCATCTTT	CATDTNAYKVIF
280	29	0.000183229	TRAV8D-2	NA	TRAJ32	TRAC	TGTGCTATGAATTATGGGGGCAGTGGCAACAAGCTCATCTTT	CAMNYGGSGNKLIF
281	29	0.000183229	TRAV8D-2	NA	TRAJ40	TRAC	TGTGCTACTAATACAGGAAACTACAAATACGTCTTT	CATNTGNYKYVF
282	29	0.000183229	TRAV8N-2	NA	TRAJ18	TRAC	TGTGCCAGAGGTTCAGCCTTAGGGAGGCTGCATTTT	CARGSALGRLHF
283	28	0.000176911	TRAV10D	NA	TRAJ43	TRAC	TGTGCAGCAAGCAAAGGCAATAACAACAATGCCCCACGATTT	CAASKGNNNNAPRF
284	28	0.000176911	TRAV11	NA	TRAJ18	TRAC	TGTGTGGTGGTAGATAGAGGTTCAGCCTTAGGGAGGCTGCATTTT	CVVVDRGSALGRLHF
285	28	0.000176911	TRAV11	NA	TRAJ50	TRAC	TGTGTGGTGGGCTCATCCTCCTCCTTCAGCAAGCTGGTGTTT	CVVGSSSSFSKLVF
286	28	0.000176911	TRAV13-1	NA	TRAJ44	TRAC	TGTGCTACTGGCAGTGGTGGAAAACTCACTTTG	CATGSGGKLTL
287	28	0.000176911	TRAV13-4-DV7	NA	TRAJ18	TRAC	TGTGCTATGGAACGGAGAGGTTCAGCCTTAGGGAGGCTGCATTTT	CAMERRGSALGRLHF
288	28	0.000176911	TRAV13-4-DV7	NA	TRAJ22	TRAC	TGTGCTATTGTACCTTCTGGCAGCTGGCAACTCATCTTT	CAIVPSGSWQLIF
289	28	0.000176911	TRAV13-4-DV7	NA	TRAJ27	TRAC	TGTGCTATGGAACGGGGCACCAATACAGGCAAATTAACCTTT	CAMERGTNTGKLTF
290	28	0.000176911	TRAV13-4-DV7	NA	TRAJ32	TRAC	TGTGCTATTAATTATGGGGGCAGTGGCAACAAGCTCATCTTT	CAINYGGSGNKLIF
291	28	0.000176911	TRAV13-4-DV7	NA	TRAJ37	TRAC	TGTGCTATGGAAACAGGCAATACTAGAAAACTCATCTTT	CAMETGNTRKLIF
292	28	0.000176911	TRAV13-4-DV7	NA	TRAJ39	TRAC	TGTGCTATGGATCGGAATAATAATGCAGGTGCCAAGCTCACATTC	CAMDRNNNAGAKLTF
293	28	0.000176911	TRAV13-4-DV7	NA	TRAJ42	TRAC	TGTGCTATGGTGGGATCTGGAGGAAGCAATGCAAAGCTAACCTTC	CAMVGSGGSNAKLTF
294	28	0.000176911	TRAV13-4-DV7	NA	TRAJ52	TRAC	TGTGCTATGGAACGTGAAACTGGAGCTAACACTGGAAAGCTCACGTTT	CAMERETGANTGKLTF
295	28	0.000176911	TRAV13D-1	NA	TRAJ12	TRAC	TGTGCCCCGGGCTATAAAGTGGTCTTT	CAPGYKVVF
296	28	0.000176911	TRAV13D-1	NA	TRAJ30	TRAC	TGTGCCTATGACACAAATGCTTACAAAGTCATCTTT	CAYDTNAYKVIF
297	28	0.000176911	TRAV13D-1	NA	TRAJ32	TRAC	TGTGCTATGGGGAATTATGGGGGCAGTGGCAACAAGCTCATCTTT	CAMGNYGGSGNKLIF
298	28	0.000176911	TRAV13D-1	NA	TRAJ39	TRAC	TGTGCTATGGAACGTAGTAATGCAGGTGCCAAGCTCACATTC	CAMERSNAGAKLTF
299	28	0.000176911	TRAV13D-1	NA	TRAJ49	TRAC	TGTGCTATGGAGCCGAACACGGGTTACCAGAACTTCTATTTT	CAMEPNTGYQNFYF
300	28	0.000176911	TRAV13D-1	NA	TRAJ9	TRAC	TGTGCTATGGAACGGAGGAACATGGGCTACAAACTTACCTTC	CAMERRNMGYKLTF
301	28	0.000176911	TRAV13D-2	NA	TRAJ37	TRAC	TGTGCTACAGGCAATACTAGAAAACTCATCTTT	CATGNTRKLIF
302	28	0.000176911	TRAV13N-3	NA	TRAJ37	TRAC	TGTGCTATGGAACGTGGGCCAGGCAATACTAGAAAACTCATCTTT	CAMERGPGNTRKLIF
303	28	0.000176911	TRAV14D-1	NA	TRAJ23	TRAC	TGTGCAGCAAGTGGGTATAACCAGGGGAAGCTTATCTTT	CAASGYNQGKLIF
304	28	0.000176911	TRAV14D-2	NA	TRAJ50	TRAC	TGTGCAGCAATCGCATCCTCCTCCTTCAGCAAGCTGGTGTTT	CAAIASSSFSKLVF
305	28	0.000176911	TRAV14D-3-DV8	NA	TRAJ39	TRAC	TGTGCAGCAAGTGACAATGCAGGTGCCAAGCTCACATTC	CAASDNAGAKLTF
306	28	0.000176911	TRAV14D-2	NA	TRAJ35	TRAC	TGTGCAGCAAGTGGGGGCTTTGCAAGTGCGCTGACATTT	CAASGGFASALTF
307	28	0.000176911	TRAV16N	NA	TRAJ49	TRAC	TGTGCTATGAGAGGGAACACGGGTTACCAGAACTTCTATTTT	CAMRGNTGYQNFYF
308	28	0.000176911	TRAV16N	NA	TRAJ50	TRAC	TGTGCTATGAGAGAGTCATCCTCCTCCTTCAGCAAGCTGGTGTTT	CAMRESSSSFSKLVF
309	28	0.000176911	TRAV3-3	NA	TRAJ45	TRAC	TGCGCAGTCAATACAGGAGGTGCAGATAGACTCACCTTT	CAVNTGGADRLTF
310	28	0.000176911	TRAV3-3	NA	TRAJ49	TRAC	TGCGCAGTCAGGGACACGGGTTACCAGAACTTCTATTTT	CAVRDTGYQNFYF
311	28	0.000176911	TRAV4-4-DV10	NA	TRAJ53	TRAC	TGTGCTGCTGAAAGTGGAGGCAGCAATTACAAACTGACATTT	CAAESGGSNYKLTF
312	28	0.000176911	TRAV5-4	NA	TRAJ57	TRAC	TGTGCTGCAAGTCAAGGAGGGTCTGCGAAGCTCATCTTT	CAASQGGSAKLIF
313	28	0.000176911	TRAV6-1	NA	TRAJ17	TRAC	TGTGTTCTGGGTGTCCTGACTAACAGTGCAGGGAACAAGCTAACTTTT	CVLGVLTNSAGNKLTF
314	28	0.000176911	TRAV6-6	NA	TRAJ47	TRAC	TGTGCTCTGGACTATGCAAACAAGATGATCTTT	CALDYANKMIF
315	28	0.000176911	TRAV6-7-DV9	NA	TRAJ39	TRAC	TGCGCTCTGAGTAATGCAGGTGCCAAGCTCACATTC	CALSNAGAKLTF
316	28	0.000176911	TRAV6D-4	NA	TRAJ50	TRAC	TGTGCTCTGGGTCCATCCTCCTCCTTCAGCAAGCTGGTGTTT	CALGPSSSFSKLVF
317	28	0.000176911	TRAV7-3	NA	TRAJ23	TRAC	TGTGCAGTGAGCATGAATTATAACCAGGGGAAGCTTATCTTT	CAVSMNYNQGKLIF
318	28	0.000176911	TRAV7-5	NA	TRAJ12	TRAC	TGTGCAGGGACTGGAGGCTATAAAGTGGTCTTT	CAGTGGYKVVF
319	28	0.000176911	TRAV8D-1	NA	TRAJ13	TRAC	TGTGCTACTGATCGCAATTCTGGGACTTACCAGAGGTTT	CATDRNSGTYQRF
320	28	0.000176911	TRAV8D-1	NA	TRAJ15	TRAC	TGTGCTACTGAGGAGGGAGGCAGAGCTCTGATATTT	CATEEGGRALIF
321	28	0.000176911	TRAV8D-1	NA	TRAJ23	TRAC	TGTGCTACAAATTATAACCAGGGGAAGCTTATCTTT	CATNYNQGKLIF
322	28	0.000176911	TRAV8D-2	NA	TRAJ39	TRAC	TGTGCTACAGAGAATAATGCAGGTGCCAAGCTCACATTC	CATENNAGAKLTF
323	28	0.000176911	TRAV8D-2	NA	TRAJ39	TRAC	TGTGCTACAGATAATAATGCAGGTGCCAAGCTCACATTC	CATDNNAGAKLTF
324	28	0.000176911	TRAV8N-2	NA	TRAJ18	TRAC	TGTGCTTATAGAGGTTCAGCCTTAGGGAGGCTGCATTTT	CAYRGSALGRLHF
325	28	0.000176911	TRAV9D-1	NA	TRAJ48	TRAC	TGTGCTGCGACCAACTATGGAAATGAGAAAATAACCTTT	CAATNYGNEKITF
326	28	0.000176911	TRDV1	NA	TRAJ53	TRAC	TGTGGAGGGAACAGTGGAGGCAGCAATTACAAACTGACATTT	CGGNSGGSNYKLTF
327	28	0.000176911	TRDV1	NA	TRAJ58	TRAC	TGTGGAGGGAAAGCTCGGGGCACTGGGTCTAAGCTGTCATTT	CGGKARGTGSKLSF
328	27	0.000170592	TRAV10D	NA	TRAJ21	TRAC	TGTGCAGCAAGCGAGCCTAATTACAACGTGCTTTACTTC	CAASEPNYNVLYF
329	27	0.000170592	TRAV12D-1	NA	TRAJ12	TRAC	TGTGCTCTCGGGACTGGAGGCTATAAAGTGGTCTTT	CALGTGGYKVVF
330	27	0.000170592	TRAV12D-2	NA	TRAJ31	TRAC	TGTGCTTTGGGCAATAACAGAATCTTCTTT	CALGNNRIFF
331	27	0.000170592	TRAV12D-2	NA	TRAJ32	TRAC	TGTGCTTTGAGTGATCATGGGGGCAGTGGCAACAAGCTCATCTTT	CALSDHGGSGNKLIF
332	27	0.000170592	TRAV12D-3	NA	TRAJ31	TRAC	TGTGCTCTGAAGACTAACAATAACAGAATCTTCTTT	CALKTNNNRIFF
333	27	0.000170592	TRAV13-1	NA	TRAJ4	TRAC	TGTGCTATCCGATCTGGTAGCTTCAATAAGTTGACCTTT	CAIRSGSFNKLTF
334	27	0.000170592	TRAV13D-1	NA	TRAJ28	TRAC	TGTGCTATGGAACGACCAGGCACTGGGAGTAACAGGCTCACTTTT	CAMERPGTGSNRLTF
335	27	0.000170592	TRAV13D-1	NA	TRAJ49	TRAC	TGTGCTATGGGCACGGGTTACCAGAACTTCTATTTT	CAMGTGYQNFYF
336	27	0.000170592	TRAV13D-1	NA	TRAJ57	TRAC	TGTGCTATGGCCCAAGGAGGGTCTGCGAAGCTCATCTTT	CAMAQGGSAKLIF
337	27	0.000170592	TRAV13D-2	NA	TRAJ18	TRAC	TGTGCTATAGGTTCAGCCTTAGGGAGGCTGCATTTT	CAIGSALGRLHF
338	27	0.000170592	TRAV13D-2	NA	TRAJ57	TRAC	TGTGCTATAGGGCCTGCGAAGCTCATCTTT	CAIGPAKLIF
339	27	0.000170592	TRAV13N-1	NA	TRAJ56	TRAC	TGTGCTAGTACTGGAGGCAATAATAAGCTGACTTTT	CASTGGNNKLTF
340	27	0.000170592	TRAV13N-2	NA	TRAJ21	TRAC	TGTGCTATGGTGCCTAATTACAACGTGCTTTACTTC	CAMVPNYNVLYF
341	27	0.000170592	TRAV13N-2	NA	TRAJ45	TRAC	TGTGCTATCCCGGCAGGAGGTGCAGATAGACTCACCTTT	CAIPAGGADRLTF
342	27	0.000170592	TRAV13N-4	NA	TRAJ47	TRAC	TGTGCTATGGAATCTGCAAACAAGATGATCTTT	CAMESANKMIF
343	27	0.000170592	TRAV14D-1	NA	TRAJ17	TRAC	TGTGCAGCAAGTAGAAGTGCAGGGAACAAGCTAACTTTT	CAASRSAGNKLTF
344	27	0.000170592	TRAV14D-1	NA	TRAJ50	TRAC	TGTGCAGCTATAGCATCCTCCTCCTTCAGCAAGCTGGTGTTT	CAAIASSSFSKLVF
345	27	0.000170592	TRAV14D-2	NA	TRAJ31	TRAC	TGTGCAGCAAGTGGTAACAATAACAGAATCTTCTTT	CAASGNNNRIFF
346	27	0.000170592	TRAV14D-3-DV8	NA	TRAJ23	TRAC	TGTGCAGCAAAGCCAATGAATTATAACCAGGGGAAGCTTATCTTT	CAAKPMNYNQGKLIF
347	27	0.000170592	TRAV14D-3-DV8	NA	TRAJ50	TRAC	TGTGCAGCATCCTCCTCCTTCAGCAAGCTGGTGTTT	CAASSSFSKLVF
348	27	0.000170592	TRAV14D-2	NA	TRAJ15	TRAC	TGTGCAGCAAGTCAGGGAGGCAGAGCTCTGATATTT	CAASQGGRALIF
349	27	0.000170592	TRAV14D-2	NA	TRAJ37	TRAC	TGTGCAGCAAGTAGTACAGGCAATACTAGAAAACTCATCTTT	CAASSTGNTRKLIF
350	27	0.000170592	TRAV16N	NA	TRAJ23	TRAC	TGTGCTATGAGAGAGGATTATAACCAGGGGAAGCTTATCTTT	CAMREDYNQGKLIF
351	27	0.000170592	TRAV3-3	NA	TRAJ33	TRAC	TGCGCAGTCAGTGATAGCAACTATCAGTTGATCTGG	CAVSDSNYQLIW
352	27	0.000170592	TRAV3-3	NA	TRAJ40	TRAC	TGCGCAGTCCGTACAGGAAACTACAAATACGTCTTT	CAVRTGNYKYVF
353	27	0.000170592	TRAV3-3	NA	TRAJ40	TRAC	TGCGCAGTCAATAATACAGGAAACTACAAATACGTCTTT	CAVNNTGNYKYVF
354	27	0.000170592	TRAV3-3	NA	TRAJ49	TRAC	CCGCCGAACACGGGTTACCAGAACTTCTATTTT	PPNTGYQNFYF
355	27	0.000170592	TRAV4-3	NA	TRAJ31	TRAC	TGTGCTGCTGAGAATAACAATAACAGAATCTTCTTT	CAAENNNNRIFF
356	27	0.000170592	TRAV4-3	NA	TRAJ9	TRAC	TGTGCTGCCAGGAACATGGGCTACAAACTTACCTTC	CAARNMGYKLTF
357	27	0.000170592	TRAV4-4-DV10	NA	TRAJ32	TRAC	TGTGCTGCTGAGGGGGGGGGCAGTGGCAACAAGCTCATCTTT	CAAEGGGSGNKLIF
358	27	0.000170592	TRAV4D-3	NA	TRAJ34	TRAC	TGTGCTGCTTCCAATACCGACAAAGTCGTCTTT	CAASNTDKVVF
359	27	0.000170592	TRAV6-6	NA	TRAJ7	TRAC	TGTGCTCTGGGTGACGCCTACAGCAACAACAGACTTACTTTG	CALGDAYSNNRLTL
360	27	0.000170592	TRAV6-7-DV9	NA	TRAJ32	TRAC	TGTGCTCTGAGTGACGGGGGCAGTGGCAACAAGCTCATCTTT	CALSDGGSGNKLIF
361	27	0.000170592	TRAV6-7-DV9	NA	TRAJ49	TRAC	TGCGCTCTGTCCCCGAACACGGGTTACCAGAACTTCTATTTT	CALSPNTGYQNFYF
362	27	0.000170592	TRAV7-2	NA	TRAJ22	TRAC	TGTGCAGCAGCATCTTCTGGCAGCTGGCAACTCATCTTT	CAAASSGSWQLIF
363	27	0.000170592	TRAV7D-4	NA	TRAJ18	TRAC	TGTGCAGCTAGTGAGCATGAAGGTAGAGGTTCAGCCTTAGGGAGGCTGCATTTT	CAASEHEGRGSALGRLHF
364	27	0.000170592	TRAV8D-1	NA	TRAJ24	TRAC	TGTGCTATGACAACTGCCAGTTTGGGGAAACTGCAGTTT	CAMTTASLGKLQF
365	27	0.000170592	TRAV8D-2	NA	TRAJ16	TRAC	TGTGCTACAGAGGCAACTTCAAGTGGCCAGAAGCTGGTTTTT	CATEATSSGQKLVF
366	27	0.000170592	TRAV8N-2	NA	TRAJ18	TRAC	TGTGCTAGAGGTTCAGCCTTAGGGAGGCTGCATTTT	CARGSALGRLHF
367	27	0.000170592	TRAV9-1	NA	TRAJ17	TRAC	TGTGCTGTGAGCGCGAACAGTGCAGGGAACAAGCTAACTTTT	CAVSANSAGNKLTF
368	27	0.000170592	TRAV9-4	NA	TRAJ12	TRAC	TGTGCTGTGACCGGGACTGGAGGCTATAAAGTGGTCTTT	CAVTGTGGYKVVF
369	26	0.000164274	TRAV10D	NA	TRAJ30	TRAC	TGTGCAGCAGACACAAATGCTTACAAAGTCATCTTT	CAADTNAYKVIF
370	26	0.000164274	TRAV12-2	NA	TRAJ18	TRAC	TGTGCTTTGAGTGATCGGGGTTCAGCCTTAGGGAGGCTGCATTTT	CALSDRGSALGRLHF
371	26	0.000164274	TRAV12-3	NA	TRAJ21	TRAC	TGTGCTTTGAGTTGCATGCCTAATTACAACGTGCTTTACTTC	CALSCMPNYNVLYF
372	26	0.000164274	TRAV12D-2	NA	TRAJ13	TRAC	TGTGCTTTGAGTCCTGCAAATTCTGGGACTTACCAGAGGTTT	CALSPANSGTYQRF
373	26	0.000164274	TRAV13-4-DV7	NA	TRAJ53	TRAC	TGTGCTATGGCAAGTGGAGGCAGCAATTACAAACTGACATTT	CAMASGGSNYKLTF
374	26	0.000164274	TRAV13D-1	NA	TRAJ15	TRAC	TGTGCTATGGAACAGGGAGGCAGAGCTCTGATATTT	CAMEQGGRALIF
375	26	0.000164274	TRAV14-1	NA	TRAJ52	TRAC	TGTGCAGCAAGTGAGACTGGAGCTAACACTGGAAAGCTCACGTTT	CAASETGANTGKLTF
376	26	0.000164274	TRAV14-1	NA	TRAJ56	TRAC	TGTGCAGCAAGGGCTACTGGAGGCAATAATAAGCTGACTTTT	CAARATGGNNKLTF
377	26	0.000164274	TRAV14D-1	NA	TRAJ12	TRAC	TGTGCAGCAGTGGGGACTGGAGGCTATAAAGTGGTCTTT	CAAVGTGGYKVVF
378	26	0.000164274	TRAV14D-1	NA	TRAJ52	TRAC	TGTGCAGCAAGTGGACCTGGAGCTAACACTGGAAAGCTCACGTTT	CAASGPGANTGKLTF
379	26	0.000164274	TRAV14D-1	NA	TRAJ58	TRAC	TGTGCAGCAAGGCAGCAAGGCACTGGGTCTAAGCTGTCATTT	CAARQQGTGSKLSF
380	26	0.000164274	TRAV14D-1	NA	TRAJ58	TRAC	TGTGCAGCAAGTCGGAGGGGCACTGGGTCTAAGCTGTCATTT	CAASRRGTGSKLSF
381	26	0.000164274	TRAV14D-2	NA	TRAJ11	TRAC	TGTGCAGCAAATGACTCGGGATACAACAAACTCACTTTT	CAANDSGYNKLTF
382	26	0.000164274	TRAV14D-2	NA	TRAJ49	TRAC	TGTGCAGCAAGTCCGGGTTACCAGAACTTCTATTTT	CAASPGYQNFYF
383	26	0.000164274	TRAV14D-3-DV8	NA	TRAJ57	TRAC	TGTGCAGCTATGAATCAAGGAGGGTCTGCGAAGCTCATCTTT	CAAMNQGGSAKLIF
384	26	0.000164274	TRAV14-2	NA	TRAJ26	TRAC	TGTGCAGCCCATAACTATGCCCAGGGATTAACCTTC	CAAHNYAQGLTF
385	26	0.000164274	TRAV14D-2	NA	TRAJ56	TRAC	TGTGCAGCAAGTACCACTGGAGGCAATAATAAGCTGACTTTT	CAASTTGGNNKLTF
386	26	0.000164274	TRAV16N	NA	TRAJ52	TRAC	TGTGCTATGAGAGCTAACACTGGAGCTAACACTGGAAAGCTCACGTTT	CAMRANTGANTGKLTF
387	26	0.000164274	TRAV21/DV12	NA	TRAJ56	TRAC	TGTATCCTGAGATCTACTGGAGGCAATAATAAGCTGACTTTT	CILRSTGGNNKLTF
388	26	0.000164274	TRAV3-3	NA	TRAJ22	TRAC	TGCGCAGCAGCATCTTCTGGCAGCTGGCAACTCATCTTT	CAAASSGSWQLIF
389	26	0.000164274	TRAV3-3	NA	TRAJ22	TRAC	TGCGCAGTCACTGCATCTTCTGGCAGCTGGCAACTCATCTTT	CAVTASSGSWQLIF
390	26	0.000164274	TRAV3-3	NA	TRAJ4	TRAC	TGCGCAGTCAGTGCTGGTAGCTTCAATAAGTTGACCTTT	CAVSAGSFNKLTF
391	26	0.000164274	TRAV4-3	NA	TRAJ49	TRAC	TGTGCTGCCACGGGTTACCAGAACTTCTATTTT	CAATGYQNFYF
392	26	0.000164274	TRAV4-4-DV10	NA	TRAJ17	TRAC	TGTGCCTCTAACAGTGCAGGGAACAAGCTAACTTTT	CASNSAGNKLTF
393	26	0.000164274	TRAV4-4-DV10	NA	TRAJ22	TRAC	TGTGCTGCTGGCGCATCTTCTGGCAGCTGGCAACTCATCTTT	CAAGASSGSWQLIF
394	26	0.000164274	TRAV4-4-DV10	NA	TRAJ37	TRAC	TGTGCTGCTGAAACAGGCAATACTAGAAAACTCATCTTT	CAAETGNTRKLIF
395	26	0.000164274	TRAV4D-3	NA	TRAJ34	TRAC	TGTGCTGCCCTTTCCAATACCGACAAAGTCGTCTTT	CAALSNTDKVVF
396	26	0.000164274	TRAV4D-3	NA	TRAJ39	TRAC	TGTGCTGCAGGTGCCAAGCTCACATTC	CAAGAKLTF
397	26	0.000164274	TRAV4-3	NA	TRAJ23	TRAC	TGTGCTGCCATGAATTATAACCAGGGGAAGCTTATCTTT	CAAMNYNQGKLIF
398	26	0.000164274	TRAV6-6	NA	TRAJ39	TRAC	TGTGCTCTGGGTGATAATGCAGGTGCCAAGCTCACATTC	CALGDNAGAKLTF
399	26	0.000164274	TRAV6-6	NA	TRAJ53	TRAC	TGTGCTCTGGGTGATCAAAAGAGTGGAGGCAGCAATTACAAACTGACATTT	CALGDQKSGGSNYKLTF
400	26	0.000164274	TRAV6N-6	NA	TRAJ57	TRAC	TGTGCTCTGAGTGATCAAGGAGGGTCTGCGAAGCTCATCTTT	CALSDQGGSAKLIF
401	26	0.000164274	TRAV7-2	NA	TRAJ22	TRAC	TGTGCAGCAAGATCTTCTGGCAGCTGGCAACTCATCTTT	CAARSSGSWQLIF
402	26	0.000164274	TRAV7-3	NA	TRAJ42	TRAC	TGTGCAGCTCCTGGAGGAAGCAATGCAAAGCTAACCTTC	CAAPGGSNAKLTF
403	26	0.000164274	TRAV7-3	NA	TRAJ9	TRAC	TGTGCAGTGAGAGGGGGCATGGGCTACAAACTTACCTTC	CAVRGGMGYKLTF
404	26	0.000164274	TRAV7-5	NA	TRAJ47	TRAC	TGTGCAGTGGTGGACTATGCAAACAAGATGATCTTT	CAVVDYANKMIF
405	26	0.000164274	TRAV8D-1	NA	TRAJ37	TRAC	TGTGCTACTGATGAAGGCAATACTAGAAAACTCATCTTT	CATDEGNTRKLIF
406	26	0.000164274	TRAV8D-1	NA	TRAJ45	TRAC	TGTGCTACAGGAGGTGCAGATAGACTCACCTTT	CATGGADRLTF
407	26	0.000164274	TRAV8D-2	NA	TRAJ50	TRAC	TGTGCTACAGATGCATCCTCCTCCTTCAGCAAGCTGGTGTTT	CATDASSSFSKLVF
408	26	0.000164274	TRAV8D-2	NA	TRAJ53	TRAC	TGTGCTACAGATCCCAGTGGAGGCAGCAATTACAAACTGACATTT	CATDPSGGSNYKLTF
409	26	0.000164274	TRDV1	NA	TRAJ52	TRAC	TGTGGAGGGAAAGCTGGAGCTAACACTGGAAAGCTCACGTTT	CGGKAGANTGKLTF
410	25	0.000157956	TRAV1	NA	TRAJ23	TRAC	TGTGCTGTGAGGGCGAATTATAACCAGGGGAAGCTTATCTTT	CAVRANYNQGKLIF
411	25	0.000157956	TRAV10D	NA	TRAJ31	TRAC	TGTGCAGCAGGGAACAATAACAGAATCTTCTTT	CAAGNNNRIFF
412	25	0.000157956	TRAV11	NA	TRAJ17	TRAC	TGTGTGGTGGGCGCGGGTAACAGTGCAGGGAACAAGCTAACTTTT	CVVGAGNSAGNKLTF
413	25	0.000157956	TRAV11	NA	TRAJ18	TRAC	TGTGTGGTGGCAGATAGAGGTTCAGCCTTAGGGAGGCTGCATTTT	CVVADRGSALGRLHF
414	25	0.000157956	TRAV12-2	NA	TRAJ34	TRAC	TGTGCTCTGAGTGAATCTTCCAATACCGACAAAGTCGTCTTT	CALSESSNTDKVVF
415	25	0.000157956	TRAV12D-1	NA	TRAJ32	TRAC	TGTGCTCTGAGTTATGGGGGCAGTGGCAACAAGCTCATCTTT	CALSYGGSGNKLIF
416	25	0.000157956	TRAV12D-1	NA	TRAJ39	TRAC	TGTGCTCTGAGCCCGAATAATAATGCAGGTGCCAAGCTCACATTC	CALSPNNNAGAKLTF
417	25	0.000157956	TRAV12D-1	NA	TRAJ52	TRAC	TGTGCTTTGAGGAACACTGGAGCTAACACTGGAAAGCTCACGTTT	CALRNTGANTGKLTF
418	25	0.000157956	TRAV12D-2	NA	TRAJ57	TRAC	TGTGCTTTGAGGAATCAAGGAGGGTCTGCGAAGCTCATCTTT	CALRNQGGSAKLIF
419	25	0.000157956	TRAV13-1	NA	TRAJ7	TRAC	TGTGCTATGGGGCGCCTCTACAGCAACAACAGACTTACTTTG	CAMGRLYSNNRLTL
420	25	0.000157956	TRAV13-4-DV7	NA	TRAJ32	TRAC	TGTGCTGCCCATTATGGGGGCAGTGGCAACAAGCTCATCTTT	CAAHYGGSGNKLIF
421	25	0.000157956	TRAV13-4-DV7	NA	TRAJ53	TRAC	TGTGCTATGGAACGTAAAAGTGGAGGCAGCAATTACAAACTGACATTT	CAMERKSGGSNYKLTF
422	25	0.000157956	TRAV13D-1	NA	TRAJ53	TRAC	TGTGCTATGAACAGTGGAGGCAGCAATTACAAACTGACATTT	CAMNSGGSNYKLTF
423	25	0.000157956	TRAV13D-2	NA	TRAJ18	TRAC	TGTGCTATAAGAGGTTCAGCCTTAGGGAGGCTGCATTTT	CAIRGSALGRLHF
424	25	0.000157956	TRAV13D-2	NA	TRAJ39	TRAC	TGTGCTCCCACAGGTGCCAAGCTCACATTC	CAPTGAKLTF
425	25	0.000157956	TRAV14-1	NA	TRAJ53	TRAC	TGTGCAGCAAGTGAGAGTGGAGGCAGCAATTACAAACTGACATTT	CAASESGGSNYKLTF
426	25	0.000157956	TRAV14D-1	NA	TRAJ11	TRAC	TGTGCAGCAAGTGACTCGGGATACAACAAACTCACTTTT	CAASDSGYNKLTF
427	25	0.000157956	TRAV14D-1	NA	TRAJ30	TRAC	TGTGCAGCAGGAAATGCTTACAAAGTCATCTTT	CAAGNAYKVIF
428	25	0.000157956	TRAV14D-1	NA	TRAJ58	TRAC	TGTGCAGCAAGTCGGCAAGGCACTGGGTCTAAGCTGTCATTT	CAASRQGTGSKLSF
429	25	0.000157956	TRAV14D-2	NA	TRAJ12	TRAC	TGTGCAGCAAGCGGGACTGGAGGCTATAAAGTGGTCTTT	CAASGTGGYKVVF
430	25	0.000157956	TRAV14D-2	NA	TRAJ49	TRAC	TGTGCAGCAAGTCCCACGGGTTACCAGAACTTCTATTTT	CAASPTGYQNFYF
431	25	0.000157956	TRAV14D-3-DV8	NA	TRAJ26	TRAC	TGTGCAGCAAGTGCAAATAACTATGCCCAGGGATTAACCTTC	CAASANNYAQGLTF
432	25	0.000157956	TRAV16D-DV11	NA	TRAJ42	TRAC	TGTGCTATGAGAGAGTCTGGAGGAAGCAATGCAAAGCTAACCTTC	CAMRESGGSNAKLTF
433	25	0.000157956	TRAV16N	NA	TRAJ37	TRAC	TGTGCTATGAGAGAGGGAATAACAGGCAATACTAGAAAACTCATCTTT	CAMREGITGNTRKLIF
434	25	0.000157956	TRAV2	NA	TRAJ31	TRAC	TGCATTGTGACTGACTCCAATAACAGAATCTTCTTT	CIVTDSNNRIFF
435	25	0.000157956	TRAV21/DV12	NA	TRAJ52	TRAC	TGTATCCTGAGAGTAGCTAACACTGGAGCTAACACTGGAAAGCTCACGTTT	CILRVANTGANTGKLTF
436	25	0.000157956	TRAV21/DV12	NA	TRAJ57	TRAC	TGTATCCTTCAAGGAGGGTCTGCGAAGCTCATCTTT	CILQGGSAKLIF
437	25	0.000157956	TRAV3-1	NA	TRAJ33	TRAC	TGCGCAGTCAGTGGGGAGGATAGCAACTATCAGTTGATCTGG	CAVSGEDSNYQLIW
438	25	0.000157956	TRAV3-1	NA	TRAJ56	TRAC	TGCGCAGTCAAGGCTACTGGAGGCAATAATAAGCTGACTTTT	CAVKATGGNNKLTF
439	25	0.000157956	TRAV3-3	NA	TRAJ17	TRAC	TGCGCAGTCAGACCTAACAGTGCAGGGAACAAGCTAACCTTT	CAVRPNSAGNKLTF
440	25	0.000157956	TRAV3-3	NA	TRAJ22	TRAC	TGCGCAGTCAGATCTTCTGGCAGCTGGCAACTCATCTTT	CAVRSSGSWQLIF
441	25	0.000157956	TRAV3-3	NA	TRAJ40	TRAC	TGCGCAGTCAGTGATAATACAGGAAACTACAAATACGTTTTT	CAVSDNTGNYKYVF
442	25	0.000157956	TRAV3-3	NA	TRAJ48	TRAC	TGCGCAGTCAGCCCCAACTATGGAAATGAGAAAATAACTTTT	CAVSPNYGNEKITF
443	25	0.000157956	TRAV3-4	NA	TRAJ27	TRAC	TGCGCAGTCACGGGCACCAATACAGGCAAATTAACCTTT	CAVTGTNTGKLTF
444	25	0.000157956	TRAV4-3	NA	TRAJ26	TRAC	TGTGCTGCTGAGGGTATAAGGAATAACTATGCCCAGGGATTAACCTTC	CAAEGIRNNYAQGLTF
445	25	0.000157956	TRAV5-1	NA	TRAJ18	TRAC	TGCTCAGCAGGGGGTTCAGCCTTAGGGAGGCTGCATTTT	CSAGGSALGRLHF
446	25	0.000157956	TRAV5-4	NA	TRAJ18	TRAC	TGTGCTGCAACTAGAGGTTCAGCCTTAGGGAGGCTGCATTTT	CAATRGSALGRLHF
447	25	0.000157956	TRAV6-1	NA	TRAJ40	TRAC	TGTGTTCTGGCCAACGTTAATACAGGAAACTACAAATACGTCTTT	CVLANVNTGNYKYVF
448	25	0.000157956	TRAV6-6	NA	TRAJ26	TRAC	TGTGCTCTGGGGAACTATGCCCAGGGATTAACCTTC	CALGNYAQGLTF
449	25	0.000157956	TRAV6-7-DV9	NA	TRAJ40	TRAC	TGTGCTCTGGGTGAGACAGGAAACTACAAATACGTCTTT	CALGETGNYKYVF
450	25	0.000157956	TRAV6-7-DV9	NA	TRAJ58	TRAC	TGCGCTCTGAGTGATCAGCAAGGCACTGGGTCTAAGCTGTCATTT	CALSDQQGTGSKLSF
451	25	0.000157956	TRAV7-3	NA	TRAJ34	TRAC	TGTGCAGTGAGCCCTCCTTCCAATACCGACAAAGTCGTCTTT	CAVSPPSNTDKVVF
452	25	0.000157956	TRAV7-3	NA	TRAJ37	TRAC	TGTGCAGTTATAACAGGCAATACTAGAAAACTCATCTTT	CAVITGNTRKLIF
453	25	0.000157956	TRAV7-4	NA	TRAJ28	TRAC	TGTGCAGCTAAGCCAGGCACTGGGAGTAACAGGCTCACTTTT	CAAKPGTGSNRLTF
454	25	0.000157956	TRAV7D-3	NA	TRAJ22	TRAC	TGTGCAGTGAGCTCATCTTCTGGCAGCTGGCAACTCATCTTT	CAVSSSSGSWQLIF
455	25	0.000157956	TRAV7D-3	NA	TRAJ24	TRAC	TGTGCAGAGATGACAACTGCCAGTTTGGGGAAACTGCAGTTT	CAEMTTASLGKLQF
456	25	0.000157956	TRAV7D-3	NA	TRAJ39	TRAC	TGTGCAGTGAAGGGTAATGCAGGTGCCAAGCTCACATTC	CAVKGNAGAKLTF
457	25	0.000157956	TRAV8D-1	NA	TRAJ27	TRAC	TGTGCTACTGAAGACACCAATACAGGCAAATTAACCTTT	CATEDTNTGKLTF
458	25	0.000157956	TRAV8D-1	NA	TRAJ30	TRAC	TGTCTCGACACAAATGCTTACAAAGTCATCTTT	CLDTNAYKVIF
459	25	0.000157956	TRAV8D-1	NA	TRAJ45	TRAC	TGTGCTACTGAGAGGACAGGAGGTGCAGATAGACTCACCTTT	CATERTGGADRLTF
460	25	0.000157956	TRAV8D-1	NA	TRAJ9	TRAC	TGTGCTACTGCCTTGAACATGGGCTACAAACTTACCTTC	CATALNMGYKLTF
461	25	0.000157956	TRAV8D-2	NA	TRAJ27	TRAC	TGTGCTACAGATGCTAACACCAATACAGGCAAATTAACCTTT	CATDANTNTGKLTF
462	25	0.000157956	TRAV8D-2	NA	TRAJ37	TRAC	TGTGCTACAGCAACAGGCAATACTAGAAAACTCATCTTT	CATATGNTRKLIF
463	25	0.000157956	TRAV8D-2	NA	TRAJ58	TRAC	TGTGCTACAGAGGCGAGAGGCACTGGGTCTAAGCTGTCATTT	CATEARGTGSKLSF
464	25	0.000157956	TRAV9D-1	NA	TRAJ21	TRAC	TGTGCTGTGAGGCCTAATTACAACGTGCTTTACTTC	CAVRPNYNVLYF
465	25	0.000157956	TRAV9D-4	NA	TRAJ52	TRAC	TGTGCTGCGAGCGCGGGGACTGGAGCTAACACTGGAAAGCTCACGTTT	CAASAGTGANTGKLTF
466	24	0.000151638	TRAV1	NA	TRAJ22	TRAC	TGTGCTGGGGGCAGCTGGCAACTCATCTTT	CAGGSWQLIF
467	24	0.000151638	TRAV1	NA	TRAJ23	TRAC	TGTGCTGTGAGGGATCATTATAACCAGGGGAAGCTTATCTTT	CAVRDHYNQGKLIF
468	24	0.000151638	TRAV1	NA	TRAJ31	TRAC	TGTGCTGTGAGGGACAATAACAGAATCTTCTTT	CAVRDNNRIFF
469	24	0.000151638	TRAV10D	NA	TRAJ27	TRAC	TGTGCAGCAATTAACACCAATACAGGCAAATTAACCTTT	CAAINTNTGKLTF
470	24	0.000151638	TRAV10D	NA	TRAJ33	TRAC	TGTGCAGCAAGCATGGATAGCAACTATCAGTTGATCTGG	CAASMDSNYQLIW
471	24	0.000151638	TRAV12-2	NA	TRAJ57	TRAC	TGTGCTTTGAGTGATCAAGGAGGGTCTGCGAAGCTCATCTTT	CALSDQGGSAKLIF
472	24	0.000151638	TRAV12D-1	NA	TRAJ15	TRAC	TGTGCTCTGAGTGATCAGGGAGGCAGAGCTCTGATATTT	CALSDQGGRALIF
473	24	0.000151638	TRAV12D-1	NA	TRAJ39	TRAC	TGTGCTCTGAGTGATAATGCAGGTGCCAAGCTCACATTC	CALSDNAGAKLTF
474	24	0.000151638	TRAV13-1	NA	TRAJ15	TRAC	TTATACCAGGGAGGCAGAGCTCTGATATTT	LYQGGRALIF
475	24	0.000151638	TRAV13-1	NA	TRAJ47	TRAC	TGTGCCGTGGACTATGCAAACAAGATGATCTTT	CAVDYANKMIF
476	24	0.000151638	TRAV13-2	NA	TRAJ30	TRAC	TGTGCCGGATACAAAGTCATCTTT	CAGYKVIF
477	24	0.000151638	TRAV13-2	NA	TRAJ31	TRAC	TGTGCTATAAGCAATAACAGAATCTTCTTT	CAISNNRIFF
478	24	0.000151638	TRAV13-4-DV7	NA	TRAJ26	TRAC	TGTGCTATGGGTAACTATGCCCAGGGATTAACCTTC	CAMGNYAQGLTF
479	24	0.000151638	TRAV13-4-DV7	NA	TRAJ39	TRAC	TGTGCTATGCCCGCAGGTGCCAAGCTCACATTC	CAMPAGAKLTF
480	24	0.000151638	TRAV13D-1	NA	TRAJ31	TRAC	TGTGCTATGGGTAACAATAACAGAATCTTCTTT	CAMGNNNRIFF
481	24	0.000151638	TRAV13D-1	NA	TRAJ33	TRAC	TGTGCTATGGAACGGGGCAACTATCAGTTGATCTGG	CAMERGNYQLIW
482	24	0.000151638	TRAV13D-1	NA	TRAJ52	TRAC	TGTGCTATGGAACCTGGAGCTAACACTGGAAAGCTCACGTTT	CAMEPGANTGKLTF
483	24	0.000151638	TRAV13N-1	NA	TRAJ12	TRAC	TGTGCTCCCGGGACTGGAGGCTATAAAGTGGTCTTT	CAPGTGGYKVVF
484	24	0.000151638	TRAV13D-1	NA	TRAJ38	TRAC	TGTGCTACTAATGTTGGTGACAACAGTAAGCTGATTTGG	CATNVGDNSKLIW
485	24	0.000151638	TRAV13N-4	NA	TRAJ48	TRAC	TGTGCTATGGGAACGTGCAACTATGGAAATGAGAAAATAACTTTT	CAMGTCNYGNEKITF
486	24	0.000151638	TRAV14-1	NA	TRAJ31	TRAC	TGTGCAGCAAGTGGAAACAATAACAGAATCTTCTTT	CAASGNNNRIFF
487	24	0.000151638	TRAV14D-1	NA	TRAJ40	TRAC	TGTGCAGCAAGTGTTAATACAGGAAACTACAAATACGTCTTT	CAASVNTGNYKYVF
488	24	0.000151638	TRAV14D-1	NA	TRAJ57	TRAC	TGTGCAGCAAGTGAAGGAGGGTCTGCGAAGCTCATCTTT	CAASEGGSAKLIF
489	24	0.000151638	TRAV14D-3-DV8	NA	TRAJ15	TRAC	TGTGCAGCAAGGCCCTACCAGGGAGGCAGAGCTCTGATATTT	CAARPYQGGRALIF
490	24	0.000151638	TRAV14D-3-DV8	NA	TRAJ21	TRAC	TGTGCAGCCATGCCTAATTACAACGTGCTTTACTTC	CAAMPNYNVLYF
491	24	0.000151638	TRAV14D-3-DV8	NA	TRAJ32	TRAC	TGTGCAGCAAGTTGGCATGGGGGCAGTGGCAACAAGCTCATCTTT	CAASWHGGSGNKLIF
492	24	0.000151638	TRAV14D-3-DV8	NA	TRAJ39	TRAC	TGTGCAGCAAGTGCAAATGCAGGTGCCAAGCTCACATTC	CAASANAGAKLTF
493	24	0.000151638	TRAV14D-3-DV8	NA	TRAJ44	TRAC	TGTGCAGCAAGTGTGGATGGCAGTGGTGGAAAACTCACTTTG	CAASVDGSGGKLTL
494	24	0.000151638	TRAV14D-3-DV8	NA	TRAJ50	TRAC	TGTGCAGCAAGTATAGCATCCTCCTCCTTCAGCAAGCTGGTGTTT	CAASIASSSFSKLVF
495	24	0.000151638	TRAV14D-3-DV8	NA	TRAJ58	TRAC	TGTGCAGCAAGTGCAGAGTGGCAAGGCACTGGGTCTAAGCTGTCATTT	CAASAEWQGTGSKLSF
496	24	0.000151638	TRAV14D-2	NA	TRAJ27	TRAC	TGTGCAGCAAGTGCGAACACCAATACAGGCAAATTAACCTTT	CAASANTNTGKLTF
497	24	0.000151638	TRAV14D-2	NA	TRAJ32	TRAC	TGTGCAGCTTATGGGGGCAGTGGCAACAAGCTCATCTTT	CAAYGGSGNKLIF
498	24	0.000151638	TRAV14D-2	NA	TRAJ57	TRAC	TGTGCAGCAAGTGGACAAGGAGGGTCTGCGAAGCTCATCTTT	CAASGQGGSAKLIF
499	24	0.000151638	TRAV16N	NA	TRAJ37	TRAC	TGTGCTATGAGAGAGGGCCCAGGCAATACTAGAAAACTCATCTTT	CAMREGPGNTRKLIF
500	24	0.000151638	TRAV16N	NA	TRAJ49	TRAC	TGTGCTATGAGAGAGGGCAACACGGGTTACCAGAACTTCTATTTT	CAMREGNTGYQNFYF
501	24	0.000151638	TRAV16N	NA	TRAJ50	TRAC	TGTGCTATGAGAGCATCCTCCTCCTTCAGCAAGCTGGTGTTT	CAMRASSSFSKLVF
502	24	0.000151638	TRAV16N	NA	TRAJ52	TRAC	TGTGCTATGAGAGAGAACACTGGAGCTAACACTGGAAAGCTCACGTTT	CAMRENTGANTGKLTF
503	24	0.000151638	TRAV19	NA	TRAJ56	TRAC	TGCGCAGCGGGTACTACTGGAGGCAATAATAAGCTGACTTTT	CAAGTTGGNNKLTF
504	24	0.000151638	TRAV19	NA	TRAJ57	TRAC	TGCGCAGCAGGTGCAGGAGGGTCTGCGAAGCTCATCTTT	CAAGAGGSAKLIF
505	24	0.000151638	TRAV2	NA	TRAJ30	TRAC	TGCATTGTGACTGACGCTTACAAAGTCATCTTT	CIVTDAYKVIF
506	24	0.000151638	TRAV21/DV12	NA	TRAJ57	TRAC	TGTATCCTGAGAGTAGACAAAGGAGGGTCTGCGAAGCTCATCTTT	CILRVDKGGSAKLIF
507	24	0.000151638	TRAV3-3	NA	TRAJ31	TRAC	TGCGCAGTAAGCAATAACAGAATCTTCTTT	CAVSNNRIFF
508	24	0.000151638	TRAV3-3	NA	TRAJ40	TRAC	TGCGCAGTCAGTGGAGGAAACTACAAATACGTCTTT	CAVSGGNYKYVF
509	24	0.000151638	TRAV3-3	NA	TRAJ40	TRAC	TGCGCAGTCAGTGGAGCAGGAAACTACAAATACGTCTTT	CAVSGAGNYKYVF
510	24	0.000151638	TRAV3-3	NA	TRAJ49	TRAC	TGCGCAGTCAGACCGAACACGGGTTACCAGAACTTCTATTTT	CAVRPNTGYQNFYF
511	24	0.000151638	TRAV3-4	NA	TRAJ11	TRAC	TGCGCAGTCAGTGATCCGGGATACAACAAACTCACTTTT	CAVSDPGYNKLTF
512	24	0.000151638	TRAV4-3	NA	TRAJ18	TRAC	TGTGCTGCTGAGGCGAGAGGTTCAGCCTTAGGGAGGCTGCATTTT	CAAEARGSALGRLHF
513	24	0.000151638	TRAV4-3	NA	TRAJ42	TRAC	TGTGCTGCTGAGGATTCTGGAGGAAGCAATGCAAAGCTAACCTTC	CAAEDSGGSNAKLTF
514	24	0.000151638	TRAV4-3	NA	TRAJ47	TRAC	TGTGCTGCTGAGGTGGACTATGCAAACAAGATGATCTTT	CAAEVDYANKMIF
515	24	0.000151638	TRAV4-4-DV10	NA	TRAJ12	TRAC	TGTGCTGCTGAGGCGGCTGGAGGCTATAAAGTGGTCTTT	CAAEAAGGYKVVF
516	24	0.000151638	TRAV4-4-DV10	NA	TRAJ45	TRAC	TGTGCTGCCTCTACAGGAGGTGCAGATAGACTCACCTTT	CAASTGGADRLTF
517	24	0.000151638	TRAV4-4-DV10	NA	TRAJ50	TRAC	TGTGCTGCTGAGTCATCCTCCTCCTTCAGCAAGCTGGTGTTT	CAAESSSSFSKLVF
518	24	0.000151638	TRAV4D-3	NA	TRAJ33	TRAC	TGTGCTGCTGGGGATAGCAACTATCAGTTGATCTGG	CAAGDSNYQLIW
519	24	0.000151638	TRAV6-4	NA	TRAJ49	TRAC	TGTGCTCTGGTTGATCCGGGTTACCAGAACTTCTATTTT	CALVDPGYQNFYF
520	24	0.000151638	TRAV6-6	NA	TRAJ23	TRAC	TGTGCTCTGGGTGATTATAACCAGGGGAAGCTTATCTTT	CALGDYNQGKLIF
521	24	0.000151638	TRAV6-7-DV9	NA	TRAJ32	TRAC	TGCGCTCTGAGTGATCGCGGGGGCAGTGGCAACAAGCTCATCTTT	CALSDRGGSGNKLIF
522	24	0.000151638	TRAV7-3	NA	TRAJ22	TRAC	TGTGCAGTGGCATCTTCTGGCAGCTGGCAACTCATCTTT	CAVASSGSWQLIF
523	24	0.000151638	TRAV7-5	NA	TRAJ37	TRAC	TGTGCAATGAGCCCTCCAACAGGCAATACTAGAAAACTCATCTTT	CAMSPPTGNTRKLIF
524	24	0.000151638	TRAV7D-3	NA	TRAJ34	TRAC	TGTGCGTCCGATACCGACAAAGTCGTCTTT	CASDTDKVVF
525	24	0.000151638	TRAV7D-5	NA	TRAJ23	TRAC	TGTGCAATGAGCATCTATAACCAGGGGAAGCTTATCTTT	CAMSIYNQGKLIF
526	24	0.000151638	TRAV7D-5	NA	TRAJ49	TRAC	TGTGCAATGACCCACACGGGTTACCAGAACTTCTATTTT	CAMTHTGYQNFYF
527	24	0.000151638	TRAV7D-5	NA	TRAJ50	TRAC	TGTGCTCAAGCATCCTCCTCCTTCAGCAAGCTGGTGTTT	CAQASSSFSKLVF
528	24	0.000151638	TRAV8D-1	NA	TRAJ43	TRAC	TGTGCTACAAATAACAACAATGCCCCACGATTT	CATNNNNAPRF
529	24	0.000151638	TRAV8D-1	NA	TRAJ49	TRAC	TGGTCGAACACGGGTTACCAGAACTTCTATTTT	WSNTGYQNFYF
530	24	0.000151638	TRAV8D-1	NA	TRAJ52	TRAC	TGTGCTACTGATGGGGGAGCTAACACTGGAAAGCTCACGTTT	CATDGGANTGKLTF
531	24	0.000151638	TRAV8D-2	NA	TRAJ42	TRAC	TGTGCTACTGAGGGAGGAAGCAATGCAAAGCTAACCTTC	CATEGGSNAKLTF
532	24	0.000151638	TRAV8D-2	NA	TRAJ48	TRAC	TGTGCTACAGAGACCTATGGAAATGAGAAAATAACTTTT	CATETYGNEKITF
533	24	0.000151638	TRAV8D-2	NA	TRAJ57	TRAC	TGTGCTAATCAAGGAGGGTCTGCGAAGCTCATCTTT	CANQGGSAKLIF
534	24	0.000151638	TRAV9-4	NA	TRAJ21	TRAC	TGTGCTGGAAGGCCTAATTACAACGTGCTTTACTTC	CAGRPNYNVLYF
535	24	0.000151638	TRDV1	NA	TRAJ37	TRAC	TGTGGAGGGAAACGAGCAGGCAATACTAGAAAACTCATCTTT	CGGKRAGNTRKLIF
536	24	0.000151638	TRDV1	NA	TRAJ58	TRAC	TGTGGAGGGAAAGGCACTGGGTCTAAGCTGTCATTT	CGGKGTGSKLSF
537	23	0.000145319	TRAV1	NA	TRAJ22	TRAC	TGTGCTGTGAGGGAGAGGCCTTCTGGCAGCTGGCAACTCATCTTT	CAVRERPSGSWQLIF
538	23	0.000145319	TRAV1	NA	TRAJ23	TRAC	TGTGCTGTGAGGGGGAATTATAACCAGGGGAAGCTTATCTTT	CAVRGNYNQGKLIF
539	23	0.000145319	TRAV1	NA	TRAJ27	TRAC	TGTGCTGTGAGGAACACCAATACAGGCAAATTAACCTTT	CAVRNTNTGKLTF
540	23	0.000145319	TRAV1	NA	TRAJ31	TRAC	TGTGCTGTGAGGGATAGGGGCAATAACAGAATCTTCTTT	CAVRDRGNNRIFF
541	23	0.000145319	TRAV1	NA	TRAJ33	TRAC	TGTGCTGTGTTGGATAGCAACTATCAGTTGATCTGG	CAVLDSNYQLIW
542	23	0.000145319	TRAV10	NA	TRAJ34	TRAC	TGTGCAGCAAGCAATACCGACAAAGTCGTCTTT	CAASNTDKVVF
543	23	0.000145319	TRAV10N	NA	TRAJ15	TRAC	TGTGCAGCAAGCAGGGCCCAGGGAGGCAGAGCTCTGATATTT	CAASRAQGGRALIF
544	23	0.000145319	TRAV12-2	NA	TRAJ40	TRAC	TGTGCTCTGACCTATACAGGAAACTACAAATACGTCTTT	CALTYTGNYKYVF
545	23	0.000145319	TRAV12-2	NA	TRAJ45	TRAC	TGTGCTTTGAGGACAGGAGGTGCAGATAGACTCACCTTT	CALRTGGADRLTF
546	23	0.000145319	TRAV12D-1	NA	TRAJ32	TRAC	TGTGCTTTGAGGAGAGGGGGCAGTGGCAACAAGCTCATCTTT	CALRRGGSGNKLIF
547	23	0.000145319	TRAV12D-1	NA	TRAJ57	TRAC	TGTGCTTTGAATCAAGGAGGGTCTGCGAAGCTCATCTTT	CALNQGGSAKLIF
548	23	0.000145319	TRAV12D-3	NA	TRAJ43	TRAC	TGTGCTTTGACCCCGATCAATAACAACAATGCCCCACGATTT	CALTPINNNNAPRF
549	23	0.000145319	TRAV13-1	NA	TRAJ22	TRAC	TGTGCTATGGAACGCGGGGCTTCTGGCAGCTGGCAACTCATCTTT	CAMERGASGSWQLIF
550	23	0.000145319	TRAV13-1	NA	TRAJ34	TRAC	TGTGCTATGGAAAGTTCCAATACCGACAAAGTCGTCTTT	CAMESSNTDKVVF
551	23	0.000145319	TRAV13-1	NA	TRAJ50	TRAC	TGTGCTATGGCAATAGCATCCTCCTCCTTCAGCAAGCTGGTGTTT	CAMAIASSSFSKLVF
552	23	0.000145319	TRAV13-1	NA	TRAJ58	TRAC	TGTGCTTTTCATGGGAGCACTGGGTCTAAGCTGTCATTT	CAFHGSTGSKLSF
553	23	0.000145319	TRAV13-4-DV7	NA	TRAJ32	TRAC	TGTGCTATAGGGGGCAGTGGCAACAAGCTCATCTTT	CAIGGSGNKLIF
554	23	0.000145319	TRAV13-4-DV7	NA	TRAJ33	TRAC	TGTGCTGATAGCAACTATCAGTTGATCTGG	CADSNYQLIW
555	23	0.000145319	TRAV13-4-DV7	NA	TRAJ45	TRAC	TGTGCTATGAAGAATACAGGAGGTGCAGATAGACTCACCTTT	CAMKNTGGADRLTF
556	23	0.000145319	TRAV13-4-DV7	NA	TRAJ50	TRAC	TGTGCTTCATCCTCCTCCTTCAGCAAGCTGGTGTTT	CASSSSFSKLVF
557	23	0.000145319	TRAV13-4-DV7	NA	TRAJ56	TRAC	TGTGCTATGGAACGGGGGGCTACTGGAGGCAATAATAAGCTGACTTTT	CAMERGATGGNNKLTF
558	23	0.000145319	TRAV13D-1	NA	TRAJ24	TRAC	TGTGCTATGGTGACTGCCAGTTTGGGGAAACTGCAGTTT	CAMVTASLGKLQF
559	23	0.000145319	TRAV13D-1	NA	TRAJ53	TRAC	TGTGCTATGGAAAACAGTGGAGGCAGCAATTACAAACTGACATTT	CAMENSGGSNYKLTF
560	23	0.000145319	TRAV13D-3	NA	TRAJ42	TRAC	TGTGCTATGGAAAATTCTGGAGGAAGCAATGCAAAGCTAACCTTC	CAMENSGGSNAKLTF
561	23	0.000145319	TRAV14-1	NA	TRAJ56	TRAC	TGTGCAGCAAGCACTGGAGGCAATAATAAGCTGACTTTT	CAASTGGNNKLTF
562	23	0.000145319	TRAV14D-1	NA	TRAJ22	TRAC	TGTGCAGCAAGTGGGTCTTCTGGCAGCTGGCAACTCATCTTT	CAASGSSGSWQLIF
563	23	0.000145319	TRAV14D-1	NA	TRAJ31	TRAC	TGTGCAGCAAGCCGCAGGAATAACAATAACAGAATCTTCTTT	CAASRRNNNNRIFF
564	23	0.000145319	TRAV14D-2	NA	TRAJ30	TRAC	TGTGCAGCAACAAATGCTTACAAAGTCATCTTT	CAATNAYKVIF
565	23	0.000145319	TRAV14D-2	NA	TRAJ49	TRAC	TGTGCAGCAAGTGTCACGGGTTACCAGAACTTCTATTTT	CAASVTGYQNFYF
566	23	0.000145319	TRAV14D-3-DV8	NA	TRAJ12	TRAC	TGTGCAGCAAGTGGGACTGGAGGCTATAAAGTGGTCTTT	CAASGTGGYKVVF
567	23	0.000145319	TRAV14D-3-DV8	NA	TRAJ42	TRAC	TGTGCAGCAAGTGCTGGAGGAAGCAATGCAAAGCTAACCTTC	CAASAGGSNAKLTF
568	23	0.000145319	TRAV14D-2	NA	TRAJ35	TRAC	TGTGCAGCAGGCTTTGCAAGTGCGCTGACATTT	CAAGFASALTF
569	23	0.000145319	TRAV14D-2	NA	TRAJ37	TRAC	TGTGCAGCAAGTGCAGGCAATACTAGAAAACTCATCTTT	CAASAGNTRKLIF
570	23	0.000145319	TRAV14D-2	NA	TRAJ44	TRAC	TGTGCAGCAAGTGCAACTGGCAGTGGTGGAAAACTCACTTTG	CAASATGSGGKLTL
571	23	0.000145319	TRAV14D-2	NA	TRAJ44	TRAC	TGTGCAGCAAGTCTTACTGGCAGTGGTGGAAAACTCACTTTG	CAASLTGSGGKLTL
572	23	0.000145319	TRAV16N	NA	TRAJ18	TRAC	TGTGCTATGAGAGAAGATAGAGGTTCAGCCTTAGGGAGGCTGCATTTT	CAMREDRGSALGRLHF
573	23	0.000145319	TRAV16N	NA	TRAJ37	TRAC	TGTGCTATGAGAGAAACAGGCAATACTAGAAAACTCATCTTT	CAMRETGNTRKLIF
574	23	0.000145319	TRAV16N	NA	TRAJ40	TRAC	TGTGCTATGAGAGGGCTTAATACAGGAAACTACAAATACGTCTTT	CAMRGLNTGNYKYVF
575	23	0.000145319	TRAV16N	NA	TRAJ40	TRAC	TGTGCTATGAGAGCCCTCAATACAGGAAACTACAAATACGTCTTT	CAMRALNTGNYKYVF
576	23	0.000145319	TRAV16N	NA	TRAJ40	TRAC	TGTGCTATGAGAGAGGCGGTTAATACAGGAAACTACAAATACGTCTTT	CAMREAVNTGNYKYVF
577	23	0.000145319	TRAV16N	NA	TRAJ43	TRAC	TGTGCTATGAGAGAGGGCAATAACAACAATGCCCCACGATTT	CAMREGNNNNAPRF
578	23	0.000145319	TRAV16N	NA	TRAJ43	TRAC	TGTGCTATGAGAGAGTACAATAACAACAATGCCCCACGATTT	CAMREYNNNNAPRF
579	23	0.000145319	TRAV16N	NA	TRAJ48	TRAC	TGTGCTATGAGAGAGGCCAACTATGGAAATGAGAAAATAACTTTT	CAMREANYGNEKITF
580	23	0.000145319	TRAV16N	NA	TRAJ6	TRAC	TGTGCTATGAGAGAGGGCTCAGGAGGAAACTACAAACCTACGTTT	CAMREGSGGNYKPTF
581	23	0.000145319	TRAV17	NA	TRAJ45	TRAC	TGTGCACTGAATACAGGAGGTGCAGATAGACTCACCTTT	CALNTGGADRLTF
582	23	0.000145319	TRAV17	NA	TRAJ49	TRAC	TGTGCACTGGAGGGCACGGGTTACCAGAACTTCTATTTT	CALEGTGYQNFYF
583	23	0.000145319	TRAV3-3	NA	TRAJ18	TRAC	TGCGCAGGTAGAGGTTCAGCCTTAGGGAGGCTGCATTTT	CAGRGSALGRLHF
584	23	0.000145319	TRAV3-3	NA	TRAJ43	TRAC	TGCGCAGTCAGGAATAACAACAATGCCCCACGATTT	CAVRNNNNAPRF
585	23	0.000145319	TRAV3-3	NA	TRAJ48	TRAC	TGCGCAGTCAGTGCTGGGGGAAATGAGAAAATAACTTTT	CAVSAGGNEKITF
586	23	0.000145319	TRAV4-3	NA	TRAJ18	TRAC	TGTGCTGCTGGAGGAGGTTCAGCCTTAGGGAGGCTGCATTTT	CAAGGGSALGRLHF
587	23	0.000145319	TRAV4-3	NA	TRAJ18	TRAC	TGTGCTGCTGAGGCAGAAAGAGGTTCAGCCTTAGGGAGGCTGCATTTT	CAAEAERGSALGRLHF
588	23	0.000145319	TRAV4-3	NA	TRAJ22	TRAC	TGTGCTGCTGGGGCATCTTCTGGCAGCTGGCAACTCATCTTT	CAAGASSGSWQLIF
589	23	0.000145319	TRAV4-3	NA	TRAJ30	TRAC	TGTGCTGTGAGGGACACAAATGCTTACAAAGTCATCTTT	CAVRDTNAYKVIF
590	23	0.000145319	TRAV4-4-DV10	NA	TRAJ18	TRAC	TGTGCTGCTGAGGGTTCAGCCTTAGGGAGGCTGCATTTT	CAAEGSALGRLHF
591	23	0.000145319	TRAV4-4-DV10	NA	TRAJ2	TRAC	TGTGCTGCTGAGGCTACTGGAGGACTAAGTGGTAAATTAACATTC	CAAEATGGLSGKLTF
592	23	0.000145319	TRAV4-4-DV10	NA	TRAJ38	TRAC	TGTGCTGCTGAGGGTAATGTTGGTGACAACAGTAAGCTGATTTGG	CAAEGNVGDNSKLIW
593	23	0.000145319	TRAV4-4-DV10	NA	TRAJ40	TRAC	TGTGCTGCTTATACAGGAAACTACAAATACGTCTTT	CAAYTGNYKYVF
594	23	0.000145319	TRAV4-4-DV10	NA	TRAJ53	TRAC	TGTGCTGCTGAGGACAGTGGAGGCAGCAATTACAAACTGACATTT	CAAEDSGGSNYKLTF
595	23	0.000145319	TRAV4-4-DV10	NA	TRAJ9	TRAC	TGTGCTGCTGAGGACATGGGCTACAAACTTACCTTC	CAAEDMGYKLTF
596	23	0.000145319	TRAV5-4	NA	TRAJ43	TRAC	TGTGCTGCAAGTGCTAATAACAACAATGCCCCACGATTT	CAASANNNNAPRF
597	23	0.000145319	TRAV6-1	NA	TRAJ32	TRAC	TGTGCCCCGAATTATGGGGGCAGTGGCAACAAGCTCATCTTT	CAPNYGGSGNKLIF
598	23	0.000145319	TRAV6-2	NA	TRAJ9	TRAC	TGTGTTCTGGGTGATCGGAGGAACATGGGCTACAAACTTACCTTC	CVLGDRRNMGYKLTF
599	23	0.000145319	TRAV6-5	NA	TRAJ9	TRAC	TGTGCTCTGAGTGATTGGAACATGGGCTACAAACTTACCTTC	CALSDWNMGYKLTF
600	23	0.000145319	TRAV6-6	NA	TRAJ18	TRAC	TGTGCTCTGAGTGATAGAGGTTCAGCCTTAGGGAGGCTGCATTTT	CALSDRGSALGRLHF
601	23	0.000145319	TRAV6-6	NA	TRAJ31	TRAC	TGTGCTCTGAGTCGGAATAACAATAACAGAATCTTCTTT	CALSRNNNNRIFF
602	23	0.000145319	TRAV6-6	NA	TRAJ49	TRAC	TGTGCTCTGGGGACGGGTTACCAGAACTTCTATTTT	CALGTGYQNFYF
603	23	0.000145319	TRAV6-6	NA	TRAJ49	TRAC	TGTGCTCTGGGTGAAACGGGTTACCAGAACTTCTATTTT	CALGETGYQNFYF
604	23	0.000145319	TRAV6-7-DV9	NA	TRAJ16	TRAC	TGTGCTCTGAGTGATCCTCCAAGTGGCCAGAAGCTGGTTTTT	CALSDPPSGQKLVF
605	23	0.000145319	TRAV6-7-DV9	NA	TRAJ18	TRAC	TGTGCTCTGGGTGATGAGGAAGGTTCAGCCTTAGGGAGGCTGCATTTT	CALGDEEGSALGRLHF
606	23	0.000145319	TRAV6-7-DV9	NA	TRAJ32	TRAC	TGCGCTCTGAGTGATTATGGGGGCAGTGGCAACAAGCTCATCTTT	CALSDYGGSGNKLIF
607	23	0.000145319	TRAV6-7-DV9	NA	TRAJ48	TRAC	TGCGCTCTGAGTGCCAACTATGGAAATGAGAAAATAACTTTT	CALSANYGNEKITF
608	23	0.000145319	TRAV6-7-DV9	NA	TRAJ49	TRAC	TGCGCTCTGAGTGCGAACACGGGTTACCAGAACTTCTATTTT	CALSANTGYQNFYF
609	23	0.000145319	TRAV6-7-DV9	NA	TRAJ49	TRAC	TGCGCTCTGAGTGATATTGCCACGGGTTACCAGAACTTCTATTTT	CALSDIATGYQNFYF
610	23	0.000145319	TRAV7-2	NA	TRAJ23	TRAC	TGTGCAGCAAGCGATTATAACCAGGGGAAGCTTATCTTT	CAASDYNQGKLIF
611	23	0.000145319	TRAV7-2	NA	TRAJ27	TRAC	TGTGCAGCAGAGGACACCAATACAGGCAAATTAACCTTT	CAAEDTNTGKLTF
612	23	0.000145319	TRAV7-2	NA	TRAJ32	TRAC	TGTGCAGCAATTTATGGGGGCAGTGGCAACAAGCTCATCTTT	CAAIYGGSGNKLIF
613	23	0.000145319	TRAV7-2	NA	TRAJ42	TRAC	TGTGCAGCAAGTTCTGGAGGAAGCAATGCAAAGCTAACCTTC	CAASSGGSNAKLTF
614	23	0.000145319	TRAV7-5	NA	TRAJ7	TRAC	TGTGCAATGAGCATGAGAGCAGACTACAGCAACAACAGACTTACTTTG	CAMSMRADYSNNRLTL
615	23	0.000145319	TRAV7-5	NA	TRAJ9	TRAC	TGTGCAATGAGGGGGAACATGGGCTACAAACTTACCTTC	CAMRGNMGYKLTF
616	23	0.000145319	TRAV7-2	NA	TRAJ22	TRAC	TGTGCAGCCGCATCTTCTGGCAGCTGGCAACTCATCTTT	CAAASSGSWQLIF
617	23	0.000145319	TRAV7D-4	NA	TRAJ39	TRAC	TGTGCAGCTAGGGAGAATAATGCAGGTGCCAAGCTCACATTC	CAARENNAGAKLTF
618	23	0.000145319	TRAV8D-1	NA	TRAJ27	TRAC	TGTGCTACTGATAACACCAATACAGGCAAATTAACCTTT	CATDNTNTGKLTF
619	23	0.000145319	TRAV8D-1	NA	TRAJ50	TRAC	TGTGCTACTCCATCCTCCTCCTTCAGCAAGCTGGTGTTT	CATPSSSFSKLVF
620	23	0.000145319	TRAV8D-1	NA	TRAJ9	TRAC	TGTGCTAGGAACATGGGCTACAAACTTACCTTC	CARNMGYKLTF
621	23	0.000145319	TRAV8D-2	NA	TRAJ21	TRAC	TGTGCTCCTATGCCTAATTACAACGTGCTTTACTTC	CAPMPNYNVLYF
622	23	0.000145319	TRAV8D-2	NA	TRAJ22	TRAC	TGTGCCGCATCTTCTGGCAGCTGGCAACTCATCTTT	CAASSGSWQLIF
623	23	0.000145319	TRAV8D-2	NA	TRAJ32	TRAC	TGTGCTAAATATGGGGGCAGTGGCAACAAGCTCATCTTT	CAKYGGSGNKLIF
624	23	0.000145319	TRAV8D-2	NA	TRAJ34	TRAC	TGTGCTACAGATGCCGCCAATACCGACAAAGTCGTCTTT	CATDAANTDKVVF
625	23	0.000145319	TRAV8D-2	NA	TRAJ47	TRAC	TGTGCTACCTCCTCCGATGCAAACAAGATGATCTTT	CATSSDANKMIF
626	23	0.000145319	TRAV8D-2	NA	TRAJ57	TRAC	TGTGCAAATCAAGGAGGGTCTGCGAAGCTCATCTTT	CANQGGSAKLIF
627	23	0.000145319	TRAV8N-2	NA	TRAJ21	TRAC	TCGACTAATTACAACGTGCTTTACTTC	STNYNVLYF
628	23	0.000145319	TRAV8N-2	NA	TRAJ22	TRAC	TGTGCTACTGAATCTTCTGGCAGCTGGCAACTCATCTTT	CATESSGSWQLIF
629	23	0.000145319	TRAV8N-2	NA	TRAJ45	TRAC	TGTGCTACTGATGCATATACAGGAGGTGCAGATAGACTCACCTTT	CATDAYTGGADRLTF
630	23	0.000145319	TRAV9-1	NA	TRAJ12	TRAC	TGTGCTGTGAGTCCCGGGACTGGAGGCTATAAAGTGGTCTTT	CAVSPGTGGYKVVF
631	23	0.000145319	TRDV1	NA	TRAJ56	TRAC	TGTGGAGGGAAAGCTTTGGCTACTGGAGGCAATAATAAGCTGACTTTT	CGGKALATGGNNKLTF
632	22	0.000139001	TRAV1	NA	TRAJ31	TRAC	TGTGCTGTGAGGAGGAATAACAATAACAGAAGCTTCTTT	CAVRRNNNNRSFF
633	22	0.000139001	TRAV1	NA	TRAJ34	TRAC	TGTGCTGTGGGCAATACCGACAAAGTCGTCTTT	CAVGNTDKVVF
634	22	0.000139001	TRAV12-1	NA	TRAJ45	TRAC	TGTGCTCTGAGTTATACAGGAGGTGCAGATAGACTCACCTTT	CALSYTGGADRLTF
635	22	0.000139001	TRAV12-2	NA	TRAJ21	TRAC	TGTGCTTTGTCCATGCCTAATTACAACGTGCTTTACTTC	CALSMPNYNVLYF
636	22	0.000139001	TRAV12D-1	NA	TRAJ22	TRAC	TGTGCTTTGAAATCTTCTGGCAGCTGGCAACTCATCTTT	CALKSSGSWQLIF
637	22	0.000139001	TRAV12D-1	NA	TRAJ53	TRAC	TGTGCTTTGAGTGGAAACAGTGGAGGCAGCAATTACAAACTGACATTT	CALSGNSGGSNYKLTF
638	22	0.000139001	TRAV12D-2	NA	TRAJ18	TRAC	TGTGCTTTGAGAGGTTCAGCCTTAGGGAGGCTGCATTTT	CALRGSALGRLHF
639	22	0.000139001	TRAV12D-2	NA	TRAJ26	TRAC	TGTGCTTTGAGTGATCCCCATCGAAATAACTATGCCCAGGGATTAACCTTC	CALSDPHRNNYAQGLTF
640	22	0.000139001	TRAV12D-2	NA	TRAJ30	TRAC	TGTGCTTTGAGTGACAACACAAATGCTTACAAAGTCATCTTT	CALSDNTNAYKVIF
641	22	0.000139001	TRAV12D-2	NA	TRAJ43	TRAC	TGTGCTTTGAGGCATAACAACAATGCCCCACGATTT	CALRHNNNAPRF
642	22	0.000139001	TRAV13-4-DV7	NA	TRAJ18	TRAC	TGTGCTATGGGTAGAGGTTCAGCCTTAGGGAGGCTGCATTTT	CAMGRGSALGRLHF
643	22	0.000139001	TRAV13-4-DV7	NA	TRAJ23	TRAC	TGTGCTATTTGGGGATATAACCAGGGGAAGCTTATCTTT	CAIWGYNQGKLIF
644	22	0.000139001	TRAV13-4-DV7	NA	TRAJ38	TRAC	TGTGCTATGGAACTTGGTGACAACAGTAAGCTGATTTGG	CAMELGDNSKLIW
645	22	0.000139001	TRAV13-4-DV7	NA	TRAJ48	TRAC	TGTGCTATGGAACGCAGTGGAAATGAGAAAATAACTTTT	CAMERSGNEKITF
646	22	0.000139001	TRAV13-4-DV7	NA	TRAJ50	TRAC	TGTGCTATGGGATCCTCCTTCAGCAAGCTGGTGTTT	CAMGSSFSKLVF
647	22	0.000139001	TRAV13-4-DV7	NA	TRAJ53	TRAC	TGTGCTATGGAACCAAGTGGAGGCAGCAATTACAAACTGACATTT	CAMEPSGGSNYKLTF
648	22	0.000139001	TRAV13-4-DV7	NA	TRAJ56	TRAC	TGTGCTATGTCTACTGGAGGCAATAATAAGCTGACTTTT	CAMSTGGNNKLTF
649	22	0.000139001	TRAV13D-1	NA	TRAJ12	TRAC	TGTGCTATGCCGACTGGAGGCTATAAAGTGGTCTTT	CAMPTGGYKVVF
650	22	0.000139001	TRAV13D-1	NA	TRAJ13	TRAC	TGTGCTATGGAACGAAATTCTGGGACTTACCAGAGGTTT	CAMERNSGTYQRF
651	22	0.000139001	TRAV13D-1	NA	TRAJ18	TRAC	TGTGCTACGGGTTCAGCCTTAGGGAGGCTGCATTTT	CATGSALGRLHF
652	22	0.000139001	TRAV13D-1	NA	TRAJ22	TRAC	TGTGCTATGGACCCTTCTGGCAGCTGGCAACTCATCTTT	CAMDPSGSWQLIF
653	22	0.000139001	TRAV13D-1	NA	TRAJ23	TRAC	TGTGCTATGGAACGGTATAACCAGGGGAAGCTTATCTTT	CAMERYNQGKLIF
654	22	0.000139001	TRAV13D-1	NA	TRAJ24	TRAC	TGTGCGTGGGGGGCTGCCAGTTTGGGGAAACTGCAGTTT	CAWGAASLGKLQF
655	22	0.000139001	TRAV13D-1	NA	TRAJ44	TRAC	TGTGCTATGGGTTTTACTGGCAGTGGTGGAAAACTCACTTTG	CAMGFTGSGGKLTL
656	22	0.000139001	TRAV13D-1	NA	TRAJ47	TRAC	TGTGCTATGGAAGACTATGCAAACAAGATGATCTTT	CAMEDYANKMIF
657	22	0.000139001	TRAV13D-1	NA	TRAJ47	TRAC	TGTGCTATGGTGGGCTATGCAAACAAGATGATCTTT	CAMVGYANKMIF
658	22	0.000139001	TRAV13D-1	NA	TRAJ49	TRAC	TGTGCTATGGCTACGGGTTACCAGAACTTCTATTTT	CAMATGYQNFYF
659	22	0.000139001	TRAV13D-1	NA	TRAJ49	TRAC	TGTGCCACCTCGAACACGGGTTACCAGAACTTCTATTTT	CATSNTGYQNFYF
660	22	0.000139001	TRAV13D-1	NA	TRAJ23	TRAC	TGTGCTAAACCTCAGAATTATAACCAGGGGAAGCTTATCTTT	CAKPQNYNQGKLIF
661	22	0.000139001	TRAV13D-2	NA	TRAJ26	TRAC	TGTGCTATGGTAAATAACTATGCCCAGGGATTAACCTTC	CAMVNNYAQGLTF
662	22	0.000139001	TRAV13D-2	NA	TRAJ27	TRAC	TGTGCTATGGAACGAAACACCAATACAGGCAAATTAACCTTT	CAMERNTNTGKLTF
663	22	0.000139001	TRAV13D-2	NA	TRAJ27	TRAC	TGTGCTACTGGAAGGGGGAACACCAATACAGGCAAATTAACCTTT	CATGRGNTNTGKLTF
664	22	0.000139001	TRAV13D-2	NA	TRAJ37	TRAC	TGTGCTTCCGGCAATACTAGAAAACTCATCTTT	CASGNTRKLIF
665	22	0.000139001	TRAV13D-2	NA	TRAJ50	TRAC	TGTGCTATTACATCCTCCTCCTTCAGCAAGCTGGTGTTT	CAITSSSFSKLVF
666	22	0.000139001	TRAV13D-3	NA	TRAJ4	TRAC	TGTGCTATGGAACCCGGTAGCTTCAATAAGTTGACCTTT	CAMEPGSFNKLTF
667	22	0.000139001	TRAV14-1	NA	TRAJ13	TRAC	TGTGCAGCAAGTCCGCGAAATTCTGGGACTTACCAGAGGTTT	CAASPRNSGTYQRF
668	22	0.000139001	TRAV14-2	NA	TRAJ40	TRAC	TGTGCAGCAAGGGATACAGGAAACTACAAATACGTCTTT	CAARDTGNYKYVF
669	22	0.000139001	TRAV14D-1	NA	TRAJ53	TRAC	TGTGCAGCAAGTGGCAGTGGAGGCAGCAATTACAAACTGACATTT	CAASGSGGSNYKLTF
670	22	0.000139001	TRAV14D-1	NA	TRAJ56	TRAC	TGTGCAGCAAGGACTGGAGGCAATAATAAGCTGACTTTT	CAARTGGNNKLTF
671	22	0.000139001	TRAV14D-3-DV8	NA	TRAJ15	TRAC	TGTGCAGCAAGTAACCAGGGAGGCAGAGCTCTGATATTT	CAASNQGGRALIF
672	22	0.000139001	TRAV14D-3-DV8	NA	TRAJ22	TRAC	TGTGCAGCAAGTCTCCCTTCTGGCAGCTGGCAACTCATCTTT	CAASLPSGSWQLIF
673	22	0.000139001	TRAV14D-3-DV8	NA	TRAJ32	TRAC	TGTGCAGCAAGCCCATTCTATGGGGGCAGTGGCAACAAGCTCATCTTT	CAASPFYGGSGNKLIF
674	22	0.000139001	TRAV14D-3-DV8	NA	TRAJ33	TRAC	TGTGCAGCGGAAAGCAACTATCAGTTGATCTGG	CAAESNYQLIW
675	22	0.000139001	TRAV14D-3-DV8	NA	TRAJ57	TRAC	TGTGCAGCAAGTGACCAAGGAGGGTCTGCGAAGCTCATCTTT	CAASDQGGSAKLIF
676	22	0.000139001	TRAV14D-2	NA	TRAJ39	TRAC	TGTGCAGCAAGTTGCAATGCAGGTGCCAAGCTCACATTC	CAASCNAGAKLTF
677	22	0.000139001	TRAV15-2-DV6-2	NA	TRAJ43	TRAC	TGCGCTCTCTCGGAATCAAATAACAACAATGCCCCACGATTT	CALSESNNNNAPRF
678	22	0.000139001	TRAV16N	NA	TRAJ33	TRAC	TGTGCTATGAGAGATAGCAACTATCAGTTGATCTGG	CAMRDSNYQLIW
679	22	0.000139001	TRAV16N	NA	TRAJ49	TRAC	TGTGCTATGAGAGAGGGCGGCACGGGTTACCAGAACTTCTATTTT	CAMREGGTGYQNFYF
680	22	0.000139001	TRAV19	NA	TRAJ47	TRAC	TGCGCAGCAGGGGACTATGCAAACAAGATGATCTTT	CAAGDYANKMIF
681	22	0.000139001	TRAV21/DV12	NA	TRAJ56	TRAC	TGTATCCTGAGAGTAGTGGATACTGGAGGCAATAATAAGCTGACTTTT	CILRVVDTGGNNKLTF
682	22	0.000139001	TRAV23	NA	TRAJ42	TRAC	TGCCATCTACTTCTGTGCCCTGGAGGAAGCAATGCAAAGCTAACCTTC	CHLLLCPGGSNAKLTF
683	22	0.000139001	TRAV3-3	NA	TRAJ17	TRAC	TGCGCAGTCAAGACTAACAGTGCAGGGAACAAGCTAACTTTT	CAVKTNSAGNKLTF
684	22	0.000139001	TRAV3-3	NA	TRAJ40	TRAC	TGCGCAGTCAGTGCAGATACAGGAAACTACAAATACGTCTTT	CAVSADTGNYKYVF
685	22	0.000139001	TRAV3-3	NA	TRAJ45	TRAC	TGCGCAGTCAGTGCACCAGGAGGTGCAGATAGACTCACCTTT	CAVSAPGGADRLTF
686	22	0.000139001	TRAV3-3	NA	TRAJ50	TRAC	TGCGCAGTCAGGGGGGCATCCTCCTCCTTCAGCAAGCTGGTGTTT	CAVRGASSSFSKLVF
687	22	0.000139001	TRAV4-2	NA	TRAJ32	TRAC	TGTGCTGCTGTCCCCGATGGGGGCAGTGGCAACAAGCTCATCTTT	CAAVPDGGSGNKLIF
688	22	0.000139001	TRAV4-3	NA	TRAJ12	TRAC	TGTGCTGCTGAAGGGACTGGAGGCTATAAAGTGGTCTTT	CAAEGTGGYKVVF
689	22	0.000139001	TRAV4-3	NA	TRAJ56	TRAC	TGTGCTGCTGAGGCTGGAGGCAATAATAAGCTGACTTTT	CAAEAGGNNKLTF
690	22	0.000139001	TRAV4-4-DV10	NA	TRAJ12	TRAC	TGTGCTGCTGGTTCCGGGACTGGAGGCTATAAAGTGGTCTTT	CAAGSGTGGYKVVF
691	22	0.000139001	TRAV4-4-DV10	NA	TRAJ42	TRAC	TGTGCTGCTGAGGCTGGAGGAAGCAATGCAAAGCTAACCTTC	CAAEAGGSNAKLTF
692	22	0.000139001	TRAV4-4-DV10	NA	TRAJ56	TRAC	TGTGCTGCCACTCTCACTGGAGGCAATAATAAGCTGACTTTT	CAATLTGGNNKLTF
693	22	0.000139001	TRAV5-1	NA	TRAJ40	TRAC	TGCTCAGCAAGGCGAGATAATACAGGAAACTACAAATACGTCTTT	CSARRDNTGNYKYVF
694	22	0.000139001	TRAV6-1	NA	TRAJ38	TRAC	TGTGTTCTGGGTGTTGGTGACAACAGTAAGCTGATTTGG	CVLGVGDNSKLIW
695	22	0.000139001	TRAV6-1	NA	TRAJ45	TRAC	TGTGTTCTGGGTGATGGAGGTGCAGATAGACTCACCTTT	CVLGDGGADRLTF
696	22	0.000139001	TRAV6-5	NA	TRAJ34	TRAC	TGTGCTCTGAGTGCATCTTCCAATACCGACAAAGTCGTCTTT	CALSASSNTDKVVF
697	22	0.000139001	TRAV6-7-DV9	NA	TRAJ42	TRAC	TGCGCTCTGAGTGATCACTCTGGAGGAAGCAATGCAAAGCTAACCTTC	CALSDHSGGSNAKLTF
698	22	0.000139001	TRAV6-7-DV9	NA	TRAJ47	TRAC	TGTGCTCTGAGTGCAGCGGACTATGCAAACAAGATGATCTTT	CALSAADYANKMIF
699	22	0.000139001	TRAV6-7-DV9	NA	TRAJ49	TRAC	TGCGCTCTGAGTGATGGGGGTTACCAGAACTTCTATTTT	CALSDGGYQNFYF
700	22	0.000139001	TRAV6D-3	NA	TRAJ7	TRAC	TGTGCTATGAGTGGAAGCAACAACAGACTTACTTTG	CAMSGSNNRLTL
701	22	0.000139001	TRAV6D-7	NA	TRAJ47	TRAC	TGCGCTCTGAGTGATAGAGGTGCAAACAAGATGATCTTT	CALSDRGANKMIF
702	22	0.000139001	TRAV6N-6	NA	TRAJ22	TRAC	TGCGCTCTGAGTGATTGCCCTTCTGGCAGCTGGCAACTCATCTTT	CALSDCPSGSWQLIF
703	22	0.000139001	TRAV7-2	NA	TRAJ11	TRAC	TGTGCACATGACTCGGGATACAACAAACTCACTTTT	CAHDSGYNKLTF
704	22	0.000139001	TRAV7-2	NA	TRAJ15	TRAC	TGTGCAGCAGCCTACCAGGGAGGCAGAGCTCTGATATTT	CAAAYQGGRALIF
705	22	0.000139001	TRAV7-3	NA	TRAJ16	TRAC	TGTGCAGTGAGGACTTCAAGTGGCCAGAAGCTGGTTTTT	CAVRTSSGQKLVF
706	22	0.000139001	TRAV7-3	NA	TRAJ21	TRAC	TGTGCAGTGAGCATGCCTAATTACAACGTGCTTTACTTC	CAVSMPNYNVLYF
707	22	0.000139001	TRAV7-3	NA	TRAJ43	TRAC	TGTGCAGTGAATAATAACAACAATGCCCCACGATTT	CAVNNNNNAPRF
708	22	0.000139001	TRAV7-3	NA	TRAJ52	TRAC	TGTGCAGTTAACACTGGAGCTAACACTGGAAAGCTCACGTTT	CAVNTGANTGKLTF
709	22	0.000139001	TRAV7-3	NA	TRAJ7	TRAC	TGTGCAGTGAAAAACTACAGCAACAACAGACTTACTTTG	CAVKNYSNNRLTL
710	22	0.000139001	TRAV7-5	NA	TRAJ22	TRAC	TGTGCAATCCAATCTTCTGGCAGCTGGCAACTCATCTTT	CAIQSSGSWQLIF
711	22	0.000139001	TRAV7-5	NA	TRAJ23	TRAC	TGTGCAGTGAATTATAACCAGGGGAAGCTTATCTTT	CAVNYNQGKLIF
712	22	0.000139001	TRAV7-5	NA	TRAJ23	TRAC	TGTGCAGTGGAAGATAACCAGGGGAAGCTTATCTTT	CAVEDNQGKLIF
713	22	0.000139001	TRAV7-5	NA	TRAJ30	TRAC	TGTGCAGTGAGCATGGCAAATGCTTACAAAGTCATCTTT	CAVSMANAYKVIF
714	22	0.000139001	TRAV7-5	NA	TRAJ43	TRAC	TGTGCAATGAGCATCAATAACAACAATGCCCCACGATTT	CAMSINNNNAPRF
715	22	0.000139001	TRAV7-5	NA	TRAJ6	TRAC	TGTGCAATGAGCATGAGGGGAAACTACAAACCTACGTTT	CAMSMRGNYKPTF
716	22	0.000139001	TRAV7D-3	NA	TRAJ22	TRAC	TGTGCAGCTGCATCTTCTGGCAGCTGGCAACTCATCTTT	CAAASSGSWQLIF
717	22	0.000139001	TRAV7D-4	NA	TRAJ34	TRAC	TGTGCAGCTAGTGAGCAAAATACCGACAAAGTCGTCTTT	CAASEQNTDKVVF
718	22	0.000139001	TRAV7D-5	NA	TRAJ48	TRAC	TGTGCAGTGAACTATGGAAATGAGAAAATAACTTTT	CAVNYGNEKITF
719	22	0.000139001	TRAV8D-1	NA	TRAJ15	TRAC	TGTGCTACTGCCTACCAGGGAGGCAGAGCTCTGATATTT	CATAYQGGRALIF
720	22	0.000139001	TRAV8D-1	NA	TRAJ30	TRAC	TGTGCTACTGATGACACAAATGCTTACAAAGTCATCTTT	CATDDTNAYKVIF
721	22	0.000139001	TRAV8D-1	NA	TRAJ31	TRAC	TGTGCTACTTTTAACAGAATCTTCTTT	CATFNRIFF
722	22	0.000139001	TRAV8D-1	NA	TRAJ49	TRAC	TGTGCTACTGAGAACACGGGTTACCAGAACTTCTATTTT	CATENTGYQNFYF
723	22	0.000139001	TRAV8D-2	NA	TRAJ31	TRAC	TGTGCCTTGAATAACAATAACAGAATCTTCTTT	CALNNNNRIFF
724	22	0.000139001	TRAV8D-2	NA	TRAJ35	TRAC	TGTGCTACGGGCTTTGCAAGTGCGCTGACATTT	CATGFASALTF
725	22	0.000139001	TRAV9D-3	NA	TRAJ9	TRAC	TGTGCTGTGAGGGACATGGGCTACAAACTTACCTTC	CAVRDMGYKLTF
726	21	0.000132683	TRAV1	NA	TRAJ27	TRAC	TGTGCTGTGAGGGATAACACCAATACAGGCAAATTAACCTTT	CAVRDNTNTGKLTF
727	21	0.000132683	TRAV1	NA	TRAJ31	TRAC	TGTGCTGTGAGGGATCTCGCCGGCAGAATCTTCTTT	CAVRDLAGRIFF
728	21	0.000132683	TRAV10D	NA	TRAJ48	TRAC	TGTGCAGCATTCAACTATGGAAATGAGAAAATAACTTTT	CAAFNYGNEKITF
729	21	0.000132683	TRAV10D	NA	TRAJ56	TRAC	TGTGCAGCAAGCTCTGGAGGCAATAATAAGCTGACTTTT	CAASSGGNNKLTF
730	21	0.000132683	TRAV10	NA	TRAJ39	TRAC	TGTGCAGCAGCGAATAATGCAGGTGCCAAGCTCACATTC	CAAANNAGAKLTF
731	21	0.000132683	TRAV11	NA	TRAJ18	TRAC	TGTGTGGTGGGCGATAGTGGTTCAGCCTTAGGGAGGCTGCATTTT	CVVGDSGSALGRLHF
732	21	0.000132683	TRAV12D-1	NA	TRAJ17	TRAC	TGTGCTCTGGGCAGTGCAGGGAACAAGCTAACTTTT	CALGSAGNKLTF
733	21	0.000132683	TRAV12D-2	NA	TRAJ13	TRAC	TGTGCTTTGAGTGAAGCAAATTCTGGGACTTACCAGAGGTTT	CALSEANSGTYQRF
734	21	0.000132683	TRAV12D-2	NA	TRAJ35	TRAC	TGTGCTTTGCCCTCAGGCTTTGCAAGTGCGCTGACATTT	CALPSGFASALTF
735	21	0.000132683	TRAV13-1	NA	TRAJ40	TRAC	TGTGCGGGAGGAAACTACAAATACGTCTTT	CAGGNYKYVF
736	21	0.000132683	TRAV13-2	NA	TRAJ27	TRAC	TGTGCTATAGATCTCGGCACCAATACAGGCAAATTAACCTTT	CAIDLGTNTGKLTF
737	21	0.000132683	TRAV13-4-DV7	NA	TRAJ26	TRAC	TGTGCTCCCATAAATAACTATGCCCAGGGATTAACCTTC	CAPINNYAQGLTF
738	21	0.000132683	TRAV13-4-DV7	NA	TRAJ27	TRAC	TGTGCTATGGAACCCGGCACCAATACAGGCAAATTAACCTTT	CAMEPGTNTGKLTF
739	21	0.000132683	TRAV13-4-DV7	NA	TRAJ40	TRAC	TGTGCTCCCTATACAGGAAACTACAAATACGTCTTT	CAPYTGNYKYVF
740	21	0.000132683	TRAV13-4-DV7	NA	TRAJ45	TRAC	TGTGCTCCCGATACAGGAGGTGCAGATAGACTCACCTTT	CAPDTGGADRLTF
741	21	0.000132683	TRAV13D-1	NA	TRAJ30	TRAC	TGTGCCCCAAATGCTTACAAAGTCATCTTT	CAPNAYKVIF
742	21	0.000132683	TRAV13D-1	NA	TRAJ33	TRAC	TGTGCTATGGAACGAAGCAACTATCAGTTGATCTGG	CAMERSNYQLIW
743	21	0.000132683	TRAV13D-1	NA	TRAJ33	TRAC	TGTGCTATGGAACGTCCTAGCAACTATCAGTTGATCTGG	CAMERPSNYQLIW
744	21	0.000132683	TRAV13D-1	NA	TRAJ4	TRAC	TGTGCTATGGAACAGATATCTGGTAGCTTCAATAAGTTGACCTTT	CAMEQISGSFNKLTF
745	21	0.000132683	TRAV13D-1	NA	TRAJ40	TRAC	TGTGCTATGGCCCCTAATACAGGAAACTACAAATACGTCTTT	CAMAPNTGNYKYVF
746	21	0.000132683	TRAV13D-1	NA	TRAJ43	TRAC	TGTGCTATCGGGAACAACAATGCCCCACGATTT	CAIGNNNAPRF
747	21	0.000132683	TRAV13D-2	NA	TRAJ30	TRAC	TGTGCTATAAGGGCAAATGCTTACAAAGTCATCTTT	CAIRANAYKVIF
748	21	0.000132683	TRAV13D-2	NA	TRAJ30	TRAC	TGTGCTCATGACACAAATGCTTACAAAGTCATCTTT	CAHDTNAYKVIF
749	21	0.000132683	TRAV13D-2	NA	TRAJ40	TRAC	TGTGCTATGGACCCCTTTAATACAGGAAACTACAAATACGTCTTT	CAMDPFNTGNYKYVF
750	21	0.000132683	TRAV13N-1	NA	TRAJ57	TRAC	TGTGCTATTCAAGGAGGGTCTGCGAAGCTCATCTTT	CAIQGGSAKLIF
751	21	0.000132683	TRAV13N-2	NA	TRAJ45	TRAC	TGTGCTGCCTCGAATACAGGAGGTGCAGATAGACTCACCTTT	CAASNTGGADRLTF
752	21	0.000132683	TRAV13N-2	NA	TRAJ5	TRAC	TGTGCTATGGAGCAGACACAGGTTGTGGGGCAGCTCACTTTC	CAMEQTQVVGQLTF
753	21	0.000132683	TRAV13N-2	NA	TRAJ58	TRAC	TGTGCTATGGAGCAAGGCACTGGGTCTAAGCTGTCATTT	CAMEQGTGSKLSF
754	21	0.000132683	TRAV13N-3	NA	TRAJ43	TRAC	TGTGCTATCAATAACAACAATGCCCCACGATTT	CAINNNNAPRF
755	21	0.000132683	TRAV14D-1	NA	TRAJ23	TRAC	TGTGCAGCCCGGAATTATAACCAGGGGAAGCTTATCTTT	CAARNYNQGKLIF
756	21	0.000132683	TRAV14D-1	NA	TRAJ27	TRAC	TGTGCAGCAAGTGGTGGCAATACAGGCAAATTAACCTTT	CAASGGNTGKLTF
757	21	0.000132683	TRAV14D-3-DV8	NA	TRAJ37	TRAC	TGTGCAGCAAGTGAGACAGGCAATACTAGAAAACTCATCTTT	CAASETGNTRKLIF
758	21	0.000132683	TRAV14D-3-DV8	NA	TRAJ40	TRAC	TGTGCAGCAAGTGAGGGAGGAAACTACAAATACGTCTTT	CAASEGGNYKYVF
759	21	0.000132683	TRAV14D-3-DV8	NA	TRAJ45	TRAC	TGTGCAGCAAGAACAGGAGGTGCAGATAGACTCACCTTT	CAARTGGADRLTF
760	21	0.000132683	TRAV14D-3-DV8	NA	TRAJ5	TRAC	TGTGCAGCAAGGACACAGGTTGTGGGGCAGCTCACTTTC	CAARTQVVGQLTF
761	21	0.000132683	TRAV14D-2	NA	TRAJ26	TRAC	TGTGCAGGCTCGAACTATGCCCAGGGATTAACCTTC	CAGSNYAQGLTF
762	21	0.000132683	TRAV16D-DV11	NA	TRAJ17	TRAC	TGTGCTATGAAGACTAACAGTGCAGGGAACAAGCTAACTTTT	CAMKTNSAGNKLTF
763	21	0.000132683	TRAV16N	NA	TRAJ32	TRAC	TGTGCTATGAGAGTGTATTATGGGGGCAGTGGCAACAAGCTCATCTTT	CAMRVYYGGSGNKLIF
764	21	0.000132683	TRAV16N	NA	TRAJ34	TRAC	TGTGCTATGAGAGAGGGCAGTACCGACAAAGTCGTCTTT	CAMREGSTDKVVF
765	21	0.000132683	TRAV16N	NA	TRAJ39	TRAC	TGTGCTATGAGAGAGGCTAATAATGCAGGTGCCAAGCTCACATTC	CAMREANNAGAKLTF
766	21	0.000132683	TRAV16N	NA	TRAJ40	TRAC	TGTGCTATGAGAGAGGGAGGAGGAAACTACAAATACGTCTTT	CAMREGGGNYKYVF
767	21	0.000132683	TRAV16N	NA	TRAJ40	TRAC	TGTGCTATGAGAGAGGGTAATACAGGAAACTACAAATACGTCTTT	CAMREGNTGNYKYVF
768	21	0.000132683	TRAV16N	NA	TRAJ57	TRAC	TGTGCTATGAGAGAGAATCAAGGAGGGTCTGCGAAGCTCATCTTT	CAMRENQGGSAKLIF
769	21	0.000132683	TRAV16N	NA	TRAJ7	TRAC	TGTGCTATGAGAGAGGACTACAGCAACAACAGACTTACTTTG	CAMREDYSNNRLTL
770	21	0.000132683	TRAV19	NA	TRAJ57	TRAC	TGCGCAGCAGGTGTAAGGGGAGGGTCTGCGAAGCTCATCTTT	CAAGVRGGSAKLIF
771	21	0.000132683	TRAV21/DV12	NA	TRAJ37	TRAC	TGTATCCTGAGAGCAACAGGCAATACTAGAAAACTCATCTTT	CILRATGNTRKLIF
772	21	0.000132683	TRAV21/DV12	NA	TRAJ37	TRAC	TGTATCCTGAGAGATTTAACAGGCAATACTAGAAAACTCATCTTT	CILRDLTGNTRKLIF
773	21	0.000132683	TRAV21/DV12	NA	TRAJ40	TRAC	TGTATCCTGAGAGTAGCTCGAACAGGAAACTACAAATACGTCTTT	CILRVARTGNYKYVF
774	21	0.000132683	TRAV21/DV12	NA	TRAJ56	TRAC	TGTATCCTGAGAGTAGGTGGAGGCAATAATAAGCTGACTTTT	CILRVGGGNNKLTF
775	21	0.000132683	TRAV21/DV12	NA	TRAJ57	TRAC	TGTATCCTGAATCAAGGAGGGTCTGCGAAGCTCATCTTT	CILNQGGSAKLIF
776	21	0.000132683	TRAV21/DV12	NA	TRAJ58	TRAC	TGTATCCTGAGAGTAGGAGTTGGGTCTAAGCTGTCATTT	CILRVGVGSKLSF
777	21	0.000132683	TRAV3-3	NA	TRAJ12	TRAC	TGCGCAGTCATCCGGACTGGAGGCTATAAAGTGGTCTTT	CAVIRTGGYKVVF
778	21	0.000132683	TRAV3-3	NA	TRAJ21	TRAC	TGCGCAGTCAGGGGCATGCCTAATTACAACGTGCTTTACTTC	CAVRGMPNYNVLYF
779	21	0.000132683	TRAV3-3	NA	TRAJ23	TRAC	TGCGCAGTCAGTGGTTATAACCAGGGGAAGCTTATCTTT	CAVSGYNQGKLIF
780	21	0.000132683	TRAV3-3	NA	TRAJ40	TRAC	TGCGCAGTCAGTGCAGGAAACTACAAATACGTCTTT	CAVSAGNYKYVF
781	21	0.000132683	TRAV3-3	NA	TRAJ43	TRAC	TGCGCAGTCAGTGTTAACAACAATGCCCCACGATTT	CAVSVNNNAPRF
782	21	0.000132683	TRAV3-4	NA	TRAJ15	TRAC	TGCGCAGTCTACCAGGGAGGCAGAGCTCTGATATTT	CAVYQGGRALIF
783	21	0.000132683	TRAV3-4	NA	TRAJ26	TRAC	TGCGCAGTCAGTGCTAACTATGCCCAGGGATTAACCTTC	CAVSANYAQGLTF
784	21	0.000132683	TRAV3-4	NA	TRAJ48	TRAC	TGCGCAGTCAGTGTATATGGAAATGAGAAAATAACTTTT	CAVSVYGNEKITF
785	21	0.000132683	TRAV4-3	NA	TRAJ21	TRAC	TGTGCTGCTGAGCCTAATTACAACGTGCTTTACTTC	CAAEPNYNVLYF
786	21	0.000132683	TRAV4-3	NA	TRAJ30	TRAC	TGTGCTGCTGACACAAATGCTTACAAAGTCATCTTT	CAADTNAYKVIF
787	21	0.000132683	TRAV4-4-DV10	NA	TRAJ32	TRAC	TGTGCTGCTGAGGCCGGGGGGGGCAGTGGCAACAAGCTCATCTTT	CAAEAGGGSGNKLIF
788	21	0.000132683	TRAV4-4-DV10	NA	TRAJ39	TRAC	TGTGCTGCTGAAAGTAGGAATGCAGGTGCCAAGCTCACATTC	CAAESRNAGAKLTF
789	21	0.000132683	TRAV4-4-DV10	NA	TRAJ40	TRAC	TGTGCTGCCGTTAATACAGGAAACTACAAATACGTCTTT	CAAVNTGNYKYVF
790	21	0.000132683	TRAV4-4-DV10	NA	TRAJ48	TRAC	TGTGCTGCTGAGGCCAACTATGGAAATGAGAAAATAACTTTT	CAAEANYGNEKITF
791	21	0.000132683	TRAV4-4-DV10	NA	TRAJ53	TRAC	TGTGCTGCTGAGAACAGTGGAGGCAGCAATTACAAACTGACATTT	CAAENSGGSNYKLTF
792	21	0.000132683	TRAV4N-4	NA	TRAJ50	TRAC	TGTGCTGCTGCATCCTCCTCCTTCAGCAAGCTGGTGTTT	CAAASSSFSKLVF
793	21	0.000132683	TRAV5D-4	NA	TRAJ22	TRAC	TGTGCTGCAAGTGCATCTTCTGGCAGCTGGCAACTCATCTTT	CAASASSGSWQLIF
794	21	0.000132683	TRAV6-1	NA	TRAJ30	TRAC	TGTGTTCTTGACACAAATGCTTACAAAGTCATCTTT	CVLDTNAYKVIF
795	21	0.000132683	TRAV6-6	NA	TRAJ52	TRAC	TGTGCTCTGAGTGATCTTGGAGCTAACACTGGAAAGCTCACGTTT	CALSDLGANTGKLTF
796	21	0.000132683	TRAV6-7-DV9	NA	TRAJ32	TRAC	TGCGCTCTGAGTTCCTATGGGGGCAGTGGCAACAAGCTCATCTTT	CALSSYGGSGNKLIF
797	21	0.000132683	TRAV6-7-DV9	NA	TRAJ49	TRAC	TGCGCTCTGAGTGAGAACACGGGTTACCAGAACTTCTATTTT	CALSENTGYQNFYF
798	21	0.000132683	TRAV6N-7	NA	TRAJ52	TRAC	TGCGCTCTGACTGGAGCTAACACTGGAAAGCTCACGTTT	CALTGANTGKLTF
799	21	0.000132683	TRAV7-2	NA	TRAJ16	TRAC	TGTGCAGCAAGCAGACCTTCAAGTGGCCAGAAGCTGGTTTTT	CAASRPSSGQKLVF
800	21	0.000132683	TRAV7-2	NA	TRAJ26	TRAC	TGTGCAGCAAGTAACTATGCCCAGGGATTAACCTTC	CAASNYAQGLTF
801	21	0.000132683	TRAV7-2	NA	TRAJ31	TRAC	TGTGCAGCAAGCATCGATAACAATAACAGAATCTTCTTT	CAASIDNNNRIFF
802	21	0.000132683	TRAV7-2	NA	TRAJ40	TRAC	TGTGCAGCAAGTACAGGAAACTACAAATACGTCTTT	CAASTGNYKYVF
803	21	0.000132683	TRAV7-3	NA	TRAJ12	TRAC	TGTGCAGTGAGCCGGACTGGAGGCTATAAAGTGGTCTTT	CAVSRTGGYKVVF
804	21	0.000132683	TRAV7-3	NA	TRAJ23	TRAC	TGTGCAGTGAGCATGGGGTATAACCAGGGGAAGCTTATCTTT	CAVSMGYNQGKLIF
805	21	0.000132683	TRAV7-3	NA	TRAJ26	TRAC	TGTGCAGTGAGGTATGCCCAGGGATTAACCTTC	CAVRYAQGLTF
806	21	0.000132683	TRAV7-3	NA	TRAJ40	TRAC	TGTGCAGTAGAGGGAAACTACAAATACGTCTTT	CAVEGNYKYVF
807	21	0.000132683	TRAV7-3	NA	TRAJ45	TRAC	TGTGCAGTGAGGGGGAATACAGGAGGTGCAGATAGACTCACCTTT	CAVRGNTGGADRLTF
808	21	0.000132683	TRAV7-4	NA	TRAJ31	TRAC	TGTGCAGCTAGTGAGCATAACAATAACAGAATCTTCTTT	CAASEHNNNRIFF
809	21	0.000132683	TRAV7-4	NA	TRAJ49	TRAC	TGTGCAGCTAGTGAGCCGGGTTACCAGAACTTCTATTTT	CAASEPGYQNFYF
810	21	0.000132683	TRAV7-5	NA	TRAJ23	TRAC	TGTGCAATGAGCCCCGGGTATAACCAGGGGAAGCTTATCTTT	CAMSPGYNQGKLIF
811	21	0.000132683	TRAV7-5	NA	TRAJ57	TRAC	TGTGCATTGAATCAAGGAGGGTCTGCGAAGCTCATCTTT	CALNQGGSAKLIF
812	21	0.000132683	TRAV7-2	NA	TRAJ49	TRAC	TGTGCAGCCTCGAACACGGGTTACCAGAACTTCTATTTT	CAASNTGYQNFYF
813	21	0.000132683	TRAV7D-3	NA	TRAJ32	TRAC	TGTGCAGGGGATTATGGGGGCAGTGGCAACAAGCTCATCTTT	CAGDYGGSGNKLIF
814	21	0.000132683	TRAV7D-3	NA	TRAJ40	TRAC	TGTGCAGTGAGAGGTACAGGAAACTACAAATACGTCTTT	CAVRGTGNYKYVF
815	21	0.000132683	TRAV7D-4	NA	TRAJ49	TRAC	TGTGCAGCTAGTGGCCTATACACGGGTTACCAGAACTTCTATTTT	CAASGLYTGYQNFYF
816	21	0.000132683	TRAV8D-1	NA	TRAJ23	TRAC	TGTGCTACTGAGAATTATAACCAGGGGAAGCTTATCTTT	CATENYNQGKLIF
817	21	0.000132683	TRAV8D-1	NA	TRAJ24	TRAC	TGTGACCGAACTGCCAGTTTGGGGAAACTGCAGTTT	CDRTASLGKLQF
818	21	0.000132683	TRAV8D-1	NA	TRAJ32	TRAC	TGTGCTACTGATTATGGGGGCAGTGGCAACAAGCTCATCTTT	CATDYGGSGNKLIF
819	21	0.000132683	TRAV8D-1	NA	TRAJ37	TRAC	TGTGCGGCAGGCAATACTAGAAAACTCATCTTT	CAAGNTRKLIF
820	21	0.000132683	TRAV8D-1	NA	TRAJ58	TRAC	TGTGCTACAGCCGGCACTGGGTCTAAGCTGTCATTT	CATAGTGSKLSF
821	21	0.000132683	TRAV8D-2	NA	TRAJ34	TRAC	TGTGCTACAGATACTTCCAATACCGACAAAGTCGTCTTT	CATDTSNTDKVVF
822	21	0.000132683	TRAV8D-2	NA	TRAJ40	TRAC	TGTGCTACAGAGACAGGAAACTACAAATACGTCTTT	CATETGNYKYVF
823	21	0.000132683	TRAV8D-2	NA	TRAJ49	TRAC	TGTGCTACAGATGAGAGTTACCAGAACTTCTATTTT	CATDESYQNFYF
824	21	0.000132683	TRAV8D-2	NA	TRAJ52	TRAC	TGTGCTACCGGCACTGGAGCTAACACTGGAAAGCTCACGTTT	CATGTGANTGKLTF
825	21	0.000132683	TRAV8D-2	NA	TRAJ53	TRAC	TGTGCTACAGCCTTCAGTGGAGGCAGCAATTACAAACTGACATTT	CATAFSGGSNYKLTF
826	21	0.000132683	TRAV9-4	NA	TRAJ50	TRAC	TGTGCTCTGAGCGCGGCATCCTCCTCCTTCAGCAAGCTGGTGTTT	CALSAASSSFSKLVF
827	21	0.000132683	TRAV9D-2	NA	TRAJ31	TRAC	TGTGCTGTGAGCGCGAATAACAATAACAGAATCTTCTTT	CAVSANNNNRIFF
828	21	0.000132683	TRDV2-2	NA	TRAJ50	TRAC	TGTGCTCTCATGGAGATAGCATCCTCCTCCTTCAGCAAGCTGGTGTTT	CALMEIASSSFSKLVF
829	20	0.000126365	TRAV1	NA	TRAJ26	TRAC	TGTGCTGTGAGGGACTATGCCCAGGGATTAACCTTC	CAVRDYAQGLTF
830	20	0.000126365	TRAV1	NA	TRAJ31	TRAC	TGTGCTGTGAGGGATCTGGGCAATAACAGAATCTTCTTT	CAVRDLGNNRIFF
831	20	0.000126365	TRAV1	NA	TRAJ40	TRAC	TGTGCTGTGAGGGATACAGGAAACTACAAATACGTCTTT	CAVRDTGNYKYVF
832	20	0.000126365	TRAV10D	NA	TRAJ15	TRAC	TGTGCAGCAAGCCAGGGAGGCAGAGCTCTGATATTT	CAASQGGRALIF
833	20	0.000126365	TRAV10D	NA	TRAJ43	TRAC	TGTGCAGCACTTAATAACAACAATGCCCCACGATTT	CAALNNNNAPRF
834	20	0.000126365	TRAV10D	NA	TRAJ12	TRAC	TGTGCAGCAAGCGTAAGTGGAGGCTATAAAGTGGTCTTT	CAASVSGGYKVVF
835	20	0.000126365	TRAV10N	NA	TRAJ17	TRAC	TGTGCAGCAAGCAGTGCAGGGAACAAGCTAACTTTT	CAASSAGNKLTF
836	20	0.000126365	TRAV10N	NA	TRAJ56	TRAC	TGTGCAGCAGCTCATACTGGAGGCAATAATAAGCTGACTTTT	CAAAHTGGNNKLTF
837	20	0.000126365	TRAV10N	NA	TRAJ58	TRAC	TGTGCAGCAATGCAGCAAGGCACTGGGTCTAAGCTGTCATTT	CAAMQQGTGSKLSF
838	20	0.000126365	TRAV11	NA	TRAJ26	TRAC	TGTGTGGTGGGCACTAACTATGCCCAGGGATTAACCTTC	CVVGTNYAQGLTF
839	20	0.000126365	TRAV11	NA	TRAJ32	TRAC	TGTGTGGTGGGCTCGAATTATGGGGGCAGTGGCAACAAGCTCATCTTT	CVVGSNYGGSGNKLIF
840	20	0.000126365	TRAV11	NA	TRAJ50	TRAC	TGTGTGGTGGGCCCATCCTCCTCCTTCAGCAAGCTGGTGTTT	CVVGPSSSFSKLVF
841	20	0.000126365	TRAV12D-1	NA	TRAJ39	TRAC	TGTGCTCTGGATAATAATGCAGGTGCCAAGCTCACATTC	CALDNNAGAKLTF
842	20	0.000126365	TRAV12D-1	NA	TRAJ48	TRAC	TGTGCTTTGAGGTCCTATGGAAATGAGAAAATAACTTTT	CALRSYGNEKITF
843	20	0.000126365	TRAV12D-2	NA	TRAJ15	TRAC	TGTGCTTTGAGTGGCCAGGGAGGCAGAGCTCTGATATTT	CALSGQGGRALIF
844	20	0.000126365	TRAV12D-2	NA	TRAJ7	TRAC	TGTGCTTTGAGTGGCTACAGCAACAACAGACTTACTTTG	CALSGYSNNRLTL
845	20	0.000126365	TRAV12D-3	NA	TRAJ32	TRAC	TGTGCTCTGAGTGGTTATGGGGGCAGTGGCAACAAGCTCATCTTT	CALSGYGGSGNKLIF
846	20	0.000126365	TRAV13-1	NA	TRAJ15	TRAC	TGTGCTATGGAACCGGGGTACCAGGGAGGCAGAGCTCTGATATTT	CAMEPGYQGGRALIF
847	20	0.000126365	TRAV13-1	NA	TRAJ32	TRAC	TGTGCTATAGGTTATGGGGGCAGTGGCAACAAGCTCATCTTT	CAIGYGGSGNKLIF
848	20	0.000126365	TRAV13-1	NA	TRAJ33	TRAC	TGTGCTATGGAACGTAAGAGCAACTATCAGTTGATCTGG	CAMERKSNYQLIW
849	20	0.000126365	TRAV13-1	NA	TRAJ9	TRAC	TGTGCTATGGATAGGAACATGGGCTACAAACTTACCTTC	CAMDRNMGYKLTF
850	20	0.000126365	TRAV13-4-DV7	NA	TRAJ15	TRAC	TGTGCTAGGAGGGGAGGCAGAGCTCTGATATTT	CARRGGRALIF
851	20	0.000126365	TRAV13-4-DV7	NA	TRAJ31	TRAC	TGTGCTATGGAACGTAACAATAACAGAATCTTCTTT	CAMERNNNRIFF
852	20	0.000126365	TRAV13-4-DV7	NA	TRAJ33	TRAC	TGTGCTATAGCTAGCAACTATCAGTTGATCTGG	CAIASNYQLIW
853	20	0.000126365	TRAV13-4-DV7	NA	TRAJ35	TRAC	TGTGCTATGGCGCAGACAGGCTTTGCAAGTGCGCTGACATTT	CAMAQTGFASALTF
854	20	0.000126365	TRAV13-4-DV7	NA	TRAJ53	TRAC	TGTGCTATGTGCAGTGGAGGCAGCAATTACAAACTGACATTT	CAMCSGGSNYKLTF
855	20	0.000126365	TRAV13-4-DV7	NA	TRAJ57	TRAC	TGTGCTATGGAACGTAAAGGAGGGTCTGCGAAGCTCATCTTT	CAMERKGGSAKLIF
856	20	0.000126365	TRAV13D-1	NA	TRAJ17	TRAC	TGTGCTATGGAACGGGGTGCAGGGAACAAGCTAACTTTT	CAMERGAGNKLTF
857	20	0.000126365	TRAV13D-1	NA	TRAJ17	TRAC	TGTGCTATGGAACGCAACAGTGCAGGGAACAAGCTAACTTTT	CAMERNSAGNKLTF
858	20	0.000126365	TRAV13D-1	NA	TRAJ31	TRAC	TGTGCTATGGAACGTCGCAACAGAATCTTCTTT	CAMERRNRIFF
859	20	0.000126365	TRAV13D-1	NA	TRAJ34	TRAC	TGTGCTATGGGACCTTCCAATACCGACAAAGTCGTCTTT	CAMGPSNTDKVVF
860	20	0.000126365	TRAV13D-1	NA	TRAJ37	TRAC	TGTGCTAGAGGCAATACTAGAAAACTCATCTTT	CARGNTRKLIF
861	20	0.000126365	TRAV13D-1	NA	TRAJ39	TRAC	TGTGCTATGGCTAATAATGCAGGTGCCAAGCTCACATTC	CAMANNAGAKLTF
862	20	0.000126365	TRAV13D-2	NA	TRAJ35	TRAC	TGTGCTCCCCTCCAGACAGGCTTTGCAAGTGCGCTGACATTT	CAPLQTGFASALTF
863	20	0.000126365	TRAV13N-2	NA	TRAJ22	TRAC	TGTGCTATCGCATCTTCTGGCAGCTGGCAACTCATCTTT	CAIASSGSWQLIF
864	20	0.000126365	TRAV13N-4	NA	TRAJ34	TRAC	TGTGCTATGGAGGCCAATACCGACAAAGTCGTCTTT	CAMEANTDKVVF
865	20	0.000126365	TRAV14D-1	NA	TRAJ22	TRAC	TGTGCAGCAAGGGCATCTTCTGGCAGCTGGCAACTCATCTTT	CAARASSGSWQLIF
866	20	0.000126365	TRAV14D-1	NA	TRAJ31	TRAC	TGTGCAGCAAGTGTGAATAACAATAACAGAATCTTCTTT	CAASVNNNNRIFF
867	20	0.000126365	TRAV14D-1	NA	TRAJ37	TRAC	TGTGCAGCAATGAAAACAGGCAATACTAGAAAACTCATCTTT	CAAMKTGNTRKLIF
868	20	0.000126365	TRAV14D-1	NA	TRAJ57	TRAC	TGTGCAGCCCATCAAGGAGGGTCTGCGAAGCTCATCTTT	CAAHQGGSAKLIF
869	20	0.000126365	TRAV14D-3-DV8	NA	TRAJ30	TRAC	TGTGCAGCAAACACAAATGCTTACAAAGTCATCTTT	CAANTNAYKVIF
870	20	0.000126365	TRAV14D-3-DV8	NA	TRAJ31	TRAC	TGTGCAGCAAGTTCTAACAATAACAGAATCTTCTTT	CAASSNNNRIFF
871	20	0.000126365	TRAV14D-3-DV8	NA	TRAJ42	TRAC	TGTGCAGCCGAAGGAGGAAGCAATGCAAAGCTAACCTTC	CAAEGGSNAKLTF
872	20	0.000126365	TRAV14D-3-DV8	NA	TRAJ45	TRAC	TGTGCAGTTACAGGAGGTGCAGATAGACTCACCTTT	CAVTGGADRLTF
873	20	0.000126365	TRAV14D-3-DV8	NA	TRAJ45	TRAC	TGTGCAGCAAGTGCAGCAGGAGGTGCAGATAGACTCACCTTT	CAASAAGGADRLTF
874	20	0.000126365	TRAV14D-3-DV8	NA	TRAJ45	TRAC	TGTGCAGCAATTTGGACAGGAGGTGCAGATAGACTCACCTTT	CAAIWTGGADRLTF
875	20	0.000126365	TRAV14D-3-DV8	NA	TRAJ45	TRAC	TGTGCAGCATTTTATACAGGAGGTGCAGATAGACTCACCTTT	CAAFYTGGADRLTF
876	20	0.000126365	TRAV14D-3-DV8	NA	TRAJ48	TRAC	TGTGCAGCAGCCAACTATGGAAATGAGAAAATAACTTTT	CAAANYGNEKITF
877	20	0.000126365	TRAV14D-3-DV8	NA	TRAJ52	TRAC	TGTGCAGCAACAGCTAACACTGGAAAGCTCACGTTT	CAATANTGKLTF
878	20	0.000126365	TRAV14D-3-DV8	NA	TRAJ56	TRAC	TGTGCAGCAAGTTTCGGAGGCAATAATAAGCTGACTTTT	CAASFGGNNKLTF
879	20	0.000126365	TRAV14D-3-DV8	NA	TRAJ58	TRAC	TGTGCAGCAGTGCAAGGCACTGGGTCTAAGCTGTCATTT	CAAVQGTGSKLSF
880	20	0.000126365	TRAV14D-2	NA	TRAJ30	TRAC	TGTGCCTCTGGGCCAAATGCTTACAAAGTCATCTTT	CASGPNAYKVIF
881	20	0.000126365	TRAV14D-2	NA	TRAJ53	TRAC	TGTGCAGCAAGTGGGAGTGGAGGCAGCAATTACAAACTGACATTT	CAASGSGGSNYKLTF
882	20	0.000126365	TRAV16D-DV11	NA	TRAJ44	TRAC	TGTGCTATGAGAGTTACTGGCAGTGGTGGAAAACTCACTTTG	CAMRVTGSGGKLTL
883	20	0.000126365	TRAV16N	NA	TRAJ17	TRAC	TGTGCTATGAGAGAGGGCTATAACAGTGCAGGGAACAAGCTAACTTTT	CAMREGYNSAGNKLTF
884	20	0.000126365	TRAV16N	NA	TRAJ23	TRAC	TGTGCTATGAGAGATAGGAATTATAACCAGGGGAAGCTTATCTTT	CAMRDRNYNQGKLIF
885	20	0.000126365	TRAV16N	NA	TRAJ26	TRAC	TGTGCTATGAGAGAGGGTAACTATGCCCAGGGATTAACCTTC	CAMREGNYAQGLTF
886	20	0.000126365	TRAV16N	NA	TRAJ35	TRAC	TGTGCTATGAGAGAGCCCGCAGGCTTTGCAAGTGCGCTGACATTT	CAMREPAGFASALTF
887	20	0.000126365	TRAV16N	NA	TRAJ37	TRAC	TGTGCTATGAGAGAGACAGGCAATACTAGAAAACTCATCTTT	CAMRETGNTRKLIF
888	20	0.000126365	TRAV16N	NA	TRAJ40	TRAC	TGTGCTATGAGAGGGTTTAATACAGGAAACTACAAATACGTCTTT	CAMRGFNTGNYKYVF
889	20	0.000126365	TRAV16N	NA	TRAJ42	TRAC	TGTGCTATGAGAGAGGGATCTGGAGGAAGCAATGCAAAGCTAACCTTC	CAMREGSGGSNAKLTF
890	20	0.000126365	TRAV16N	NA	TRAJ48	TRAC	TGTGCTATGAGAGAGGGCTATGGAAATGAGAAAATAACTTTT	CAMREGYGNEKITF
891	20	0.000126365	TRAV19	NA	TRAJ57	TRAC	TGCGCAGCAGGAACGAATCAAGGAGGGTCTGCGAAGCTCATCTTT	CAAGTNQGGSAKLIF
892	20	0.000126365	TRAV21/DV12	NA	TRAJ52	TRAC	TGTATCCTGAGAGTCGGAGCTAACACTGGAAAGCTCACGTTT	CILRVGANTGKLTF
893	20	0.000126365	TRAV21/DV12	NA	TRAJ58	TRAC	TGTATCCTGAAAGGCACTGGGTCTAAGCTGTCATTT	CILKGTGSKLSF
894	20	0.000126365	TRAV3-1	NA	TRAJ40	TRAC	TGCGCAGTCAGTGCAAGGGGTACAGGAAACTACAAATACGTCTTT	CAVSARGTGNYKYVF
895	20	0.000126365	TRAV3-3	NA	TRAJ22	TRAC	TGCGCAGTTGCATCTTCTGGCAGCTGGCAACTCATCTTT	CAVASSGSWQLIF
896	20	0.000126365	TRAV3-3	NA	TRAJ26	TRAC	TGCGCAGTCAGTGAGAGTAACTATGCCCAGGGATTAACCTTC	CAVSESNYAQGLTF
897	20	0.000126365	TRAV3-3	NA	TRAJ31	TRAC	TGCGCAGTCTACAATAACAGAATCTTCTTT	CAVYNNRIFF
898	20	0.000126365	TRAV3-3	NA	TRAJ40	TRAC	TGCGCAGTCAGTCCTACAGGAAACTACAAATACGTCTTT	CAVSPTGNYKYVF
899	20	0.000126365	TRAV3-3	NA	TRAJ40	TRAC	TGCGCAGTCAGTGACTCTACAGGAAACTACAAATACGTCTTT	CAVSDSTGNYKYVF
900	20	0.000126365	TRAV3-3	NA	TRAJ42	TRAC	TGCGCAGTGACTTCTGGAGGAAGCAATGCAAAGCTAACCTTC	CAVTSGGSNAKLTF
901	20	0.000126365	TRAV3-3	NA	TRAJ7	TRAC	TGCGCAGTCAGTGGAAACAGCAACAACAGACTTACTTTG	CAVSGNSNNRLTL
902	20	0.000126365	TRAV4-2	NA	TRAJ15	TRAC	TGTGCTGCTGAGGAGGGAGGCAGAGCTCTGATATTT	CAAEEGGRALIF
903	20	0.000126365	TRAV4-3	NA	TRAJ12	TRAC	TGTGCTGCCGGGACTGGAGGCTATAAAGTGGTCTTT	CAAGTGGYKVVF
904	20	0.000126365	TRAV4-3	NA	TRAJ22	TRAC	TGTGCTGCTGAGGCGGGCCCTTCTGGCAGCTGGCAACTCATCTTT	CAAEAGPSGSWQLIF
905	20	0.000126365	TRAV4-3	NA	TRAJ30	TRAC	TGTGCTGCTGAGACAAATGCTTACAAAGTCATCTTT	CAAETNAYKVIF
906	20	0.000126365	TRAV4-3	NA	TRAJ40	TRAC	TGTGCTGCCCTTAATACAGGAAACTACAAATACGTCTTT	CAALNTGNYKYVF
907	20	0.000126365	TRAV4-3	NA	TRAJ58	TRAC	TGTGCTGGCACTGGGTCTAAGCTGTCATTT	CAGTGSKLSF
908	20	0.000126365	TRAV4-4-DV10	NA	TRAJ12	TRAC	TGTGCTGCTGAGACTGGAGGCTATAAAGTGGTCTTT	CAAETGGYKVVF
909	20	0.000126365	TRAV4-4-DV10	NA	TRAJ23	TRAC	TGTGCTGTCCCTTTTATGAATTATAACCAGGGGAAGCTTATCTTT	CAVPFMNYNQGKLIF
910	20	0.000126365	TRAV4-4-DV10	NA	TRAJ31	TRAC	TGTGCTGCTGAGAGGAATAACAATAACAGAATCTTCTTT	CAAERNNNNRIFF
911	20	0.000126365	TRAV4-4-DV10	NA	TRAJ33	TRAC	TGTGCTGTTAGCAACTATCAGTTGATCTGG	CAVSNYQLIW
912	20	0.000126365	TRAV4-4-DV10	NA	TRAJ37	TRAC	TGTGCTGCTGAGAGGGCAGGCAATACTAGAAAACTCATCTTT	CAAERAGNTRKLIF
913	20	0.000126365	TRAV4-4-DV10	NA	TRAJ38	TRAC	TGTGCTGCTGAGGCCTTTGGTGACAACAGTAAGCTGATTTGG	CAAEAFGDNSKLIW
914	20	0.000126365	TRAV4-4-DV10	NA	TRAJ39	TRAC	TGTGCTGCCAATAATGCAGGTGCCAAGCTCACATTC	CAANNAGAKLTF
915	20	0.000126365	TRAV4-4-DV10	NA	TRAJ39	TRAC	TGTGCTGTCCTTAATAATGCAGGTGCCAAGCTCACATTC	CAVLNNAGAKLTF
916	20	0.000126365	TRAV4-4-DV10	NA	TRAJ40	TRAC	TGTGCTGCCGGGGTTAATACAGGAAACTACAAATACGTCTTT	CAAGVNTGNYKYVF
917	20	0.000126365	TRAV4-4-DV10	NA	TRAJ50	TRAC	TGTGCTGCTGAGGCCCCCTCCTCCTTCAGCAAGCTGGTGTTT	CAAEAPSSFSKLVF
918	20	0.000126365	TRAV4-4-DV10	NA	TRAJ58	TRAC	TGTGCTGCTGAGAGCCAGCAAGGCACTGGGTCTAAGCTGTCATTT	CAAESQQGTGSKLSF
919	20	0.000126365	TRAV5-1	NA	TRAJ21	TRAC	TGCTCAGCAGACATGCCTAATTACAACGTGCTTTACTTC	CSADMPNYNVLYF
920	20	0.000126365	TRAV5-1	NA	TRAJ45	TRAC	TGCTCAGCACCCAATACAGGAGGTGCAGATAGACTCACCTTT	CSAPNTGGADRLTF
921	20	0.000126365	TRAV6-1	NA	TRAJ12	TRAC	TGTGTTCTGGGTACTGGGACTGGAGGCTATAAAGTGGTCTTT	CVLGTGTGGYKVVF
922	20	0.000126365	TRAV6-4	NA	TRAJ40	TRAC	TGTGCTCTGGTTCGGACAGGAAACTACAAATACGTCTTT	CALVRTGNYKYVF
923	20	0.000126365	TRAV6-5	NA	TRAJ16	TRAC	TGTGCTCTGGGTGACACTTCAAGTGGCCAGAAGCTGGTTTTT	CALGDTSSGQKLVF
924	20	0.000126365	TRAV6-6	NA	TRAJ23	TRAC	TGTGCTTTTATGAATTATAACCAGGGGAAGCTTATCTTT	CAFMNYNQGKLIF
925	20	0.000126365	TRAV6-6	NA	TRAJ34	TRAC	TGTGCTCTGGCTGCTTCCAATACCGACAAAGTCGTCTTT	CALAASNTDKVVF
926	20	0.000126365	TRAV6-6	NA	TRAJ39	TRAC	TGTGCTCTGGGCCATAATGCAGGTGCCAAGCTCACATTC	CALGHNAGAKLTF
927	20	0.000126365	TRAV6-7-DV9	NA	TRAJ15	TRAC	TGCGCTCTGAGGGACCAGGGAGGCAGAGCTCTGATATTT	CALRDQGGRALIF
928	20	0.000126365	TRAV6-7-DV9	NA	TRAJ27	TRAC	TGCGCTCTGAGTGACGCCAATACAGGCAAATTAACCTTT	CALSDANTGKLTF
929	20	0.000126365	TRAV6-7-DV9	NA	TRAJ32	TRAC	TGTGCTCTGGGACGGGGGGGCAGTGGCAACAAGCTCATCTTT	CALGRGGSGNKLIF
930	20	0.000126365	TRAV6-7-DV9	NA	TRAJ4	TRAC	TGTGCTCTGGGTGCCTCGTTATCTGGTAGCTTCAATAAGTTGACCTTT	CALGASLSGSFNKLTF
931	20	0.000126365	TRAV6-7-DV9	NA	TRAJ45	TRAC	TGTGCTCCGAATACAGGAGGTGCAGATAGACTCACCTTT	CAPNTGGADRLTF
932	20	0.000126365	TRAV6-7-DV9	NA	TRAJ48	TRAC	TGCGCTCTGAGGGACTATGGAAATGAGAAAATAACTTTT	CALRDYGNEKITF
933	20	0.000126365	TRAV6-7-DV9	NA	TRAJ49	TRAC	TGTGCTCTGGGTGAAAACACGGGTTACCAGAACTTCTATTTT	CALGENTGYQNFYF
934	20	0.000126365	TRAV6-7-DV9	NA	TRAJ9	TRAC	TGCGCTCTGAGCCAGAACATGGGCTACAAACTTACCTTC	CALSQNMGYKLTF
935	20	0.000126365	TRAV6D-3	NA	TRAJ23	TRAC	TGTGCTATGAAAATGAATTATAACCAGGGGAAGCTTATCTTT	CAMKMNYNQGKLIF
936	20	0.000126365	TRAV6D-4	NA	TRAJ39	TRAC	TGTGCTCTGGTTGAAGGGAGGAATAATGCAGGTGCCAAGCTCACATTC	CALVEGRNNAGAKLTF
937	20	0.000126365	TRAV7-1	NA	TRAJ24	TRAC	TGTGCACTGACAACTGCCAGTTTGGGGAAACTGCAGTTT	CALTTASLGKLQF
938	20	0.000126365	TRAV7-1	NA	TRAJ31	TRAC	TGTGCAGGGAATAACAATAACAGAATCTTCTTT	CAGNNNNRIFF
939	20	0.000126365	TRAV7-2	NA	TRAJ23	TRAC	TGTGCAGCAAGTTGGTATAACCAGGGGAAGCTTATCTTT	CAASWYNQGKLIF
940	20	0.000126365	TRAV7-3	NA	TRAJ18	TRAC	TGTGCAGTGAGAGGTTCAGCCTTAGGGAGGCTGCATTTT	CAVRGSALGRLHF
941	20	0.000126365	TRAV7-3	NA	TRAJ18	TRAC	TGTGCAGTGAGCAAGAGAGGTTCAGCCTTAGGGAGGCTGCATTTT	CAVSKRGSALGRLHF
942	20	0.000126365	TRAV7-3	NA	TRAJ48	TRAC	TGTGCAGTGAGCCCCTATGGAAATGAGAAAATAACTTTT	CAVSPYGNEKITF
943	20	0.000126365	TRAV7-4	NA	TRAJ32	TRAC	TGTGCAGCTAATGGGGGCAGTGGCAACAAGCTCATCTTT	CAANGGSGNKLIF
944	20	0.000126365	TRAV7-4	NA	TRAJ42	TRAC	TGTGCAGCTAGAGAGACTGGAGGAAGCAATGCAAAGCTAACCTTC	CAARETGGSNAKLTF
945	20	0.000126365	TRAV7-5	NA	TRAJ7	TRAC	TGTGCAGTGAGTCCGGACTACAGCAACAACAGACTTACTTTG	CAVSPDYSNNRLTL
946	20	0.000126365	TRAV7D-3	NA	TRAJ50	TRAC	TGTGCAGCGTCCTCATCCTCCTCCTTCAGCAAGCTGGTGTTT	CAASSSSSFSKLVF
947	20	0.000126365	TRAV7D-4	NA	TRAJ57	TRAC	TGTGCAGCTGAAGGAGGGTCTGCGAAGCTCATCTTT	CAAEGGSAKLIF
948	20	0.000126365	TRAV7D-5	NA	TRAJ16	TRAC	TGTGCAGTGAGCTCCTCAACTTCAAGTGGCCAGAAGCTGGTTTTT	CAVSSSTSSGQKLVF
949	20	0.000126365	TRAV8D-1	NA	TRAJ42	TRAC	TGTGCTACTGGAGGAAGCAATGCAAAGCTAACCTTC	CATGGSNAKLTF
950	20	0.000126365	TRAV8D-1	NA	TRAJ43	TRAC	TGTGCCCGGCGCAATAACAACAATGCCCCACGATTT	CARRNNNNAPRF
951	20	0.000126365	TRAV8D-1	NA	TRAJ50	TRAC	TGTGCTACTGATTTAGCATCCTCCTCCTTCAGCAAGCTGGTGTTT	CATDLASSSFSKLVF
952	20	0.000126365	TRAV8D-2	NA	TRAJ23	TRAC	TGTGCTACAGCCCTGAATTATAACCAGGGGAAGCTTATCTTT	CATALNYNQGKLIF
953	20	0.000126365	TRAV8D-2	NA	TRAJ35	TRAC	TGTGCTTCAGGGGGCTTTGCAAGTGCGCTGACATTT	CASGGFASALTF
954	20	0.000126365	TRAV8D-2	NA	TRAJ38	TRAC	TGTGCTACAGCTAATGTTGGTGACAACAGTAAGCTGATTTGG	CATANVGDNSKLIW
955	20	0.000126365	TRAV8D-2	NA	TRAJ42	TRAC	TGTGCTACAGATGCTGGAGGAAGCAATGCAAAGCTAACCTTC	CATDAGGSNAKLTF
956	20	0.000126365	TRAV8D-2	NA	TRAJ47	TRAC	TGTGCCATGGACTATGCAAACAAGATGATCTTT	CAMDYANKMIF
957	20	0.000126365	TRAV8D-2	NA	TRAJ47	TRAC	TGTGCTACAGGGGACTATGCAAACAAGATGATCTTT	CATGDYANKMIF
958	20	0.000126365	TRAV8D-2	NA	TRAJ48	TRAC	TGTGCTACAGATCACTATGGAAATGAGAAAATAACTTTT	CATDHYGNEKITF
959	20	0.000126365	TRAV8D-2	NA	TRAJ50	TRAC	TGTGCTACAGATTCCTCCTCCTTCAGCAAGCTGGTGTTT	CATDSSSFSKLVF
960	20	0.000126365	TRAV8N-2	NA	TRAJ17	TRAC	TGTGCTACTCCGACTAACAGTGCAGGGAACAAGCTAACTTTT	CATPTNSAGNKLTF
961	20	0.000126365	TRAV8N-2	NA	TRAJ21	TRAC	TGTGCTACTGACCCTAATTACAACGTGCTTTACTTC	CATDPNYNVLYF
962	20	0.000126365	TRAV9D-1	NA	TRAJ13	TRAC	TGTGCTGCGACCTCAAATTCTGGGACTTACCAGAGGTTT	CAATSNSGTYQRF
963	20	0.000126365	TRDV1	NA	TRAJ45	TRAC	TGTGGAGGGAAAGCTGGGGGGAATACAGGAGGTGCAGATAGACTCACCTTT	CGGKAGGNTGGADRLTF
964	20	0.000126365	TRDV1	NA	TRAJ49	TRAC	TGTGGAGGGAAAGCTGACACGGGTTACCAGAACTTCTATTTT	CGGKADTGYQNFYF
965	20	0.000126365	TRDV1	NA	TRAJ52	TRAC	TGTGGAGGGAAAGTTGGAGCTAACACTGGAAAGCTCACGTTT	CGGKVGANTGKLTF
966	20	0.000126365	TRDV1	NA	TRAJ57	TRAC	TGTGGAGGGAATCAAGGAGGGTCTGCGAAGCTCATCTTT	CGGNQGGSAKLIF
967	19	0.000120047	TRAV1	NA	TRAJ13	TRAC	TGTGCTGTGAGGCCTGCAAATTCTGGGACTTACCAGAGGTTT	CAVRPANSGTYQRF
968	19	0.000120047	TRAV1	NA	TRAJ38	TRAC	TGTGCTGTGAGGGATGTTGGTGACAACAGTAAGCTGATTTGG	CAVRDVGDNSKLIW
969	19	0.000120047	TRAV10D	NA	TRAJ50	TRAC	TGTGCAGCGGCATCCTCCTCCTTCAGCAAGCTGGTGTTT	CAAASSSFSKLVF
970	19	0.000120047	TRAV10N	NA	TRAJ26	TRAC	TGTGCAGCAAGCGGAAACTATGCCCAGGGATTAACCTTC	CAASGNYAQGLTF
971	19	0.000120047	TRAV11	NA	TRAJ9	TRAC	TGTGTGGTGGGCGCGGGGAACATGGGCTACAAACTTACCTTC	CVVGAGNMGYKLTF
972	19	0.000120047	TRAV12-3	NA	TRAJ18	TRAC	TGTGCTTTTAGAGGTTCAGCCTTAGGGAGGCTGCATTTT	CAFRGSALGRLHF
973	19	0.000120047	TRAV12-3	NA	TRAJ37	TRAC	TGTGCTTTGAAAGGGGGCAATACTAGAAAACTCATCTTT	CALKGGNTRKLIF
974	19	0.000120047	TRAV12D-1	NA	TRAJ50	TRAC	TGTGCTTTGAGACGAACAGCATCCTCCTCCTTCAGCAAGCTGGTGTTT	CALRRTASSSFSKLVF
975	19	0.000120047	TRAV12D-2	NA	TRAJ2	TRAC	TGTGCTTTGAGTGTTCTGAATACTGGAGGACTAAGTGGTAAATTAACATTC	CALSVLNTGGLSGKLTF
976	19	0.000120047	TRAV12D-2	NA	TRAJ30	TRAC	TGTGCTTTGAGGGACACAAATGCTTACAAAGTCATCTTT	CALRDTNAYKVIF
977	19	0.000120047	TRAV12D-2	NA	TRAJ32	TRAC	TGTGCTTTGAGAGGGGATGGGGGCAGTGGCAACAAGCTCATCTTT	CALRGDGGSGNKLIF
978	19	0.000120047	TRAV12D-2	NA	TRAJ48	TRAC	TGTGCTTTGAACTATGGAAATGAGAAAATAACTTTT	CALNYGNEKITF
979	19	0.000120047	TRAV12D-2	NA	TRAJ57	TRAC	TGTGCTTTGAGTGATCTAAGCCAAGGAGGGTCTGCGAAGCTCATCTTT	CALSDLSQGGSAKLIF
980	19	0.000120047	TRAV12D-3	NA	TRAJ31	TRAC	TGTGCTTTGAGTGAGGACAATAACAGAATCTTCTTT	CALSEDNNRIFF
981	19	0.000120047	TRAV13-1	NA	TRAJ17	TRAC	TGTGCTCTGACTAACAGTGCAGGGAACAAGCTAACTTTT	CALTNSAGNKLTF
982	19	0.000120047	TRAV13-1	NA	TRAJ22	TRAC	TGTGCTATGGATCCCTGGGGCAGCTGGCAACTCATCTTT	CAMDPWGSWQLIF
983	19	0.000120047	TRAV13-1	NA	TRAJ26	TRAC	TGTGCTATGGAACGTAGGAATAACTATGCCCAGGGATTAACCTTC	CAMERRNNYAQGLTF
984	19	0.000120047	TRAV13-1	NA	TRAJ39	TRAC	TGTGCTATGATGAATAATAATGCAGGTGCCAAGCTCACATTC	CAMMNNNAGAKLTF
985	19	0.000120047	TRAV13-1	NA	TRAJ9	TRAC	TGTGCTATGGACATGGGCTACAAACTTACCTTC	CAMDMGYKLTF
986	19	0.000120047	TRAV13-4-DV7	NA	TRAJ12	TRAC	TGTGCTATGGAACGACGGACTGGAGGCTATAAAGTGGTCTTT	CAMERRTGGYKVVF
987	19	0.000120047	TRAV13-4-DV7	NA	TRAJ27	TRAC	TGTAACACCAATACAGGCAAATTAACCTTT	CNTNTGKLTF
988	19	0.000120047	TRAV13-4-DV7	NA	TRAJ30	TRAC	TGTGCTATGGATGACACAAATGCTTACAAAGTCATCTTT	CAMDDTNAYKVIF
989	19	0.000120047	TRAV13-4-DV7	NA	TRAJ37	TRAC	TGTGCTATGGCTATAACAGGCAATACTAGAAAACTCATCTTT	CAMAITGNTRKLIF
990	19	0.000120047	TRAV13-4-DV7	NA	TRAJ4	TRAC	TGTGCTATGGAACAGGGGTCTGGTAGCTTCAATAAGTTGACCTTT	CAMEQGSGSFNKLTF
991	19	0.000120047	TRAV13-4-DV7	NA	TRAJ42	TRAC	TGTGCTATGGCTGGAGGAAGCAATGCAAAGCTAACCTTC	CAMAGGSNAKLTF
992	19	0.000120047	TRAV13-4-DV7	NA	TRAJ42	TRAC	TGTGCTATGAATTCTGGAGGAAGCAATGCAAAGCTAACCTTC	CAMNSGGSNAKLTF
993	19	0.000120047	TRAV13-4-DV7	NA	TRAJ47	TRAC	TGTGCTATGGACTATGCAAACAAGATGATCTTT	CAMDYANKMIF
994	19	0.000120047	TRAV13-4-DV7	NA	TRAJ48	TRAC	TGTGCTATCAGTTATGGAAATGAGAAAATAACTTTT	CAISYGNEKITF
995	19	0.000120047	TRAV13-4-DV7	NA	TRAJ50	TRAC	TGTGCTATGGGAGCATCCTCCTCCTTCAGCAAGCTGGTGTCT	CAMGASSSFSKLVS
996	19	0.000120047	TRAV13-4-DV7	NA	TRAJ53	TRAC	TGTGCTATGGGAGGCAGTGGAGGCAGCAATTACAAACTGACATTT	CAMGGSGGSNYKLTF
997	19	0.000120047	TRAV13-4-DV7	NA	TRAJ53	TRAC	TGTGCTATGGAACGGAACAGTGGAGGCAGCAATTACAAACTGACATTT	CAMERNSGGSNYKLTF
998	19	0.000120047	TRAV13-4-DV7	NA	TRAJ56	TRAC	TGTGCTAGGGGGACTGGAGGCAATAATAAGCTGACTTTT	CARGTGGNNKLTF
999	19	0.000120047	TRAV13D-1	NA	TRAJ17	TRAC	TGTGCTATGGAACGCGGCAGTGCAGGGAACAAGCTAACTTTT	CAMERGSAGNKLTF
1000	19	0.000120047	TRAV13D-1	NA	TRAJ31	TRAC	TGTGCTATGCGGGGCAATAACAGAATCTTCTTT	CAMRGNNRIFF
1001	19	0.000120047	TRAV13D-1	NA	TRAJ35	TRAC	TGTGCTATGGAACGGACAGGCTTTGCAAGTGCGCTGACATTT	CAMERTGFASALTF
1002	19	0.000120047	TRAV13D-1	NA	TRAJ39	TRAC	TGTGCTACTTATAATAATGCAGGTGCCAAGCTCACATTC	CATYNNAGAKLTF
1003	19	0.000120047	TRAV13D-1	NA	TRAJ39	TRAC	TGTGCTATGGATAATAATGCAGGTGCCAAGCTCACATTC	CAMDNNAGAKLTF
1004	19	0.000120047	TRAV13D-1	NA	TRAJ49	TRAC	TGTGCTATGAACACGGGTTACCAGAACTTCTATTTT	CAMNTGYQNFYF
1005	19	0.000120047	TRAV13D-1	NA	TRAJ53	TRAC	TGTGCTATGGAAGACAGTGGAGGCAGCAATTACAAACTGACATTT	CAMEDSGGSNYKLTF
1006	19	0.000120047	TRAV13D-2	NA	TRAJ31	TRAC	TGTGCTATAAGAATCTTCTTT	CAIRIFF
1007	19	0.000120047	TRAV13D-2	NA	TRAJ37	TRAC	TGTGCTATGGACCCAGGCAATACTAGAAAACTCATCTTT	CAMDPGNTRKLIF
1008	19	0.000120047	TRAV13D-2	NA	TRAJ50	TRAC	TGTGCTATAGGGGCATCCTCCTCCTTCAGCAAGCTGGTGTTT	CAIGASSSFSKLVF
1009	19	0.000120047	TRAV13D-3	NA	TRAJ42	TRAC	TGTGCTATTTTGGAGAAGTCTGGAGGAAGCAATGCAAAGCTAACCTTC	CAILEKSGGSNAKLTF
1010	19	0.000120047	TRAV13D-4	NA	TRAJ18	TRAC	TGTGCTATGGAAGGAGGTTCAGCCTTAGGGAGGCTGCATTTT	CAMEGGSALGRLHF
1011	19	0.000120047	TRAV13N-1	NA	TRAJ39	TRAC	TGTGCTATGGAACGTTTAAATAATGCAGGTGCCAAGCTCACATTC	CAMERLNNAGAKLTF
1012	19	0.000120047	TRAV13N-2	NA	TRAJ49	TRAC	TGTGCTATGGACCCGGGTTACCAGAACTTCTATTTT	CAMDPGYQNFYF
1013	19	0.000120047	TRAV13N-4	NA	TRAJ23	TRAC	TGTGCTATGCGGTATAACCAGGGGAAGCTTATCTTT	CAMRYNQGKLIF
1014	19	0.000120047	TRAV14-1	NA	TRAJ39	TRAC	TGTGCAGCAAGTGAAGGGGGTGCAGGTGCCAAGCTCACATTC	CAASEGGAGAKLTF
1015	19	0.000120047	TRAV14-1	NA	TRAJ5	TRAC	TGTGCAGCAGGGACACAGGTTGTGGGGCAGCTCACTTTC	CAAGTQVVGQLTF
1016	19	0.000120047	TRAV14-2	NA	TRAJ39	TRAC	TGTGCAGCAAATAATGCAGGTGCCAAGCTCACATTC	CAANNAGAKLTF
1017	19	0.000120047	TRAV14D-1	NA	TRAJ31	TRAC	TGTGCAGCAAGTGGGGACAATAACAGAATCTTCTTT	CAASGDNNRIFF
1018	19	0.000120047	TRAV14D-2	NA	TRAJ16	TRAC	TGTGCAGCAACTTCAAGTGGCCAGAAGCTGGTTTTT	CAATSSGQKLVF
1019	19	0.000120047	TRAV14D-2	NA	TRAJ26	TRAC	TGTGCAGCAAGTGACTATGCCCAGGGATTAACCTTC	CAASDYAQGLTF
1020	19	0.000120047	TRAV14D-2	NA	TRAJ27	TRAC	TGTGCAGCAAGTGACACAAATACAGGCAAATTAACCTTT	CAASDTNTGKLTF
1021	19	0.000120047	TRAV14D-2	NA	TRAJ58	TRAC	TGTGCAGCAAGTGCAGTGGGCACTGGGTCTAAGCTGTCATTT	CAASAVGTGSKLSF
1022	19	0.000120047	TRAV14D-3-DV8	NA	TRAJ32	TRAC	TGTGCAGCAAGGGATTATGGGGGCAGTGGCAACAAGCTCATCTTT	CAARDYGGSGNKLIF
1023	19	0.000120047	TRAV14D-3-DV8	NA	TRAJ35	TRAC	TGTGCAGCAAGTGCAGGCTTTGCAAGTGCGCTGACATTT	CAASAGFASALTF
1024	19	0.000120047	TRAV14D-3-DV8	NA	TRAJ52	TRAC	TGTGCAGCAAGTGGTGGAGCTAACACTGGAAAGCTCACGTTT	CAASGGANTGKLTF
1025	19	0.000120047	TRAV14D-3-DV8	NA	TRAJ7	TRAC	TGTGCAGCAAGTTACAGCAACAACAGACTTACTTTG	CAASYSNNRLTL
1026	19	0.000120047	TRAV14D-2	NA	TRAJ43	TRAC	TGTGCAGCACCCAATAACAACAATGCCCCACGATTT	CAAPNNNNAPRF
1027	19	0.000120047	TRAV14D-2	NA	TRAJ45	TRAC	TGTGCAGCAAAAAATACAGGAGGTGCAGATAGACTCACCTTT	CAAKNTGGADRLTF
1028	19	0.000120047	TRAV14D-2	NA	TRAJ58	TRAC	TGTGCAGCAAGTGCGCAAGGCACTGGGTCTAAGCTGTCATTT	CAASAQGTGSKLSF
1029	19	0.000120047	TRAV15-1-DV6-1	NA	TRAJ31	TRAC	TGTGCTCTCTGGGAGCTGGCAGATAACAATAACAGAATCTTCTTT	CALWELADNNNRIFF
1030	19	0.000120047	TRAV16D-DV11	NA	TRAJ43	TRAC	TGTGCTATGAGAGAGAACAATAACAACAATGCCCCACGATTT	CAMRENNNNNAPRF
1031	19	0.000120047	TRAV16N	NA	TRAJ17	TRAC	TGTGCTATGAGAACGACTAACAGTGCAGGGAACAAGCTAACTTTT	CAMRTTNSAGNKLTF
1032	19	0.000120047	TRAV16D-DV11	NA	TRAJ31	TRAC	TGTGCTATGAGAGAGGATAACAATAACAGAATCTTCTTT	CAMREDNNNRIFF
1033	19	0.000120047	TRAV16N	NA	TRAJ43	TRAC	TGTGCTATGAGAGAGCGCAATAACAACAATGCCCCACGATTT	CAMRERNNNNAPRF
1034	19	0.000120047	TRAV16D-DV11	NA	TRAJ49	TRAC	TGTGCTATGAGAGAGCCCACGGGTTACCAGAACTTCTATTTT	CAMREPTGYQNFYF
1035	19	0.000120047	TRAV19	NA	TRAJ49	TRAC	TGCGCAGCAGGTGCTGGTTACCAGAACTTCTATTTT	CAAGAGYQNFYF
1036	19	0.000120047	TRAV21/DV12	NA	TRAJ56	TRAC	TGTATCCTGAGAGTAGCTCGGGCTACTGGAGGCAATAATAAGCTGACTTTT	CILRVARATGGNNKLTF
1037	19	0.000120047	TRAV3-3	NA	TRAJ30	TRAC	TGCGCAGTCACAAATGCTTACAAAGTCATCTTT	CAVTNAYKVIF
1038	19	0.000120047	TRAV3-3	NA	TRAJ47	TRAC	TGCGCAGTCATGGACTATGCAAACAAGATGATCTTT	CAVMDYANKMIF
1039	19	0.000120047	TRAV3-3	NA	TRAJ5	TRAC	TGCGCAGTCAGTGCAGGGACACAGGTTGTGGGGCAGCTCACTTTC	CAVSAGTQVVGQLTF
1040	19	0.000120047	TRAV3-3	NA	TRAJ52	TRAC	TGCGCAGTCAGTGCTGGAGCTAACACTGGAAAGCTCACGTTT	CAVSAGANTGKLTF
1041	19	0.000120047	TRAV3-4	NA	TRAJ31	TRAC	TGCGCAGTCTGGAATAACAATAACAGAATCTTCTTT	CAVWNNNNRIFF
1042	19	0.000120047	TRAV3-4	NA	TRAJ32	TRAC	TGCGCAGTCAGGCTGGGGGGCAGTGGCAACAAGCTCATCTTT	CAVRLGGSGNKLIF
1043	19	0.000120047	TRAV3-4	NA	TRAJ9	TRAC	TGCGCAGTCAGTGAGGTGGGCTACAAACTTACCTTC	CAVSEVGYKLTF
1044	19	0.000120047	TRAV4-3	NA	TRAJ37	TRAC	TGTGCTGCTGAGGCAGGCAATACTAGAAAACTCATCTTT	CAAEAGNTRKLIF
1045	19	0.000120047	TRAV4-3	NA	TRAJ40	TRAC	TGTGCTGCTGAGGGGACAGGAAACTACAAATACGTCTTT	CAAEGTGNYKYVF
1046	19	0.000120047	TRAV4-3	NA	TRAJ43	TRAC	TGTGCTGCTGAGAATAACAACAATGCCCCACGATTT	CAAENNNNAPRF
1047	19	0.000120047	TRAV4-3	NA	TRAJ52	TRAC	TGTGCTGCGTACACTGGAGCTAACACTGGAAAGCTCACGTTT	CAAYTGANTGKLTF
1048	19	0.000120047	TRAV4-3	NA	TRAJ7	TRAC	TGTGCTGCTGCGGACTACAGCAACAACAGACTTACTTTG	CAAADYSNNRLTL
1049	19	0.000120047	TRAV4-4-DV10	NA	TRAJ15	TRAC	TGTGCTGCTGAACAGGGAGGCAGAGCTCTGATATTT	CAAEQGGRALIF
1050	19	0.000120047	TRAV4-4-DV10	NA	TRAJ39	TRAC	TGTGCTGCTCATAATAATGCAGGTGCCAAGCTCACATTC	CAAHNNAGAKLTF
1051	19	0.000120047	TRAV4-4-DV10	NA	TRAJ40	TRAC	TGTGCTGCTGAGGCCGGTACAGGAAACTACAAATACGTCTTT	CAAEAGTGNYKYVF
1052	19	0.000120047	TRAV4D-3	NA	TRAJ58	TRAC	TGTGCTGCTGAGGGGCAAGGCACTGGGTCTAAGCTGTCATTT	CAAEGQGTGSKLSF
1053	19	0.000120047	TRAV5-1	NA	TRAJ9	TRAC	TGCTCAGCTAGGAACATGGGCTACAAACTTACCTTC	CSARNMGYKLTF
1054	19	0.000120047	TRAV5-4	NA	TRAJ18	TRAC	TGTGCTGCAAGTAGAGGTTCAGCCTTAGGGAGGCTGCATTTT	CAASRGSALGRLHF
1055	19	0.000120047	TRAV5-4	NA	TRAJ45	TRAC	TGTGCTGCAAGTGAGACAGGAGGTGCAGATAGACTCACCTTT	CAASETGGADRLTF
1056	19	0.000120047	TRAV6-2	NA	TRAJ27	TRAC	TGTGTTCTGGGTGACGACACCAATACAGGCAAATTAACCTTT	CVLGDDTNTGKLTF
1057	19	0.000120047	TRAV6-7-DV9	NA	TRAJ17	TRAC	TGCGCTCTGGGTGCAGGGAACAAGCTAACTTTT	CALGAGNKLTF
1058	19	0.000120047	TRAV6-7-DV9	NA	TRAJ42	TRAC	TGCGCTCTGAGTGGAGGAAGCAATGCAAAGCTAACCTTC	CALSGGSNAKLTF
1059	19	0.000120047	TRAV6-7-DV9	NA	TRAJ45	TRAC	TGCGCTCTGAGTTATACAGGAGGTGCAGATAGACTCACCTTT	CALSYTGGADRLTF
1060	19	0.000120047	TRAV6D-4	NA	TRAJ45	TRAC	TGTGCTCTGGCTACAGGAGGTGCAGATAGACTCACCTTT	CALATGGADRLTF
1061	19	0.000120047	TRAV6D-5	NA	TRAJ22	TRAC	TGTGTATCTTCTGGCAGCTGGCAACTCATCTTT	CVSSGSWQLIF
1062	19	0.000120047	TRAV6D-5	NA	TRAJ56	TRAC	TGTGCCCGGGGCACTGGAGGCAATAATAAGCTGACTTTT	CARGTGGNNKLTF
1063	19	0.000120047	TRAV6D-7	NA	TRAJ18	TRAC	TGCGCTCTGAGTGATCGGGGTTCAGCCTTAGGGAGGCTGCATTTT	CALSDRGSALGRLHF
1064	19	0.000120047	TRAV6D-7	NA	TRAJ30	TRAC	TGTGCTCTGGGTGAAGAGACAAATGCTTACAAAGTCATCTTT	CALGEETNAYKVIF
1065	19	0.000120047	TRAV6D-7	NA	TRAJ58	TRAC	TGTGCTCTGGGTGATCGAGGCACTGGGTCTAAGCTGTCATTT	CALGDRGTGSKLSF
1066	19	0.000120047	TRAV6N-5	NA	TRAJ9	TRAC	TGTGCTCTGGGTCTCATGGGCTACAAACTTACCTTC	CALGLMGYKLTF
1067	19	0.000120047	TRAV7-2	NA	TRAJ22	TRAC	TGTGCAGCAAGCGGAGCAGGCAGCTGGCAACTCATCTTT	CAASGAGSWQLIF
1068	19	0.000120047	TRAV7-2	NA	TRAJ37	TRAC	TGTGCAGCAAGCACAGGCAATACTAGAAAACTCATCTTT	CAASTGNTRKLIF
1069	19	0.000120047	TRAV7-3	NA	TRAJ21	TRAC	TGTGCAGTGACCGTTAATTACAACGTGCTTTACTTC	CAVTVNYNVLYF
1070	19	0.000120047	TRAV7-3	NA	TRAJ32	TRAC	TGTGCAGTGATGGGGGGCAGTGGCAACAAGCTCATCTTT	CAVMGGSGNKLIF
1071	19	0.000120047	TRAV7-3	NA	TRAJ37	TRAC	TGTGCAGTGAGCCTAACAGGCAATACTAGAAAACTCATCTTT	CAVSLTGNTRKLIF
1072	19	0.000120047	TRAV7-4	NA	TRAJ45	TRAC	TGTGCAGCTAGGGATACAGGAGGTGCAGATAGACTCACCTTT	CAARDTGGADRLTF
1073	19	0.000120047	TRAV7-4	NA	TRAJ52	TRAC	TGTGCAGCTAGTGGCACTGGAGCTAACACTGGAAAGCTCACGTTT	CAASGTGANTGKLTF
1074	19	0.000120047	TRAV7-5	NA	TRAJ43	TRAC	TGTGCAGTGAGGAGTAACAACAATGCCCCACGATTT	CAVRSNNNAPRF
1075	19	0.000120047	TRAV7-5	NA	TRAJ58	TRAC	TGTGCAGTGAGAACGAAAGGCACTGGGTCTAAGCTGTCATTT	CAVRTKGTGSKLSF
1076	19	0.000120047	TRAV7-5	NA	TRAJ6	TRAC	TGTGCAGTGAGAGGAGGAAACTACAAACCTACGTTT	CAVRGGNYKPTF
1077	19	0.000120047	TRAV7-5	NA	TRAJ7	TRAC	TGTGCAGTGAGGGACTACAGCAACAACAGACTTACTTTG	CAVRDYSNNRLTL
1078	19	0.000120047	TRAV7D-4	NA	TRAJ49	TRAC	TGTGCAGCTAGGAAGGGTTACCAGAACTTCTATTTT	CAARKGYQNFYF
1079	19	0.000120047	TRAV7D-4	NA	TRAJ6	TRAC	TGTGCAGCTAGTGATCCCTCAGGAGGAAACTACAAACCTACGTTT	CAASDPSGGNYKPTF
1080	19	0.000120047	TRAV8D-1	NA	TRAJ34	TRAC	TGTGCTAAGACCGACAAAGTCGTCTTT	CAKTDKVVF
1081	19	0.000120047	TRAV8D-1	NA	TRAJ39	TRAC	TGTGCTACGGATAATGCAGGTGCCAAGCTCACATTC	CATDNAGAKLTF
1082	19	0.000120047	TRAV8D-2	NA	TRAJ27	TRAC	TGTGCTGCTTATAACACCAATACAGGCAAATTAACCTTT	CAAYNTNTGKLTF
1083	19	0.000120047	TRAV8D-2	NA	TRAJ31	TRAC	TGTGCTACAGCCAAAAATAACAATAACAGAATCTTCTTT	CATAKNNNNRIFF
1084	19	0.000120047	TRAV8D-2	NA	TRAJ42	TRAC	TGTGCTACAGATAGAGGAAGCAATGCAAAGCTAACCTTC	CATDRGSNAKLTF
1085	19	0.000120047	TRAV8D-2	NA	TRAJ49	TRAC	TGTGCTACAGCCAACACGGGTTACCAGAACTTCTATTTT	CATANTGYQNFYF
1086	19	0.000120047	TRAV8D-2	NA	TRAJ50	TRAC	TGTGCTAGGGCCTCCTCCTTCAGCAAGCTGGTGTTT	CARASSFSKLVF
1087	19	0.000120047	TRAV8D-2	NA	TRAJ52	TRAC	TGTGCTACAGATAAAGCTGGAGCTAACACTGGAAAGCTCACGTTT	CATDKAGANTGKLTF
1088	19	0.000120047	TRAV8D-2	NA	TRAJ53	TRAC	TGTGCTACAGACTGGAACAGTGGAGGCAGCAATTACAAACTGACATTT	CATDWNSGGSNYKLTF
1089	19	0.000120047	TRAV8N-2	NA	TRAJ18	TRAC	TGTGCTACTTATAGAGGTTCAGCCTTAGGGAGGCTGCATTTT	CATYRGSALGRLHF
1090	19	0.000120047	TRAV8N-2	NA	TRAJ33	TRAC	TGTGCTACTAGGGTAGATAGCAACTATCAGTTGATCTGG	CATRVDSNYQLIW
1091	19	0.000120047	TRAV9-1	NA	TRAJ45	TRAC	TGTGCTGCGGAGGGTGCAGGAGGTGCAGATAGACTCACCTTT	CAAEGAGGADRLTF
1092	19	0.000120047	TRDV1	NA	TRAJ48	TRAC	TGTGGAGGGAAAGAGGGTGGAAATGAGAAAATAACTTTT	CGGKEGGNEKITF
1093	19	0.000120047	TRDV1	NA	TRAJ53	TRAC	TGTGGAGGGAAAGGGGGTGGAGGCAGCAATTACAAACTGACATTT	CGGKGGGGSNYKLTF
1094	19	0.000120047	TRDV1	NA	TRAJ53	TRAC	TGTGGAGGGAAGAGGGGCAGTGGAGGCAGCAATTACAAACTGACATTT	CGGKRGSGGSNYKLTF
1095	19	0.000120047	TRDV2-2	NA	TRAJ58	TRAC	TGTGCTCTCATGGAGCGCGCAGGGTCTAAGCTGTCATTT	CALMERAGSKLSF
1096	18	0.000113728	TRAV1	NA	TRAJ15	TRAC	TGTGCTGTGAGGGAGTACCAGGGAGGCAGAGCTCTGATATTT	CAVREYQGGRALIF
1097	18	0.000113728	TRAV1	NA	TRAJ15	TRAC	TGTGCTGTGAGGGACACCTACCAGGGAGGCAGAGCTCTGATATTT	CAVRDTYQGGRALIF
1098	18	0.000113728	TRAV1	NA	TRAJ21	TRAC	TGTGCTGTGAAGAAACCCAATTACAACGTGCTTTACTTC	CAVKKPNYNVLYF
1099	18	0.000113728	TRAV1	NA	TRAJ38	TRAC	TGTGCTGTGAGGGATCGAGATGGTGACAACAGTAAGCTGATTTGG	CAVRDRDGDNSKLIW
1100	18	0.000113728	TRAV1	NA	TRAJ43	TRAC	TGTGCTGTGAGGGATCTGATTAACAACAATGCCCCACGATTT	CAVRDLINNNAPRF
1101	18	0.000113728	TRAV10	NA	TRAJ31	TRAC	TGTGCAGCAAGCAATAACAGAATCTTCTTT	CAASNNRIFF
1102	18	0.000113728	TRAV10	NA	TRAJ57	TRAC	TGTGCAGCAAGCATGAATCAAGGAGGGTCTGCGAAGCTCATCTTT	CAASMNQGGSAKLIF
1103	18	0.000113728	TRAV10N	NA	TRAJ11	TRAC	TGTGCAGCAAGCATGGACTCGGGATACAACAAACTCACTTTT	CAASMDSGYNKLTF
1104	18	0.000113728	TRAV10D	NA	TRAJ22	TRAC	TGTGCAGCAAGCGTCTCTTCTGGCAGCTGGCAACTCATCTTT	CAASVSSGSWQLIF
1105	18	0.000113728	TRAV11	NA	TRAJ57	TRAC	TGTGTGGTGGCCAAGAATCAAGGAGGGTCTGCGAAGCTCATCTTT	CVVAKNQGGSAKLIF
1106	18	0.000113728	TRAV12-1	NA	TRAJ42	TRAC	TGTGCTCTGAGTGGGAATTCTGGAGGAAGCAATGCAAAGCTAACCTTC	CALSGNSGGSNAKLTF
1107	18	0.000113728	TRAV12-1	NA	TRAJ56	TRAC	TGTGCTCGGGCTACTGGAGGCAATAATAAGCTGACTTTT	CARATGGNNKLTF
1108	18	0.000113728	TRAV12-2	NA	TRAJ45	TRAC	TGTGCTTTGAGAACAGGAGGTGCAGATAGACTCACCTTT	CALRTGGADRLTF
1109	18	0.000113728	TRAV12-3	NA	TRAJ39	TRAC	TGTGCTTTGAGTGGCCTGGGGAATAATGCAGGTGCCAAGCTCACATTC	CALSGLGNNAGAKLTF
1110	18	0.000113728	TRAV12D-1	NA	TRAJ22	TRAC	TGTGCTCTGAGTGATACTTCTGGCAGCTGGCAACTCATCTTT	CALSDTSGSWQLIF
1111	18	0.000113728	TRAV12D-1	NA	TRAJ31	TRAC	TGTGCTTTGAGTGGAAACAATAACAGAATCTTCTTT	CALSGNNNRIFF
1112	18	0.000113728	TRAV12D-1	NA	TRAJ34	TRAC	TGTGCTCTCGTCACCGACAAAGTCGTCTTT	CALVTDKVVF
1113	18	0.000113728	TRAV12-2	NA	TRAJ58	TRAC	TGTGCTCTGAGGCAGCAAGGCACTGGGTCTAAGCTGTCATTT	CALRQQGTGSKLSF
1114	18	0.000113728	TRAV12D-2	NA	TRAJ12	TRAC	TGTGCTTTGAGGGGGACTGGAGGCTATAAAGTGGTCTTT	CALRGTGGYKVVF
1115	18	0.000113728	TRAV12D-2	NA	TRAJ34	TRAC	TGTGCCCCTTCCAATACCGACAAAGTCGTCTTT	CAPSNTDKVVF
1116	18	0.000113728	TRAV12D-3	NA	TRAJ31	TRAC	TGTGCTTTGAGGAACAATAACAGAATCTTCTTT	CALRNNNRIFF
1117	18	0.000113728	TRAV12D-3	NA	TRAJ45	TRAC	TGTGCAGGAGGTGCAGATAGACTCACCTTT	CAGGADRLTF
1118	18	0.000113728	TRAV12D-3	NA	TRAJ48	TRAC	TGTGCTTTGAGCAACTATGGAAATGAGAAAATAACTTTT	CALSNYGNEKITF
1119	18	0.000113728	TRAV13-1	NA	TRAJ17	TRAC	TGTGCTATGGAACTGGGTGCAGGGAACAAGCTAACTTTT	CAMELGAGNKLTF
1120	18	0.000113728	TRAV13-1	NA	TRAJ21	TRAC	TGTGCTATGCTGCCTAATTACAACGTGCTTTACTTC	CAMLPNYNVLYF
1121	18	0.000113728	TRAV13-4-DV7	NA	TRAJ22	TRAC	TGTGCTATGGAACTTGCATCTTCTGGCAGCTGGCAACTCATCTTT	CAMELASSGSWQLIF
1122	18	0.000113728	TRAV13-4-DV7	NA	TRAJ24	TRAC	TGTGCTATGGCGTCAACTGCCAGTTTGGGGAAACTGCAGTTT	CAMASTASLGKLQF
1123	18	0.000113728	TRAV13-4-DV7	NA	TRAJ26	TRAC	TGTGCTATGGAACAGGGCTATGCCCAGGGATTAACCTTC	CAMEQGYAQGLTF
1124	18	0.000113728	TRAV13-4-DV7	NA	TRAJ27	TRAC	TGTGCTATGGAACGTTATTACACCAATACAGGCAAATTAACCTTT	CAMERYYTNTGKLTF
1125	18	0.000113728	TRAV13-4-DV7	NA	TRAJ34	TRAC	TGTGCTATGGAACGAGCCAATACCGACAAAGTCGTCTTT	CAMERANTDKVVF
1126	18	0.000113728	TRAV13-4-DV7	NA	TRAJ40	TRAC	TGTGCTATAGGGGGTACAGGAAACTACAAATACGTCTTT	CAIGGTGNYKYVF
1127	18	0.000113728	TRAV13-4-DV7	NA	TRAJ42	TRAC	TGTGCTATGGCTTATTCTGGAGGAAGCAATGCAAAGCTAACCTTC	CAMAYSGGSNAKLTF
1128	18	0.000113728	TRAV13-4-DV7	NA	TRAJ43	TRAC	TGTGCTATGGAACACAACAATGCCCCACGATTT	CAMEHNNAPRF
1129	18	0.000113728	TRAV13-4-DV7	NA	TRAJ50	TRAC	TGTGCTATGGAAGCATCCTCCTCCTTCAGCAAGCTGGTGTTT	CAMEASSSFSKLVF
1130	18	0.000113728	TRAV13-4-DV7	NA	TRAJ53	TRAC	TGTGCTATGAGGAGTGGAGGCAGCAATTACAAACTGACATTT	CAMRSGGSNYKLTF
1131	18	0.000113728	TRAV13-4-DV7	NA	TRAJ58	TRAC	TGTGCTATGGGGCAGCAAGGCACTGGGTCTAAGCTGTCATTT	CAMGQQGTGSKLSF
1132	18	0.000113728	TRAV13D-1	NA	TRAJ17	TRAC	TGTGCTAACAGTGCAGGGAACAAGCTAACTTTT	CANSAGNKLTF
1133	18	0.000113728	TRAV13D-1	NA	TRAJ21	TRAC	TGTGCTATGGAACGGCCTAATTACAACGTGCTTTACTTC	CAMERPNYNVLYF
1134	18	0.000113728	TRAV13D-1	NA	TRAJ23	TRAC	TGTGCTATGGAACGATATAACCAGGGGAAGCTTATCTTT	CAMERYNQGKLIF
1135	18	0.000113728	TRAV13D-1	NA	TRAJ26	TRAC	TGTGCTATGGGAGCCCAGGGATTAACCTTC	CAMGAQGLTF
1136	18	0.000113728	TRAV13D-1	NA	TRAJ27	TRAC	TGTGCTATGGAACGGGCCAATACAGGCAAATTAACCTTT	CAMERANTGKLTF
1137	18	0.000113728	TRAV13D-1	NA	TRAJ31	TRAC	TGTGCTATGAATAACAATAACAGAATCTTCTTT	CAMNNNNRIFF
1138	18	0.000113728	TRAV13D-1	NA	TRAJ31	TRAC	TGTGCTATGGCTTATAACAATAACAGAATCTTCTTT	CAMAYNNNRIFF
1139	18	0.000113728	TRAV13D-1	NA	TRAJ32	TRAC	TGTGCGTCGAATTATGGGGGCAGTGGCAACAAGCTCATCTTT	CASNYGGSGNKLIF
1140	18	0.000113728	TRAV13D-1	NA	TRAJ37	TRAC	TGTGCTATGGCAGGCAATACTAGAAAACTCATCTTT	CAMAGNTRKLIF
1141	18	0.000113728	TRAV13D-1	NA	TRAJ45	TRAC	TGTGCTATGGAACGGGCAGGAGGTGCAGATAGACTCACCTTT	CAMERAGGADRLTF
1142	18	0.000113728	TRAV13D-1	NA	TRAJ50	TRAC	TGTGCTATGGAACTAGCATCCTCCTCCTTCAGCAAGCTGGTGTTT	CAMELASSSFSKLVF
1143	18	0.000113728	TRAV13D-1	NA	TRAJ57	TRAC	TGTGCTATGGAACGTCAAGGAGGGTCTGCGAAGCTCATCTTT	CAMERQGGSAKLIF
1144	18	0.000113728	TRAV13D-2	NA	TRAJ33	TRAC	TGTGCTATGGTCATGGATAGCAACTATCAGTTGATCTGG	CAMVMDSNYQLIW
1145	18	0.000113728	TRAV13D-2	NA	TRAJ39	TRAC	TGTGCTATAGAGAATAATAATGCAGGTGCCAAGCTCACATTC	CAIENNNAGAKLTF
1146	18	0.000113728	TRAV13D-2	NA	TRAJ49	TRAC	TGTGCTATAAGAACGGGTTACCAGAACTTCTATTTT	CAIRTGYQNFYF
1147	18	0.000113728	TRAV13D-2	NA	TRAJ52	TRAC	TGTGCTGGCAACACTGGAGCTAACACTGGAAAGCTCACGTTT	CAGNTGANTGKLTF
1148	18	0.000113728	TRAV13D-2	NA	TRAJ58	TRAC	TGTGCCCAAGGCACTGGGTCTAAGCTGTCATTT	CAQGTGSKLSF
1149	18	0.000113728	TRAV13D-3	NA	TRAJ30	TRAC	TGTGCTGGAAATGCTTACAAAGTCATCTTT	CAGNAYKVIF
1150	18	0.000113728	TRAV13N-2	NA	TRAJ57	TRAC	TGTGCTATATCGAATCAAGGAGGGTCTGCGAAGCTCATCTTT	CAISNQGGSAKLIF
1151	18	0.000113728	TRAV13N-3	NA	TRAJ56	TRAC	TGTGCTATGGAACGTATAACTGGAGGCAATAATAAGCTGACTTTT	CAMERITGGNNKLTF
1152	18	0.000113728	TRAV14-1	NA	TRAJ35	TRAC	TGTGCAGCAAGTGCGAGGGGCTTTGCAAGTGCGCTGACATTT	CAASARGFASALTF
1153	18	0.000113728	TRAV14-1	NA	TRAJ43	TRAC	TGTGCAGCCCGCAATAACAACAATGCCCCACGATTT	CAARNNNNAPRF
1154	18	0.000113728	TRAV14-2	NA	TRAJ57	TRAC	TGTGCAGCAAGTAGGGATCAAGGAGGGTCTGCGAAGCTCATCTTT	CAASRDQGGSAKLIF
1155	18	0.000113728	TRAV14-2	NA	TRAJ58	TRAC	TGTGCAGCAACAGGCACTGGGTCTAAGCTGTCATTT	CAATGTGSKLSF
1156	18	0.000113728	TRAV14D-1	NA	TRAJ52	TRAC	TGTGCAGCAAGTGGAGCTAACACTGGAAAGCTCACGTTT	CAASGANTGKLTF
1157	18	0.000113728	TRAV14D-3-DV8	NA	TRAJ45	TRAC	TGTGCAGCAAGTCCAGGAGGTGCAGATAGACTCACCTTT	CAASPGGADRLTF
1158	18	0.000113728	TRAV14D-3-DV8	NA	TRAJ49	TRAC	TGTGCAGCAAGTGGGGGTTACCAGAACTTCTATTTT	CAASGGYQNFYF
1159	18	0.000113728	TRAV14D-3-DV8	NA	TRAJ9	TRAC	TGTGCAGCAAGTGCGGGCATGGGCTACAAACTTACCTTC	CAASAGMGYKLTF
1160	18	0.000113728	TRAV14D-2	NA	TRAJ30	TRAC	TGTGCAGCAAGTACCACAAATGCTTACAAAGTCATCTTT	CAASTTNAYKVIF
1161	18	0.000113728	TRAV14-2	NA	TRAJ35	TRAC	TGTGCAGCAAGTGCGGGCTTTGCAAGTGCGCTGACATTT	CAASAGFASALTF
1162	18	0.000113728	TRAV15-1-DV6-1	NA	TRAJ42	TRAC	TGTGCTCTCTGGGAGCTGGCCAGTGGAGGAAGCAATGCAAAGCTAACCTTC	CALWELASGGSNAKLTF
1163	18	0.000113728	TRAV16D-DV11	NA	TRAJ43	TRAC	TGTGCTATGAGAGAGGGCTGCAATAACAACAATGCCCCACGATTT	CAMREGCNNNNAPRF
1164	18	0.000113728	TRAV16N	NA	TRAJ18	TRAC	TGTGCTATGAGAGGTAGAGGTTCAGCCTTAGGGAGGCTGCATTTT	CAMRGRGSALGRLHF
1165	18	0.000113728	TRAV16N	NA	TRAJ21	TRAC	TGTGCTTTCATGCCTAATTACAACGTGCTTTACTTC	CAFMPNYNVLYF
1166	18	0.000113728	TRAV16N	NA	TRAJ43	TRAC	TGTGCTATGAGAGAAAATAACAACAATGCCCCACGATTT	CAMRENNNNAPRF
1167	18	0.000113728	TRAV16N	NA	TRAJ50	TRAC	TGTGCTATGAGAGCCTCATCCTCCTCCTTCAGCAAGCTGGTGTTT	CAMRASSSSFSKLVF
1168	18	0.000113728	TRAV16N	NA	TRAJ53	TRAC	TGTGCTATGAGAGAGGGGAACAGTGGAGGCAGCAATTACAAACTGACATTT	CAMREGNSGGSNYKLTF
1169	18	0.000113728	TRAV16N	NA	TRAJ56	TRAC	TGTGCTATGAGAGAGGGAACTGGAGGCAATAATAAGCTGACTTTT	CAMREGTGGNNKLTF
1170	18	0.000113728	TRAV16N	NA	TRAJ56	TRAC	TGTGCTATGAGAGAGGGCACTGGAGGCAATAATAAGCTGACTTTT	CAMREGTGGNNKLTF
1171	18	0.000113728	TRAV16N	NA	TRAJ57	TRAC	TGTGCTATGAGAGAGGGGAATCAAGGAGGGTCTGCGAAGCTCATCTTT	CAMREGNQGGSAKLIF
1172	18	0.000113728	TRAV19	NA	TRAJ57	TRAC	TGCGCAGCAGGTCAAGGAGGGTCTGCGAAGCTCATCTTT	CAAGQGGSAKLIF
1173	18	0.000113728	TRAV19	NA	TRAJ57	TRAC	TGCGCAGCAGGGGGTCAAGGAGGGTCTGCGAAGCTCATCTTT	CAAGGQGGSAKLIF
1174	18	0.000113728	TRAV21/DV12	NA	TRAJ42	TRAC	TGTATCCTGAGAGATTCTGGAGGAAGCAATGCAAAGCTAACCTTC	CILRDSGGSNAKLTF
1175	18	0.000113728	TRAV21/DV12	NA	TRAJ44	TRAC	TGTATCCTGAGAGTTACTGGCAGTGGTGGAAAACTCACTTTG	CILRVTGSGGKLTL
1176	18	0.000113728	TRAV21/DV12	NA	TRAJ57	TRAC	TGTATCCTGAGAGATCAAGGAGGGTCTGCGAAGCTCATCTTT	CILRDQGGSAKLIF
1177	18	0.000113728	TRAV21/DV12	NA	TRAJ57	TRAC	TGTATCCTGAGAGTGAATCAAGGAGGGTCTGCGAAGCTCATCTTT	CILRVNQGGSAKLIF
1178	18	0.000113728	TRAV21/DV12	NA	TRAJ58	TRAC	TGTATCCTGAGAGAGCAAGGCACTGGGTCTAAGCTGTCATTT	CILREQGTGSKLSF
1179	18	0.000113728	TRAV21/DV12	NA	TRAJ58	TRAC	TGTATCCTGGGACAGCAAGGCACTGGGTCTAAGCTGTCATTT	CILGQQGTGSKLSF
1180	18	0.000113728	TRAV3-1	NA	TRAJ15	TRAC	TGCGCAGTTCAGGGAGGCAGAGCTCTGATATTT	CAVQGGRALIF
1181	18	0.000113728	TRAV3-1	NA	TRAJ57	TRAC	TGCGCAGTCAGTGCGAGGGGAGGGTCTGCGAAGCTCATCTTT	CAVSARGGSAKLIF
1182	18	0.000113728	TRAV3-3	NA	TRAJ12	TRAC	TGCGCAGTCAAGACTGGAGGCTATAAAGTGGTCTTT	CAVKTGGYKVVF
1183	18	0.000113728	TRAV3-3	NA	TRAJ16	TRAC	TGCGCAGTCAGTGGGCCTTCAAGTGGCCAGAAGCTGGTTTTT	CAVSGPSSGQKLVF
1184	18	0.000113728	TRAV3-3	NA	TRAJ27	TRAC	TGCGCAGTATTTAACACCAATACAGGCAAATTAACCTTT	CAVFNTNTGKLTF
1185	18	0.000113728	TRAV3-3	NA	TRAJ30	TRAC	TGCGCAGCCGACACAAATGCTTACAAAGTCATCTTT	CAADTNAYKVIF
1186	18	0.000113728	TRAV3-3	NA	TRAJ37	TRAC	TGCGCAGTCAGTGTAACAGGCAATACTAGAAAACTCATCTTT	CAVSVTGNTRKLIF
1187	18	0.000113728	TRAV3-3	NA	TRAJ39	TRAC	TGCGCAGTCAGTGGGGGGAATGCAGGTGCCAAGCTCACATTC	CAVSGGNAGAKLTF
1188	18	0.000113728	TRAV3-3	NA	TRAJ47	TRAC	TGCGCAGTCACCCTGGACTATGCAAACAAGATGATCTTT	CAVTLDYANKMIF
1189	18	0.000113728	TRAV3-3	NA	TRAJ50	TRAC	TGCGCAGTCAGTGTGACATCCTCCTCCTTCAGCAAGCTGGTGTTT	CAVSVTSSSFSKLVF
1190	18	0.000113728	TRAV3-3	NA	TRAJ7	TRAC	TGCGCAGTCAACAACTACAGCAACAACAGACTTACTTTG	CAVNNYSNNRLTL
1191	18	0.000113728	TRAV4-3	NA	TRAJ12	TRAC	TGTGCTGCTCGGACTGGAGGCTATAAAGTGGTCTTT	CAARTGGYKVVF
1192	18	0.000113728	TRAV4-3	NA	TRAJ15	TRAC	TGTGCTGCTGAGGCCAGACACCAGGGAGGCAGAGCTCTGATATTT	CAAEARHQGGRALIF
1193	18	0.000113728	TRAV4-3	NA	TRAJ23	TRAC	TGTGCTGCTGGATATAACCAGGGGAAGCTTATCTTT	CAAGYNQGKLIF
1194	18	0.000113728	TRAV4-4-DV10	NA	TRAJ18	TRAC	TGTGCTGCGCTTAGAGGTTCAGCCTTAGGGAGGCTGCATTTT	CAALRGSALGRLHF
1195	18	0.000113728	TRAV4-4-DV10	NA	TRAJ18	TRAC	TGTGCTGCTGAGTATAGAGGTTCAGCCTTAGGGAGGCTGCATTTT	CAAEYRGSALGRLHF
1196	18	0.000113728	TRAV4-4-DV10	NA	TRAJ22	TRAC	TGTGCTGCTGAGGGGTCTTCTGGCAGCTGGCAACTCATCTTT	CAAEGSSGSWQLIF
1197	18	0.000113728	TRAV4-4-DV10	NA	TRAJ26	TRAC	TGTGCTGCTGGAAATAACTATGCCCAGGGATTAACCTTC	CAAGNNYAQGLTF
1198	18	0.000113728	TRAV4-4-DV10	NA	TRAJ4	TRAC	TGTGCTGCTGGTTTATCTGGTAGCTTCAATAAGTTGACCTTT	CAAGLSGSFNKLTF
1199	18	0.000113728	TRAV4-4-DV10	NA	TRAJ40	TRAC	TGTGCTGCTGAAACAGGAAACTACAAATACGTCTTT	CAAETGNYKYVF
1200	18	0.000113728	TRAV4-4-DV10	NA	TRAJ44	TRAC	TGTGCTGCTGAGCCGTTTACTGGCAGTGGTGGAAAACTCACTTTG	CAAEPFTGSGGKLTL
1201	18	0.000113728	TRAV4-4-DV10	NA	TRAJ50	TRAC	TGTGCTGCGTCCCCATCCTCCTCCTTCAGCAAGCTGGTGTTT	CAASPSSSFSKLVF
1202	18	0.000113728	TRAV4D-3	NA	TRAJ31	TRAC	TGTGCTGCTGCAACTAACAGAATCTTCTTT	CAAATNRIFF
1203	18	0.000113728	TRAV5-1	NA	TRAJ6	TRAC	TGCTCAGCAAGTATAGGAGGAAACTACAAACCTACGTTT	CSASIGGNYKPTF
1204	18	0.000113728	TRAV6-1	NA	TRAJ17	TRAC	TGTGTTCTTAACAGTGCAGGGAACAAGCTAACTTTT	CVLNSAGNKLTF
1205	18	0.000113728	TRAV6-3	NA	TRAJ16	TRAC	TGTGCTATGAGAGATAGCACAACTTCAAGTGGCCAGAAGCTGGTTTTT	CAMRDSTTSSGQKLVF
1206	18	0.000113728	TRAV6-5	NA	TRAJ12	TRAC	TGTGCTCTGAGGAGGGAGACTGGAGGCTATAAAGTGGTCTTT	CALRRETGGYKVVF
1207	18	0.000113728	TRAV6-5	NA	TRAJ31	TRAC	TGTGCTCTGAGTGATGGTAACAATAACAGAATCTTCTTT	CALSDGNNNRIFF
1208	18	0.000113728	TRAV6-5	NA	TRAJ43	TRAC	TGTGCTCTGGGGAATAACAACAATGCCCCACGATTT	CALGNNNNAPRF
1209	18	0.000113728	TRAV6-6	NA	TRAJ18	TRAC	TGTGCTCTGGGCTTAGATAGAGGTTCAGCCTTAGGGAGGCTGCATTTT	CALGLDRGSALGRLHF
1210	18	0.000113728	TRAV6-6	NA	TRAJ22	TRAC	TGTGCTCTGGGTGGAAGTGGCAGCTGGCAACTCATCTTT	CALGGSGSWQLIF
1211	18	0.000113728	TRAV6-6	NA	TRAJ22	TRAC	TGTGCTCTGGGGGCATCTTCTGGCAGCTGGCAACTCATCTTT	CALGASSGSWQLIF
1212	18	0.000113728	TRAV6-6	NA	TRAJ27	TRAC	TGTGCTCTGAGTGATCTCACCAATACAGGCAAATTAACCTTT	CALSDLTNTGKLTF
1213	18	0.000113728	TRAV6-6	NA	TRAJ50	TRAC	TGTGCTCTGGGTGATATAGCATCCTCCTCCTTCAGCAAGCTGGTGTTT	CALGDIASSSFSKLVF
1214	18	0.000113728	TRAV6-7-DV9	NA	TRAJ15	TRAC	TGTGCTCTGAGTTTCTACCAGGGAGGCAGAGCTCTGATATTT	CALSFYQGGRALIF
1215	18	0.000113728	TRAV6-7-DV9	NA	TRAJ18	TRAC	TGCGCTCTGAGTCGAGGTTCAGCCTTAGGGAGGCTGCATTTT	CALSRGSALGRLHF
1216	18	0.000113728	TRAV6-7-DV9	NA	TRAJ22	TRAC	TGCGCTCTCGCATCTTCTGGCAGCTGGCAACTCATCTTT	CALASSGSWQLIF
1217	18	0.000113728	TRAV6-7-DV9	NA	TRAJ22	TRAC	TGTGCTCTGAAGTCTTCTGGCAGCTGGCAACTCATCTTT	CALKSSGSWQLIF
1218	18	0.000113728	TRAV6-7-DV9	NA	TRAJ30	TRAC	TGCGCTCTGAGTGATCCCACAAATGCTTACAAAGTCATCTTT	CALSDPTNAYKVIF
1219	18	0.000113728	TRAV6-7-DV9	NA	TRAJ31	TRAC	TGTGCTCTGGGTGAGGGCAATAACAGAATCTTCTTT	CALGEGNNRIFF
1220	18	0.000113728	TRAV6-7-DV9	NA	TRAJ35	TRAC	TGCGCTCTGAGTCCGCAGACAGGCTTTGCAAGTGCGCTGACATTT	CALSPQTGFASALTF
1221	18	0.000113728	TRAV6-7-DV9	NA	TRAJ35	TRAC	TGTGCTCTGAGTGACCCCGCGACAGGCTTTGCAAGTGCGCTGACATTT	CALSDPATGFASALTF
1222	18	0.000113728	TRAV6-7-DV9	NA	TRAJ37	TRAC	TGCGCTCTTATAACAGGCAATACTAGAAAACTCATCTTT	CALITGNTRKLIF
1223	18	0.000113728	TRAV6-7-DV9	NA	TRAJ38	TRAC	TGCGCTCTGAGTTATTATAATGTTGGTGACAACAGTAAGCTGATTTGG	CALSYYNVGDNSKLIW
1224	18	0.000113728	TRAV6-7-DV9	NA	TRAJ39	TRAC	TGCGCTCTGAGTGGGAATAATGCAGGTGCCAAGCTCACATTC	CALSGNNAGAKLTF
1225	18	0.000113728	TRAV6-7-DV9	NA	TRAJ48	TRAC	TGTGCTCTGAGGCTCTATGGAAATGAGAAAATAACTTTT	CALRLYGNEKITF
1226	18	0.000113728	TRAV6-7-DV9	NA	TRAJ50	TRAC	TGCGCTCTGAGTAGGACATCCTCCTCCTTCAGCAAGCTGGTGTTT	CALSRTSSSFSKLVF
1227	18	0.000113728	TRAV6-7-DV9	NA	TRAJ52	TRAC	TGCGCGAACACTGGAGCTAACACTGGAAAGCTCACGTTT	CANTGANTGKLTF
1228	18	0.000113728	TRAV6-7-DV9	NA	TRAJ56	TRAC	TGTGCTCTGGGCCACATGGCTACTGGAGGCAATAATAAGCTGACTTTT	CALGHMATGGNNKLTF
1229	18	0.000113728	TRAV6-7-DV9	NA	TRAJ57	TRAC	TGCGCTCTGAGGGATCAAGGAGGGTCTGCGAAGCTCATCTTT	CALRDQGGSAKLIF
1230	18	0.000113728	TRAV6-7-DV9	NA	TRAJ57	TRAC	TGCGCTCTGAGTGCCCAAGGAGGGTCTGCGAAGCTCATCTTT	CALSAQGGSAKLIF
1231	18	0.000113728	TRAV6D-3	NA	TRAJ26	TRAC	TGTGCTATGAGTGGGAACTATGCCCAGGGATTAACCTTC	CAMSGNYAQGLTF
1232	18	0.000113728	TRAV6D-3	NA	TRAJ31	TRAC	TGTGCTATGAGTGATCGAAACAATAACAGAATCTTCTTT	CAMSDRNNNRIFF
1233	18	0.000113728	TRAV6D-7	NA	TRAJ31	TRAC	TGTGCTCTGAGTGAGAATAACAATAACAGAATCTTCTTT	CALSENNNNRIFF
1234	18	0.000113728	TRAV7-3	NA	TRAJ15	TRAC	TGTGCAGTGATGGAGCAGGGAGGCAGAGCTCTGATATTT	CAVMEQGGRALIF
1235	18	0.000113728	TRAV7-3	NA	TRAJ35	TRAC	TGTGCAGTGAGCGGGACAGGCTTTGCAAGTGCGCTGACATTT	CAVSGTGFASALTF
1236	18	0.000113728	TRAV7-3	NA	TRAJ39	TRAC	TGTGCAGTGAGCATGAGTAATGCAGGTGCCAAGCTCACATTC	CAVSMSNAGAKLTF
1237	18	0.000113728	TRAV7-3	NA	TRAJ4	TRAC	TGTGCAGTCCCATCTGGTAGCTTCAATAAGTTGACCTTT	CAVPSGSFNKLTF
1238	18	0.000113728	TRAV7-3	NA	TRAJ42	TRAC	TGTGCAGTGAGCATGACTGGAGGAAGCAATGCAAAGCTAACCTTC	CAVSMTGGSNAKLTF
1239	18	0.000113728	TRAV7-4	NA	TRAJ13	TRAC	TGTGCAGCTAGTGCAAATTCTGGGACTTACCAGAGGTTT	CAASANSGTYQRF
1240	18	0.000113728	TRAV7-4	NA	TRAJ32	TRAC	TGTGCAGCTAGGATTTATGGGGGCAGTGGCAACAAGCTCATCTTT	CAARIYGGSGNKLIF
1241	18	0.000113728	TRAV7-4	NA	TRAJ49	TRAC	TGTGCAGCTATCTCCACGGGTTACCAGAACTTCTATTTT	CAAISTGYQNFYF
1242	18	0.000113728	TRAV7-5	NA	TRAJ16	TRAC	TGTGCAGTGAGCCTCGCAACTTCAAGTGGCCAGAAGCTGGTTTTT	CAVSLATSSGQKLVF
1243	18	0.000113728	TRAV7-5	NA	TRAJ26	TRAC	TGTGCAGTGCGAAATAACTATGCCCAGGGATTAACCTTC	CAVRNNYAQGLTF
1244	18	0.000113728	TRAV7-5	NA	TRAJ9	TRAC	TGTGCAATGAGCATGATGGGCTACAAACTTACCTTC	CAMSMMGYKLTF
1245	18	0.000113728	TRAV7D-3	NA	TRAJ45	TRAC	TGTGCAGTGAGCATAGGAGGTGCAGATAGACTCACCTTT	CAVSIGGADRLTF
1246	18	0.000113728	TRAV7D-3	NA	TRAJ57	TRAC	TGTGCAGGCCCCCAAGGAGGGTCTGCGAAGCTCATCTTT	CAGPQGGSAKLIF
1247	18	0.000113728	TRAV7D-3	NA	TRAJ9	TRAC	TGTGCAGTGGGCAGGAACATGGGCTACAAACTTACCTTC	CAVGRNMGYKLTF
1248	18	0.000113728	TRAV7D-5	NA	TRAJ4	TRAC	TGTGCAATGAGGGGATCTGGTAGCTTCAATAAGTTGACCTTT	CAMRGSGSFNKLTF
1249	18	0.000113728	TRAV7N-4	NA	TRAJ43	TRAC	TGTGCAGTTAGTGGGAATAACAACAATGCCCCACGATTT	CAVSGNNNNAPRF
1250	18	0.000113728	TRAV8D-1	NA	TRAJ15	TRAC	TGTGCTACTGATCAGGGAGGCAGAGCTCTGATATTT	CATDQGGRALIF
1251	18	0.000113728	TRAV8D-1	NA	TRAJ27	TRAC	TGTGCTACTGGGGGCACCAATACAGGCAAATTAACCTTT	CATGGTNTGKLTF
1252	18	0.000113728	TRAV8D-1	NA	TRAJ37	TRAC	TGTGCCCTAACAGGCAATACTAGAAAACTCATCTTT	CALTGNTRKLIF
1253	18	0.000113728	TRAV8D-1	NA	TRAJ38	TRAC	TGTGCTACTGTTGGTGACAACAGTAAGCTGATTTGG	CATVGDNSKLIW
1254	18	0.000113728	TRAV8D-2	NA	TRAJ33	TRAC	TGTGCTACAGATGCGCGGGATAGCAACTATCAGTTGATCTGG	CATDARDSNYQLIW
1255	18	0.000113728	TRAV8D-2	NA	TRAJ45	TRAC	TGTGCTGGAGGTGCAGATAGACTCACCTTT	CAGGADRLTF
1256	18	0.000113728	TRAV8D-2	NA	TRAJ49	TRAC	TGTGCTACAGATCGGGACACGGGTTACCAGAACTTCTATTTT	CATDRDTGYQNFYF
1257	18	0.000113728	TRAV8D-2	NA	TRAJ50	TRAC	TGTGCTACAGATCTCAGCAAGCTGGTGTTT	CATDLSKLVF
1258	18	0.000113728	TRAV8D-2	NA	TRAJ50	TRAC	TGTGCTACTCTCGCATCCTCCTCCTTCAGCAAGCTGGTGTTT	CATLASSSFSKLVF
1259	18	0.000113728	TRAV8D-2	NA	TRAJ57	TRAC	TGTGCTACAAGCCAAGGAGGGTCTGCGAAGCTCATCTTT	CATSQGGSAKLIF
1260	18	0.000113728	TRAV8N-2	NA	TRAJ17	TRAC	TGTGTTAACAGTGCAGGGAACAAGCTAACTTTT	CVNSAGNKLTF
1261	18	0.000113728	TRAV9-4	NA	TRAJ27	TRAC	TGTGCTCTGAGCGCACCCAATACAGGCAAATTAACCTTT	CALSAPNTGKLTF
1262	18	0.000113728	TRAV9-4	NA	TRAJ50	TRAC	TGTGCTCCGATAGCATCCTCCTCCTTCAGCAAGCTGGTGTTT	CAPIASSSFSKLVF
1263	18	0.000113728	TRAV9D-3	NA	TRAJ34	TRAC	TGTGCTGTGAGGGGTTCCAATACCGACAAAGTCGTCTTT	CAVRGSNTDKVVF
1264	18	0.000113728	TRDV1	NA	TRAJ50	TRAC	TGTGGAGGGAAAGCATCCTCCTCCTTCAGCAAGCTGGTGTTT	CGGKASSSFSKLVF
1265	18	0.000113728	TRDV1	NA	TRAJ58	TRAC	TGTGGAGGGACTCAAGGCACTGGGTCTAAGCTGTCATTT	CGGTQGTGSKLSF
1266	17	0.00010741	TRAV1	NA	TRAJ21	TRAC	TGTGCTGTGAGGGTCATGCCTAATTACAACGTGCTTTACTTC	CAVRVMPNYNVLYF
1267	17	0.00010741	TRAV1	NA	TRAJ32	TRAC	TGTGCTGTGAGTTATGGGGGCAGTGGCAACAAGCTCATCTTT	CAVSYGGSGNKLIF
1268	17	0.00010741	TRAV1	NA	TRAJ43	TRAC	TGTGCTGTGAGGGATCGCAACAATGCCCCACGATTT	CAVRDRNNAPRF
1269	17	0.00010741	TRAV10D	NA	TRAJ33	TRAC	TGTGCAGCAAGCAAGAGCAGCAACTATCAGTTGATCTGG	CAASKSSNYQLIW
1270	17	0.00010741	TRAV10D	NA	TRAJ52	TRAC	TGTGCAGCATCCACTGGAGCTAACACTGGAAAGCTCACGTTT	CAASTGANTGKLTF
1271	17	0.00010741	TRAV10D	NA	TRAJ21	TRAC	TGTGCAGCAACCCCTAATTACAACGTGCTTTACTTC	CAATPNYNVLYF
1272	17	0.00010741	TRAV10	NA	TRAJ23	TRAC	TGTGCAGCAAGTTATAACCAGGGGAAGCTTATCTTT	CAASYNQGKLIF
1273	17	0.00010741	TRAV10	NA	TRAJ31	TRAC	TGTGCAGCAAGCCGGAACAATAACAGAATCTTCTTT	CAASRNNNRIFF
1274	17	0.00010741	TRAV11	NA	TRAJ42	TRAC	TGTGTGGTGGGCGGAGATTCTGGAGGAAGCAATGCAAAGCTAACCTTC	CVVGGDSGGSNAKLTF
1275	17	0.00010741	TRAV12-1	NA	TRAJ48	TRAC	TGTGCTCTGAACTATGGAAATGAGAAAATAACTTTT	CALNYGNEKITF
1276	17	0.00010741	TRAV12-2	NA	TRAJ21	TRAC	TGTGCTTTGAGCATGCCTAATTACAACGTGCTTTACTTC	CALSMPNYNVLYF
1277	17	0.00010741	TRAV12-2	NA	TRAJ30	TRAC	TGTGCTTTGAGAGACACAAATGCTTACAAAGTCATCTTT	CALRDTNAYKVIF
1278	17	0.00010741	TRAV12-2	NA	TRAJ40	TRAC	TGTGCTTTGAGTGAAGGGACAGGAAACTACAAATACGTCTTT	CALSEGTGNYKYVF
1279	17	0.00010741	TRAV12-3	NA	TRAJ6	TRAC	TGTGCTTTGAGGTCAGGAGGAAACTACAAACCTACGTTT	CALRSGGNYKPTF
1280	17	0.00010741	TRAV12D-1	NA	TRAJ49	TRAC	TGTGCTTTGAGCCCCTCCGGCACGGGTTACCAGAACTTCTATTTT	CALSPSGTGYQNFYF
1281	17	0.00010741	TRAV12D-2	NA	TRAJ15	TRAC	TGGGGAGGCAGAGCTCTGATATTT	WGGRALIF
1282	17	0.00010741	TRAV12D-2	NA	TRAJ15	TRAC	TGTGCTTTGAGTGCTCACCAGGGAGGCAGAGCTCTGATATTT	CALSAHQGGRALIF
1283	17	0.00010741	TRAV12D-2	NA	TRAJ31	TRAC	TGTGCTTTGAGCCGGAATAACAGAATCTTCTTT	CALSRNNRIFF
1284	17	0.00010741	TRAV12D-3	NA	TRAJ23	TRAC	TGTGCTTTGGGGTATAACCAGGGGAAGCTTATCTTT	CALGYNQGKLIF
1285	17	0.00010741	TRAV13-1	NA	TRAJ16	TRAC	TGTGCTATGGCCGCAACTTCAAGTGGCCAGAAGCTGGTTTTT	CAMAATSSGQKLVF
1286	17	0.00010741	TRAV13-1	NA	TRAJ35	TRAC	TGTGCTATGGAAGGCTTTGCAAGTGCGCTGACATTT	CAMEGFASALTF
1287	17	0.00010741	TRAV13-1	NA	TRAJ37	TRAC	GCAGGCAATACTAGAAAACTCATCTTT	AGNTRKLIF
1288	17	0.00010741	TRAV13-1	NA	TRAJ4	TRAC	TGTGCTATGGAACGATCTGGTAGCTTCAATAAGTTGACCTTT	CAMERSGSFNKLTF
1289	17	0.00010741	TRAV13-1	NA	TRAJ57	TRAC	TGTGCTATGGAAGATCAAGGAGGGTCTGCGAAGCTCATCTTT	CAMEDQGGSAKLIF
1290	17	0.00010741	TRAV13-2	NA	TRAJ31	TRAC	TGTGCTCTCGGAGGCAGAATCTTCTTT	CALGGRIFF
1291	17	0.00010741	TRAV13-2	NA	TRAJ38	TRAC	TGTGCTATATCTGTTGGTGACAACAGTAAGCTGATTTGG	CAISVGDNSKLIW
1292	17	0.00010741	TRAV13-2	NA	TRAJ50	TRAC	TGTGCTATAGGAGCATCCTCCTCCTTCAGCAAGCTGGTGTTT	CAIGASSSFSKLVF
1293	17	0.00010741	TRAV13-4-DV7	NA	TRAJ15	TRAC	TGTGCTATGGAACGGAGGGGCCAGGGAGGCAGAGCTCTGATATTT	CAMERRGQGGRALIF
1294	17	0.00010741	TRAV13-4-DV7	NA	TRAJ22	TRAC	TGTGCTATGGAAAGGGACTCTTCTGGCAGCTGGCAACTCATCTTT	CAMERDSSGSWQLIF
1295	17	0.00010741	TRAV13-4-DV7	NA	TRAJ27	TRAC	TGTGCTACTTATAACACCAATACAGGCAAATTAACCTTT	CATYNTNTGKLTF
1296	17	0.00010741	TRAV13-4-DV7	NA	TRAJ28	TRAC	TGTGCTATGGAGGAACCAGGCACTGGGAGTAACAGGCTCACTTTT	CAMEEPGTGSNRLTF
1297	17	0.00010741	TRAV13-4-DV7	NA	TRAJ32	TRAC	TGTGCTATGGTGAATTATGGGGGCAGTGGCAACAAGCTCATCTTT	CAMVNYGGSGNKLIF
1298	17	0.00010741	TRAV13-4-DV7	NA	TRAJ34	TRAC	TGTGCTATGGACGGGGCCAATACCGACAAAGTCGTCTTT	CAMDGANTDKVVF
1299	17	0.00010741	TRAV13-4-DV7	NA	TRAJ34	TRAC	TGTGCTATGGGATTTTCCAATACCGACAAAGTCGTCTTT	CAMGFSNTDKVVF
1300	17	0.00010741	TRAV13-4-DV7	NA	TRAJ34	TRAC	TGTGCTATGGGTCGATCTTCCAATACCGACAAAGTCGTCTTT	CAMGRSSNTDKVVF
1301	17	0.00010741	TRAV13-4-DV7	NA	TRAJ42	TRAC	TGTGCTATGGAACGGTGGGGAGGAAGCAATGCAAAGCTAACCTTC	CAMERWGGSNAKLTF
1302	17	0.00010741	TRAV13-4-DV7	NA	TRAJ45	TRAC	TGTGCTATGGAACGGGATACAGGAGGTGCAGATAGACTCACCTTT	CAMERDTGGADRLTF
1303	17	0.00010741	TRAV13-4-DV7	NA	TRAJ53	TRAC	TGTGCTATGGAACGTCGAGGCAGCAATTACAAACTGACATTT	CAMERRGSNYKLTF
1304	17	0.00010741	TRAV13-4-DV7	NA	TRAJ56	TRAC	TGTGCTATGGAAACTGGAGGCAATAATAAGCTGACTTTT	CAMETGGNNKLTF
1305	17	0.00010741	TRAV13-4-DV7	NA	TRAJ9	TRAC	TGTGCTATGGAGCGCATGGGCTACAAACTTACCTTC	CAMERMGYKLTF
1306	17	0.00010741	TRAV13D-1	NA	TRAJ17	TRAC	TGTGCTATGGATGACAGTGCAGGGAACAAGCTAACTTTT	CAMDDSAGNKLTF
1307	17	0.00010741	TRAV13D-1	NA	TRAJ17	TRAC	TGTGCTATGGAACGGGCTAACAGTGCAGGGAACAAGCTAACTTTT	CAMERANSAGNKLTF
1308	17	0.00010741	TRAV13D-1	NA	TRAJ18	TRAC	TGTGCTATGGAAAGAGGTTCAGCCTTAGGGAGGCTGCATTTT	CAMERGSALGRLHF
1309	17	0.00010741	TRAV13D-1	NA	TRAJ21	TRAC	TGTGCTATGCCTAATTACAACGTGCTTTACTTC	CAMPNYNVLYF
1310	17	0.00010741	TRAV13D-1	NA	TRAJ21	TRAC	TGTGCTATGGAACGCAATTACAACGTGCTTTACTTC	CAMERNYNVLYF
1311	17	0.00010741	TRAV13D-1	NA	TRAJ33	TRAC	TGTGCTATGGAAGACAACTATCAGTTGATCTGG	CAMEDNYQLIW
1312	17	0.00010741	TRAV13D-1	NA	TRAJ33	TRAC	TGTGCTTCCGATAGCAACTATCAGTTGATCTGG	CASDSNYQLIW
1313	17	0.00010741	TRAV13D-1	NA	TRAJ40	TRAC	TGTGCTAATACAGGAAACTACAAATACGTCTTT	CANTGNYKYVF
1314	17	0.00010741	TRAV13D-1	NA	TRAJ42	TRAC	TGTGCTATCGGAGGAAGCAATGCAAAGCTAACCTTC	CAIGGSNAKLTF
1315	17	0.00010741	TRAV13D-1	NA	TRAJ43	TRAC	TGTGCTATGGAAAATAACAACAATGCCCCACGATTT	CAMENNNNAPRF
1316	17	0.00010741	TRAV13D-1	NA	TRAJ50	TRAC	TGTGCGCTAGCATCCTCCTCCTTCAGCAAGCTGGTGTTT	CALASSSFSKLVF
1317	17	0.00010741	TRAV13D-1	NA	TRAJ50	TRAC	TGTGCTATGGTAGCATCCTCCTCCTTCAGCAAGCTGGTGTTT	CAMVASSSFSKLVF
1318	17	0.00010741	TRAV13D-2	NA	TRAJ39	TRAC	TGTGCTATGGGGAATAATGCAGGTGCCAAGCTCACATTC	CAMGNNAGAKLTF
1319	17	0.00010741	TRAV13D-3	NA	TRAJ22	TRAC	TGTGCTATGCACTCTGGCAGCTGGCAACTCATCTTT	CAMHSGSWQLIF
1320	17	0.00010741	TRAV13D-4	NA	TRAJ48	TRAC	TGTGCTATGGATCACTATGGAAATGAGAAAATAACTTTT	CAMDHYGNEKITF
1321	17	0.00010741	TRAV13N-4	NA	TRAJ23	TRAC	TGTGCTATGGAACGTAACCAGGGGAAGCTTATCTTT	CAMERNQGKLIF
1322	17	0.00010741	TRAV14-1	NA	TRAJ48	TRAC	TGTGCAGCAAGTAACTATGGAAATGAGAAAATAACTTTT	CAASNYGNEKITF
1323	17	0.00010741	TRAV14-1	NA	TRAJ58	TRAC	TGTGCAGCCCAAGGCACTGGGTCTAAGCTGTCATTT	CAAQGTGSKLSF
1324	17	0.00010741	TRAV14-3	NA	TRAJ34	TRAC	TGTGCAGCAAGTGACAATACCGACAAAGTCGTCTTT	CAASDNTDKVVF
1325	17	0.00010741	TRAV14D-1	NA	TRAJ13	TRAC	TGTGCAGCAAGTGTGGATTCTGGGACTTACCAGAGGTTT	CAASVDSGTYQRF
1326	17	0.00010741	TRAV14D-1	NA	TRAJ16	TRAC	TGTGCAGCAAGTACTCCAAGTGGCCAGAAGCTGGTTTTT	CAASTPSGQKLVF
1327	17	0.00010741	TRAV14D-1	NA	TRAJ30	TRAC	TGTGCAGCAAGTCCAAATGCTTACAAAGTCATCTTT	CAASPNAYKVIF
1328	17	0.00010741	TRAV14D-1	NA	TRAJ30	TRAC	TGTGCAGCAATCGATGACACAAATGCTTACAAAGTCATCTTT	CAAIDDTNAYKVIF
1329	17	0.00010741	TRAV14D-1	NA	TRAJ58	TRAC	TGTGCAGCAAGTGCACAAGGCACTGGGTCTAAGCTGTCATTT	CAASAQGTGSKLSF
1330	17	0.00010741	TRAV14D-1	NA	TRAJ58	TRAC	TGTGCAGCAAGTCGACAAGGCACTGGGTCTAAGCTGTCATTT	CAASRQGTGSKLSF
1331	17	0.00010741	TRAV14D-2	NA	TRAJ42	TRAC	TGTGCAGCAAGTTGGGGAGGAAGCAATGCAAAGCTAACCTTC	CAASWGGSNAKLTF
1332	17	0.00010741	TRAV14D-3-DV8	NA	TRAJ21	TRAC	TGTGCAGCAAGTGCACCTAATTACAACGTGCTTTACTTC	CAASAPNYNVLYF
1333	17	0.00010741	TRAV14D-3-DV8	NA	TRAJ26	TRAC	TGTGCAGCAAGTGTTGGCTATGCCCAGGGATTAACCTTC	CAASVGYAQGLTF
1334	17	0.00010741	TRAV14D-3-DV8	NA	TRAJ27	TRAC	TGTGCAGCAAGTGCGGGCAATACAGGCAAATTAACCTTT	CAASAGNTGKLTF
1335	17	0.00010741	TRAV14D-3-DV8	NA	TRAJ30	TRAC	TGTGCAGCGCCAATCGACACAAATGCTTACAAAGTCATCTTT	CAAPIDTNAYKVIF
1336	17	0.00010741	TRAV14D-3-DV8	NA	TRAJ34	TRAC	TGTGCAGCAAGAGACCGTTCCAATACCGACAAAGTCGTCTTT	CAARDRSNTDKVVF
1337	17	0.00010741	TRAV14D-3-DV8	NA	TRAJ40	TRAC	TGTGCAGCAAGTGTTACAGGAAACTACAAATACGTCTTT	CAASVTGNYKYVF
1338	17	0.00010741	TRAV14D-3-DV8	NA	TRAJ44	TRAC	TGTGCAGCAAGTGAGACTGGCAGTGGTGGAAAACTCACTTTG	CAASETGSGGKLTL
1339	17	0.00010741	TRAV14D-3-DV8	NA	TRAJ50	TRAC	TGTGCAGCAAGTGAGGCATCCTCCTCCTTCAGCAAGCTGGTGTTT	CAASEASSSFSKLVF
1340	17	0.00010741	TRAV14D-3-DV8	NA	TRAJ52	TRAC	TGTGCAGCAAGTGCCACTGGAGCTAACACTGGAAAGCTCACGTTT	CAASATGANTGKLTF
1341	17	0.00010741	TRAV14D-3-DV8	NA	TRAJ56	TRAC	TGTGCAGCAAGTATGGCTACTGGAGGCAATAATAAGCTGACTTTT	CAASMATGGNNKLTF
1342	17	0.00010741	TRAV14D-3-DV8	NA	TRAJ7	TRAC	TGTGCAGCAACCTACAGCAACAACAGACTTACTTTG	CAATYSNNRLTL
1343	17	0.00010741	TRAV14D-2	NA	TRAJ12	TRAC	TGTGCAGCACGGACTGGAGGCTATAAAGTGGTCTTT	CAARTGGYKVVF
1344	17	0.00010741	TRAV14D-2	NA	TRAJ18	TRAC	TGTGCAGCAAGTGAAGGAGGTTCAGCCTTAGGGAGGCTGCATTTT	CAASEGGSALGRLHF
1345	17	0.00010741	TRAV14D-2	NA	TRAJ32	TRAC	TGTGCAGCAGATGGGGGCAGTGGCAACAAGCTCATCTTT	CAADGGSGNKLIF
1346	17	0.00010741	TRAV14D-2	NA	TRAJ32	TRAC	TGTGCAGCAGTTTATGGGGGCAGTGGCAACAAGCTCATCTTT	CAAVYGGSGNKLIF
1347	17	0.00010741	TRAV14D-2	NA	TRAJ39	TRAC	TGTGCAGCAAGTGGCAATGCAGGTGCCAAGCTCACATTC	CAASGNAGAKLTF
1348	17	0.00010741	TRAV15-1-DV6-1	NA	TRAJ4	TRAC	TGTGCTCTCTGGGAGCTATCTGGTAGCTTCAATAAGTTGACCTTC	CALWELSGSFNKLTF
1349	17	0.00010741	TRAV15D-1-DV6D-1	NA	TRAJ39	TRAC	TGTGCTCTCTGGGGGAATAATGCAGGTGCCAAGCTCACATTC	CALWGNNAGAKLTF
1350	17	0.00010741	TRAV16D-DV11	NA	TRAJ52	TRAC	TGTGCTATGAGAGGATTATATAACACTGGAGCTAACACTGGAAAGCTCACGTTT	CAMRGLYNTGANTGKLTF
1351	17	0.00010741	TRAV16D-DV11	NA	TRAJ57	TRAC	TGTGCTATGAGAGAGGGGATGAATCAAGGAGGGTCTGCGAAGCTCATCTTT	CAMREGMNQGGSAKLIF
1352	17	0.00010741	TRAV16N	NA	TRAJ21	TRAC	TGTGCTATGAGAGAGAACAACGTGCTTTACTTC	CAMRENNVLYF
1353	17	0.00010741	TRAV16N	NA	TRAJ22	TRAC	TGTGCTATGAGTTCTTCTGGCAGCTGGCAACTCATCTTT	CAMSSSGSWQLIF
1354	17	0.00010741	TRAV16N	NA	TRAJ26	TRAC	TGTGCTATGAGAGAGGGCTATGCCCAGGGATTAACCTTC	CAMREGYAQGLTF
1355	17	0.00010741	TRAV16N	NA	TRAJ26	TRAC	TGTGCTATGAGAGAGGATAACTATGCCCAGGGATTAACCTTC	CAMREDNYAQGLTF
1356	17	0.00010741	TRAV16N	NA	TRAJ35	TRAC	TGTGCTATGAGAGAGACAGGCTTTGCAAGTGCGCTGACATTT	CAMRETGFASALTF
1357	17	0.00010741	TRAV16N	NA	TRAJ4	TRAC	TGTGCTATGAGAGAGGCTGGTAGCTTCAATAAGTTGACCTTT	CAMREAGSFNKLTF
1358	17	0.00010741	TRAV16N	NA	TRAJ42	TRAC	TGTGCTATGAGAGAGGGCTCTGGAGGAAGCAATGCAAAGCTAACCTTC	CAMREGSGGSNAKLTF
1359	17	0.00010741	TRAV16N	NA	TRAJ42	TRAC	TGTGCTATGAGAGAGGGTTCTGGAGGAAGCAATGCAAAGCTAACCTTC	CAMREGSGGSNAKLTF
1360	17	0.00010741	TRAV16N	NA	TRAJ42	TRAC	TGTGCTATGAGAGAGTTTTCTGGAGGAAGCAATGCAAAGCTAACCTTC	CAMREFSGGSNAKLTF
1361	17	0.00010741	TRAV16N	NA	TRAJ43	TRAC	TGTGCTATGAGAGAATATAACAACAATGCCCCACGATTT	CAMREYNNNAPRF
1362	17	0.00010741	TRAV16N	NA	TRAJ44	TRAC	TGTGCTATGAGAGAAGGAGGCAGTGGTGGAAAACTCACTTTG	CAMREGGSGGKLTL
1363	17	0.00010741	TRAV16N	NA	TRAJ45	TRAC	TGTGCTATGAGAGGGACAGGAGGTGCAGATAGACTCACCTTT	CAMRGTGGADRLTF
1364	17	0.00010741	TRAV16N	NA	TRAJ49	TRAC	TGTGCTATGAAGGGTTACCAGAACTTCTATTTT	CAMKGYQNFYF
1365	17	0.00010741	TRAV16N	NA	TRAJ49	TRAC	TGTGCTATGAGAGAGAACACGGGTTACCAGAACTTCTATTTT	CAMRENTGYQNFYF
1366	17	0.00010741	TRAV16D-DV11	NA	TRAJ49	TRAC	TGTGCTATGAGCTCGAACACGGGTTACCAGAACTTCTATTTT	CAMSSNTGYQNFYF
1367	17	0.00010741	TRAV16N	NA	TRAJ52	TRAC	TGTGCTATGAGAGAAAACACTGGAGCTAACACTGGAAAGCTCACGTTT	CAMRENTGANTGKLTF
1368	17	0.00010741	TRAV16N	NA	TRAJ57	TRAC	TGTGCTATGAGAGAGGTTCAAGGAGGGTCTGCGAAGCTCATCTTT	CAMREVQGGSAKLIF
1369	17	0.00010741	TRAV16N	NA	TRAJ57	TRAC	TGTGCTATGAGAGCCCGGAATCAAGGAGGGTCTGCGAAGCTCATCTTT	CAMRARNQGGSAKLIF
1370	17	0.00010741	TRAV17	NA	TRAJ23	TRAC	TGTGCACTGGAGGTGAATTATAACCAGGGGAAGCTTATCTTT	CALEVNYNQGKLIF
1371	17	0.00010741	TRAV17	NA	TRAJ57	TRAC	TGTGCACTGGAGGGCCAAGGAGGGTCTGCGAAGCTCATCTTT	CALEGQGGSAKLIF
1372	17	0.00010741	TRAV19	NA	TRAJ56	TRAC	TGCGCAGCAGGTGCTGGAGGCAATAATAAGCTGACTTTT	CAAGAGGNNKLTF
1373	17	0.00010741	TRAV19	NA	TRAJ57	TRAC	TGCGCAGCAGGTGCGAGGCAAGGAGGGTCTGCGAAGCTCATCTTT	CAAGARQGGSAKLIF
1374	17	0.00010741	TRAV21/DV12	NA	TRAJ32	TRAC	TGTATCCTGAGAGTAGCTGGGGGCAGTGGCAACAAGCTCATCTTT	CILRVAGGSGNKLIF
1375	17	0.00010741	TRAV21/DV12	NA	TRAJ39	TRAC	TGTATCCCCCCTAATAATGCAGGTGCCAAGCTCACATTC	CIPPNNAGAKLTF
1376	17	0.00010741	TRAV21/DV12	NA	TRAJ47	TRAC	TGTATCCTGGACTATGCAAACAAGATGATCTTT	CILDYANKMIF
1377	17	0.00010741	TRAV21/DV12	NA	TRAJ49	TRAC	TGTATCCTGACGGGCACGGGTTACCAGAACTTCTATTTT	CILTGTGYQNFYF
1378	17	0.00010741	TRAV21/DV12	NA	TRAJ49	TRAC	TGTATCCTGAGAGGTCGGAACACGGGTTACCAGAACTTCTATTTT	CILRGRNTGYQNFYF
1379	17	0.00010741	TRAV21/DV12	NA	TRAJ56	TRAC	TGTATCCCGACTGGAGGCAATAATAAGCTGACTTTT	CIPTGGNNKLTF
1380	17	0.00010741	TRAV21/DV12	NA	TRAJ56	TRAC	TGTATCCTGAGAGTAACTGGAGGCAATAATAAGCTGACTTTT	CILRVTGGNNKLTF
1381	17	0.00010741	TRAV21/DV12	NA	TRAJ58	TRAC	TGTATCCCGCAAGGCACTGGGTCTAAGCTGTCATTT	CIPQGTGSKLSF
1382	17	0.00010741	TRAV3-3	NA	TRAJ12	TRAC	TGCGCAGTCACCCGGACTGGAGGCTATAAAGTGGTCTTT	CAVTRTGGYKVVF
1383	17	0.00010741	TRAV3-3	NA	TRAJ31	TRAC	TGCGCAGTCAGTCCCTACAATAACAGAATCTTCTTT	CAVSPYNNRIFF
1384	17	0.00010741	TRAV3-3	NA	TRAJ31	TRAC	TGCGCAGTCAGTGTAGGTAACAATAACAGAATCTTCTTT	CAVSVGNNNRIFF
1385	17	0.00010741	TRAV3-3	NA	TRAJ42	TRAC	TGCGCAGTCAGCGTCTATTCTGGAGGAAGCAATGCAAAGCTAACCTTC	CAVSVYSGGSNAKLTF
1386	17	0.00010741	TRAV3-3	NA	TRAJ45	TRAC	TGCGCAGTCAGAGATACAGGAGGTGCAGATAGACTCACCTTT	CAVRDTGGADRLTF
1387	17	0.00010741	TRAV3-3	NA	TRAJ49	TRAC	TGCGCAGTCAGTGCAGGTCCGGGTTACCAGAACTTCTATTTT	CAVSAGPGYQNFYF
1388	17	0.00010741	TRAV3-3	NA	TRAJ7	TRAC	TGCGCAGTCGACTACAGCAACAACAGACTTACTTTG	CAVDYSNNRLTL
1389	17	0.00010741	TRAV3-3	NA	TRAJ7	TRAC	TGCGCAGTCAGTGACTACAGCAACAACAGACTTACTTTG	CAVSDYSNNRLTL
1390	17	0.00010741	TRAV3-3	NA	TRAJ9	TRAC	TGCGCAGTCAGTGCATGGAACATGGGCTACAAACTTACCTTC	CAVSAWNMGYKLTF
1391	17	0.00010741	TRAV3-4	NA	TRAJ30	TRAC	TGCGCAGTGGACACAAATGCTTACAAAGTCATCTTT	CAVDTNAYKVIF
1392	17	0.00010741	TRAV3-4	NA	TRAJ53	TRAC	TGCGCAGTCAGTGGAGGCAGCAATTACAAACTGACATTT	CAVSGGSNYKLTF
1393	17	0.00010741	TRAV3-4	NA	TRAJ58	TRAC	TGCGCAGTCAGGCACACTGGGTCTAAGCTGTCATTT	CAVRHTGSKLSF
1394	17	0.00010741	TRAV3D-3	NA	TRAJ39	TRAC	TGCGCAGTCTCGAATAATAATGCAGGTGCCAAGCTCACATTC	CAVSNNNAGAKLTF
1395	17	0.00010741	TRAV4-2	NA	TRAJ13	TRAC	TGTGCTGCTGCTGCAAATTCTGGGACTTACCAGAGGTTT	CAAAANSGTYQRF
1396	17	0.00010741	TRAV4-2	NA	TRAJ26	TRAC	TGTGCTGCTGAGGAGGGTAACTATGCCCAGGGATTAACCTTC	CAAEEGNYAQGLTF
1397	17	0.00010741	TRAV4-3	NA	TRAJ12	TRAC	TGTGCTGCTGTGGCTGGAGGCTATAAAGTGGTCTTT	CAAVAGGYKVVF
1398	17	0.00010741	TRAV4-3	NA	TRAJ18	TRAC	TGTGCTGCGGGGGGTTCAGCCTTAGGGAGGCTGCATTTT	CAAGGSALGRLHF
1399	17	0.00010741	TRAV4-3	NA	TRAJ30	TRAC	TGTGCTGCTGAGGATGACACAAATGCTTACAAAGTCATCTTT	CAAEDDTNAYKVIF
1400	17	0.00010741	TRAV4-3	NA	TRAJ31	TRAC	TGTGCTGCTGAGTCCCATAACAGAATCTTCTTT	CAAESHNRIFF
1401	17	0.00010741	TRAV4-3	NA	TRAJ31	TRAC	TGTGCTGCTCATCGGAATAACAATAACAGAATCTTCTTT	CAAHRNNNNRIFF
1402	17	0.00010741	TRAV4-3	NA	TRAJ34	TRAC	TGTGCTGCTGAGGCTACCAATACCGACAAAGTCGTCTTT	CAAEATNTDKVVF
1403	17	0.00010741	TRAV4-3	NA	TRAJ42	TRAC	TGTGCTGCTGGAGGTTCTGGAGGAAGCAATGCAAAGCTAACCTTC	CAAGGSGGSNAKLTF
1404	17	0.00010741	TRAV4-4-DV10	NA	TRAJ15	TRAC	TGTGCTGCTGAGGCGGGGCAGGGAGGCAGAGCTCTGATATTT	CAAEAGQGGRALIF
1405	17	0.00010741	TRAV4-4-DV10	NA	TRAJ35	TRAC	TGTGCTGCTTATGCAGGCTTTGCAAGTGCGCTGACATTT	CAAYAGFASALTF
1406	17	0.00010741	TRAV4-4-DV10	NA	TRAJ53	TRAC	TGTGCTGCTGAAGACAGTGGAGGCAGCAATTACAAACTGACATTT	CAAEDSGGSNYKLTF
1407	17	0.00010741	TRAV4D-3	NA	TRAJ18	TRAC	TGTGCTGCTAGTAGAGGTTCAGCCTTAGGGAGGCTGCATTTT	CAASRGSALGRLHF
1408	17	0.00010741	TRAV4D-3	NA	TRAJ23	TRAC	TGTGCTGCTGAGGGGTATAACCAGGGGAAGCTTATCTTT	CAAEGYNQGKLIF
1409	17	0.00010741	TRAV4D-3	NA	TRAJ50	TRAC	TGTGCTGCTGATATAGCATCCTCCTCCTTCAGCAAGCTGGTGTTT	CAADIASSSFSKLVF
1410	17	0.00010741	TRAV4D-4	NA	TRAJ40	TRAC	TGTGCTGCTGAGGATACAGGAAACTACAAATACGTCTTT	CAAEDTGNYKYVF
1411	17	0.00010741	TRAV4-3	NA	TRAJ13	TRAC	TGTGCTGCTGAAAATTCTGGGACTTACCAGAGGTTT	CAAENSGTYQRF
1412	17	0.00010741	TRAV4N-3	NA	TRAJ43	TRAC	TGTGCTGTCTTCAATAACAACAATGCCCCACGATTT	CAVFNNNNAPRF
1413	17	0.00010741	TRAV4N-3	NA	TRAJ45	TRAC	TGTGCTGCTGAGAATACAGGAGGTGCAGATAGACTCACCTTT	CAAENTGGADRLTF
1414	17	0.00010741	TRAV5-1	NA	TRAJ24	TRAC	TGCTCAGCGGGGACAACTGCCAGTTTGGGGAAACTGCAGTTT	CSAGTTASLGKLQF
1415	17	0.00010741	TRAV5-1	NA	TRAJ48	TRAC	TGCTCAGCAAGTCGGGGCTATGGAAATGAGAAAATAACTTTT	CSASRGYGNEKITF
1416	17	0.00010741	TRAV5-4	NA	TRAJ34	TRAC	TGTGCTGCAAGTTCCAATACCGACAAAGTCGTCTTT	CAASSNTDKVVF
1417	17	0.00010741	TRAV5-4	NA	TRAJ47	TRAC	TGTGCTGCAAGGATGGACTATGCAAACAAGATGATCTTT	CAARMDYANKMIF
1418	17	0.00010741	TRAV5-4	NA	TRAJ48	TRAC	TGTGCTGCAAGTGCAAACTATGGAAATGAGAAAATAACTTTT	CAASANYGNEKITF
1419	17	0.00010741	TRAV5-4	NA	TRAJ50	TRAC	TGTGCTGCGTCCTCCTCCTTCAGCAAGCTGGTGTTT	CAASSSFSKLVF
1420	17	0.00010741	TRAV5-4	NA	TRAJ56	TRAC	TGTGCTGCAAGTGCTACTGGAGGCAATAATAAGCTGACTTTT	CAASATGGNNKLTF
1421	17	0.00010741	TRAV5D-4	NA	TRAJ33	TRAC	TGTGCTGCAAGTGATAGCAACTATCAGTTGATCTGG	CAASDSNYQLIW
1422	17	0.00010741	TRAV5D-4	NA	TRAJ42	TRAC	TGTGCTGCAAGTGCTGGAGGAAGCAATGCAAAGCTAACCTTC	CAASAGGSNAKLTF
1423	17	0.00010741	TRAV6-1	NA	TRAJ21	TRAC	TGTGTTCTGGGTGACGCAGGGCCTAATTACAACGTGCTTTACTTC	CVLGDAGPNYNVLYF
1424	17	0.00010741	TRAV6-4	NA	TRAJ48	TRAC	TGTGCTCTGGGGCGCAACTATGGAAATGAGAAAATAACTTTT	CALGRNYGNEKITF
1425	17	0.00010741	TRAV6-5	NA	TRAJ48	TRAC	TGTGCTCTGGGTGATAACTATGGAAATGAGAAAATAAACTTT	CALGDNYGNEKINF
1426	17	0.00010741	TRAV6-5	NA	TRAJ56	TRAC	TGTGCTCTGGGTGCTACTGGAGGCAATAATAAGCTGACTTTT	CALGATGGNNKLTF
1427	17	0.00010741	TRAV6-6	NA	TRAJ38	TRAC	TGTGCTCTGGGTGAGGCTGTTGGTGACAACAGTAAGCTGATTTGG	CALGEAVGDNSKLIW
1428	17	0.00010741	TRAV6-6	NA	TRAJ50	TRAC	TGTGCTCTGGGTGAAGCATCCTCCTCCTTCAGCAAGCTGGTGTTT	CALGEASSSFSKLVF
1429	17	0.00010741	TRAV6-7-DV9	NA	TRAJ12	TRAC	TGTGCTCTGAGTGATCCAGGGACTGGAGGCTATAAAGTGGTCTTT	CALSDPGTGGYKVVF
1430	17	0.00010741	TRAV6-7-DV9	NA	TRAJ32	TRAC	TGCGCTCTGAGTTATGGGGGCAGTGGCAACAAGCTCATCTTT	CALSYGGSGNKLIF
1431	17	0.00010741	TRAV6-7-DV9	NA	TRAJ33	TRAC	TGTGCTCTGAGTGATAGCAACTATCAGTTGATCTGG	CALSDSNYQLIW
1432	17	0.00010741	TRAV6-7-DV9	NA	TRAJ34	TRAC	TGCGCTCTGAGGCCTTCCAATACCGACAAAGTCGTCTTT	CALRPSNTDKVVF
1433	17	0.00010741	TRAV6-7-DV9	NA	TRAJ39	TRAC	TGCGCTCTGAGTTCTAATAATGCAGGTGCCAAGCTCACATTC	CALSSNNAGAKLTF
1434	17	0.00010741	TRAV6-7-DV9	NA	TRAJ40	TRAC	TGCGCTATCCATACAGGAAACTACAAATACGTCTTT	CAIHTGNYKYVF
1435	17	0.00010741	TRAV6-7-DV9	NA	TRAJ45	TRAC	TGCGCTCTGAGGACAGGAGGTGCAGATAGACTCACCTTT	CALRTGGADRLTF
1436	17	0.00010741	TRAV6-7-DV9	NA	TRAJ48	TRAC	TGCGCTCTGAGCGACAACTATGGAAATGAGAAAATAACTTTT	CALSDNYGNEKITF
1437	17	0.00010741	TRAV6-7-DV9	NA	TRAJ48	TRAC	TGCGCTCTGAGTGCCCTGGCCAACTATGGAAATGAGAAAATAACTTTT	CALSALANYGNEKITF
1438	17	0.00010741	TRAV6-7-DV9	NA	TRAJ49	TRAC	TGCGCTCTGAGTGAATTGAACACGGGTTACCAGAACTTCTATTTT	CALSELNTGYQNFYF
1439	17	0.00010741	TRAV6-7-DV9	NA	TRAJ9	TRAC	TGCGCTCTGAGCCCTAGGAACATGGGCTACAAACTTACCTTC	CALSPRNMGYKLTF
1440	17	0.00010741	TRAV6D-3	NA	TRAJ22	TRAC	TGTGCTATGAGTCTATCTTCTGGCAGCTGGCAACTCATCTTT	CAMSLSSGSWQLIF
1441	17	0.00010741	TRAV6D-3	NA	TRAJ44	TRAC	TGTGCTATGAGTGAATGGGCTGGCAGTGGTGGAAAACTCACTTTG	CAMSEWAGSGGKLTL
1442	17	0.00010741	TRAV6-3	NA	TRAJ47	TRAC	TGTGCTATGACCCTATATGCAAACAAGATGATCTTT	CAMTLYANKMIF
1443	17	0.00010741	TRAV6D-7	NA	TRAJ37	TRAC	TGCGCTCTGAGGCCTATAACAGGCAATACTAGAAAACTCATCTTT	CALRPITGNTRKLIF
1444	17	0.00010741	TRAV7-1	NA	TRAJ18	TRAC	TGTGCAGTGATCAATAGAGGTTCAGCCTTAGGGAGGCTGCATTTT	CAVINRGSALGRLHF
1445	17	0.00010741	TRAV7-2	NA	TRAJ12	TRAC	TGTGCAGCAAGCAAGACTGGAGGCTATAAAGTGGTCTTT	CAASKTGGYKVVF
1446	17	0.00010741	TRAV7-2	NA	TRAJ33	TRAC	TGTGCAGCAAGAAGGGGAAGCAACTATCAGTTGATCTGG	CAARRGSNYQLIW
1447	17	0.00010741	TRAV7-2	NA	TRAJ43	TRAC	TGTGCAGCAGCCGATAATAACAACAATGCCCCACGATTT	CAAADNNNNAPRF
1448	17	0.00010741	TRAV7-3	NA	TRAJ23	TRAC	TGTGCAGTGAGATATAACCAGGGGAAGCTTATCTTT	CAVRYNQGKLIF
1449	17	0.00010741	TRAV7-3	NA	TRAJ31	TRAC	TGTGCAGTGAGGAATAACAATAACAGAATCTTCTTT	CAVRNNNNRIFF
1450	17	0.00010741	TRAV7-3	NA	TRAJ31	TRAC	TGTGCAGTGAGAAGGGGTAACAATAACAGAATCTTCTTT	CAVRRGNNNRIFF
1451	17	0.00010741	TRAV7-3	NA	TRAJ4	TRAC	TGTGCAGTGACGGGTAGCTTCAATAAGTTGACCTTT	CAVTGSFNKLTF
1452	17	0.00010741	TRAV7-3	NA	TRAJ40	TRAC	TGTGCACCTACAGGAAACTACAAATACGTCTTT	CAPTGNYKYVF
1453	17	0.00010741	TRAV7-3	NA	TRAJ45	TRAC	TGTGCACCCCATACAGGAGGTGCAGATAGACTCACCTTT	CAPHTGGADRLTF
1454	17	0.00010741	TRAV7-3	NA	TRAJ7	TRAC	TGTGCAGTGGACTACAGCAACAACAGACTTACTTTG	CAVDYSNNRLTL
1455	17	0.00010741	TRAV7-4	NA	TRAJ16	TRAC	TGTGCAGCTAGTGAGCTGCCTTCAAGTGGCCAGAAGCTGGTTTTT	CAASELPSSGQKLVF
1456	17	0.00010741	TRAV7-4	NA	TRAJ56	TRAC	TGTGCAGCTAGGGTTACTGGAGGCAATAATAAGCTGACTTTT	CAARVTGGNNKLTF
1457	17	0.00010741	TRAV7-5	NA	TRAJ23	TRAC	TGTGCAGCCTTGAATTATAACCAGGGGAAGCTTATCTTT	CAALNYNQGKLIF
1458	17	0.00010741	TRAV7-5	NA	TRAJ27	TRAC	TGTGCAATGATCCCTAACACCAATACAGGCAAATTAACCTTT	CAMIPNTNTGKLTF
1459	17	0.00010741	TRAV7-5	NA	TRAJ38	TRAC	TGTGCAATGAGCGGTGTTGGTGACAACAGTAAGCTGATTTGG	CAMSGVGDNSKLIW
1460	17	0.00010741	TRAV7D-3	NA	TRAJ18	TRAC	TGTGCAGTGGGGAGAGGTTCAGCCTTAGGGAGGCTGCATTTT	CAVGRGSALGRLHF
1461	17	0.00010741	TRAV7D-3	NA	TRAJ45	TRAC	TGTGCAGTGAGCAATACAGGAGGTGCAGATAGACTCACCTTT	CAVSNTGGADRLTF
1462	17	0.00010741	TRAV7D-3	NA	TRAJ50	TRAC	TGTGCAGTGAGCCTCAGGACATCCTCCTCCTTCAGCAAGCTGGTGTTT	CAVSLRTSSSFSKLVF
1463	17	0.00010741	TRAV7D-3	NA	TRAJ9	TRAC	TGTGCAGCTAGGAACATGGGCTACAAACTTACCTTC	CAARNMGYKLTF
1464	17	0.00010741	TRAV7D-4	NA	TRAJ50	TRAC	TGTGCAGCTAGTGCATCCTCCTCCTTCAGCAAGCTGGTGTTT	CAASASSSFSKLVF
1465	17	0.00010741	TRAV7D-5	NA	TRAJ39	TRAC	TGTGCAATGAGCATAAAAAATGCAGGTGCCAAGCTCACATTC	CAMSIKNAGAKLTF
1466	17	0.00010741	TRAV7D-5	NA	TRAJ43	TRAC	TGTGCAGTGAAGGGGAACAACAATGCCCCACGATTT	CAVKGNNNAPRF
1467	17	0.00010741	TRAV7D-5	NA	TRAJ45	TRAC	TGTGCAGTGAGCCATACAGGAGGTGCAGATAGACTCACCTTT	CAVSHTGGADRLTF
1468	17	0.00010741	TRAV7N-4	NA	TRAJ30	TRAC	TGTGCAGTTAGTGAGCATGGCACAAATGCTTACAAAGTCATCTTT	CAVSEHGTNAYKVIF
1469	17	0.00010741	TRAV8D-1	NA	TRAJ27	TRAC	TGTGCTACCTATAACACCAATACAGGCAAATTAACCTTT	CATYNTNTGKLTF
1470	17	0.00010741	TRAV8D-1	NA	TRAJ31	TRAC	TGTGCTACTGTTAACAATAACAGAATCTTCTTT	CATVNNNRIFF
1471	17	0.00010741	TRAV8D-1	NA	TRAJ33	TRAC	TGTGCTACTGAGGGCAACTATCAGTTGATCTGG	CATEGNYQLIW
1472	17	0.00010741	TRAV8D-1	NA	TRAJ4	TRAC	TGTGCTACTGGGGGTAGCTTCAATAAGTTGACCTTT	CATGGSFNKLTF
1473	17	0.00010741	TRAV8D-1	NA	TRAJ42	TRAC	TGTGCTACTGATGGAGGAAGCAATGCAAAGCTAACCTTC	CATDGGSNAKLTF
1474	17	0.00010741	TRAV8D-1	NA	TRAJ45	TRAC	TGTGCTACTGATACAGGAGGTGCAGATAGACTCACCTTT	CATDTGGADRLTF
1475	17	0.00010741	TRAV8D-1	NA	TRAJ49	TRAC	TGTGCTACTGAAGGGAACACGGGTTACCAGAACTTCTATTTT	CATEGNTGYQNFYF
1476	17	0.00010741	TRAV8D-1	NA	TRAJ50	TRAC	TGTGCTACTGAGGCATCCTCCTCCTTCAGCAAGCTGGTGTTT	CATEASSSFSKLVF
1477	17	0.00010741	TRAV8D-1	NA	TRAJ52	TRAC	TGTGCTACTGATGGAGCTAACACTGGAAAGCTCACGTTT	CATDGANTGKLTF
1478	17	0.00010741	TRAV8D-1	NA	TRAJ53	TRAC	TGTGCGAACAGTGGAGGCAGCAATTACAAACTGACATTT	CANSGGSNYKLTF
1479	17	0.00010741	TRAV8D-2	NA	TRAJ22	TRAC	TGTGCTACAATCGCATCTTCTGGCAGCTGGCAACTCATCTTT	CATIASSGSWQLIF
1480	17	0.00010741	TRAV8D-2	NA	TRAJ24	TRAC	TGTGCTACAGCGACAACTGCCAGTTTGGGGAAACTGCAGTTT	CATATTASLGKLQF
1481	17	0.00010741	TRAV8D-2	NA	TRAJ26	TRAC	TGTGCTACAGATGACTATGCCCAGGGATTAACCTTC	CATDDYAQGLTF
1482	17	0.00010741	TRAV8D-2	NA	TRAJ27	TRAC	TGTGCTACGGATAACACCAATACAGGCAAATTAACCTTT	CATDNTNTGKLTF
1483	17	0.00010741	TRAV8D-2	NA	TRAJ32	TRAC	TGTGCTACGGTTCTTTATGGGGGCAGTGGCAACAAGCTCATCTTT	CATVLYGGSGNKLIF
1484	17	0.00010741	TRAV8D-2	NA	TRAJ35	TRAC	TGTGCTCCCTCAGGCTTTGCAAGTGCGCTGACATTT	CAPSGFASALTF
1485	17	0.00010741	TRAV8D-2	NA	TRAJ56	TRAC	TGTGCTGCCGGCAATAATAAGCTGACTTTT	CAAGNNKLTF
1486	17	0.00010741	TRAV8D-2	NA	TRAJ58	TRAC	TGTGCCCACCGCACTGGGTCTAAGCTGTCATTT	CAHRTGSKLSF
1487	17	0.00010741	TRAV8D-2	NA	TRAJ7	TRAC	TGTGCTACAGATGCTGGCTACAGCAACAACAGACTTACTTTG	CATDAGYSNNRLTL
1488	17	0.00010741	TRAV8N-2	NA	TRAJ17	TRAC	TGTGCCACGAACAGTGCAGGGAACAAGCTAACTTTT	CATNSAGNKLTF
1489	17	0.00010741	TRAV8N-2	NA	TRAJ17	TRAC	TGTGCTACCTCTAACAGTGCAGGGAACAAGCTAACTTTT	CATSNSAGNKLTF
1490	17	0.00010741	TRDV1	NA	TRAJ37	TRAC	TGTGGAGGGAAAGAAACAGGCAATACTAGAAAACTCATCTTT	CGGKETGNTRKLIF
1491	17	0.00010741	TRDV1	NA	TRAJ37	TRAC	TGTGGAGGGAAAGACGGGACAGGCAATACTAGAAAACTCATCTTT	CGGKDGTGNTRKLIF
1492	17	0.00010741	TRDV1	NA	TRAJ39	TRAC	TGTGGAGGGAATAATAATGCAGGTGCCAAGCTCACATTC	CGGNNNAGAKLTF
1493	17	0.00010741	TRDV1	NA	TRAJ47	TRAC	TGTGGAGGGAATAGGGACTATGCAAACAAGATGATCTTT	CGGNRDYANKMIF
1494	17	0.00010741	TRDV2-2	NA	TRAJ47	TRAC	TGTGCTCTCATGGAGCGCGCAACAAACAAGATGATCTTT	CALMERATNKMIF
1495	16	0.000101092	TRAV1	NA	TRAJ21	TRAC	TGTGCTGTGAGGTTGCCTAATTACAACGTGCTTTACTTC	CAVRLPNYNVLYF
1496	16	0.000101092	TRAV1	NA	TRAJ27	TRAC	TGTGCTGTGAGGGATCTGGGAACCAATACAGGCAAATTAACCTTT	CAVRDLGTNTGKLTF
1497	16	0.000101092	TRAV1	NA	TRAJ32	TRAC	TGTGTCTGGTATGGGGGCAGTGGCAACAAGCTCATCTTT	CVWYGGSGNKLIF
1498	16	0.000101092	TRAV1	NA	TRAJ33	TRAC	TGTGCTGTGAGGGATCAAGGTAGCAACTATCAGTTGATCTGG	CAVRDQGSNYQLIW
1499	16	0.000101092	TRAV1	NA	TRAJ37	TRAC	TGTGCTGTTATAACAGGCAATACTAGAAAACTCATCTTT	CAVITGNTRKLIF
1500	16	0.000101092	TRAV10	NA	TRAJ40	TRAC	TGTGCAGCCCCCAATACAGGAAACTACAAATACGTCTTT	CAAPNTGNYKYVF
1501	16	0.000101092	TRAV10D	NA	TRAJ21	TRAC	TGTGCAGCCTTGCCTAATTACAACGTGCTTTACTTC	CAALPNYNVLYF
1502	16	0.000101092	TRAV10D	NA	TRAJ21	TRAC	TGTGCAGCAAGGGGGGTCATGCCTAATTACAACGTGCTTTACTTC	CAARGVMPNYNVLYF
1503	16	0.000101092	TRAV10D	NA	TRAJ31	TRAC	TGTGCAGCAAGCAGGGGCAATAACAGAATCTTCTTT	CAASRGNNRIFF
1504	16	0.000101092	TRAV10D	NA	TRAJ35	TRAC	TGTGCAGCAAGCCAGACAGGCTTTGCAAGTGCGCTGACATTT	CAASQTGFASALTF
1505	16	0.000101092	TRAV10D	NA	TRAJ39	TRAC	TGTGCAGCAAGCCGTAATGCAGGTGCCAAGCTCACATTC	CAASRNAGAKLTF
1506	16	0.000101092	TRAV10D	NA	TRAJ39	TRAC	TGTGCAGCAACCGTTAATAATGCAGGTGCCAAGCTCACATTC	CAATVNNAGAKLTF
1507	16	0.000101092	TRAV10D	NA	TRAJ31	TRAC	TGTGCAGCAAGCCCGAATAACAATAACAGAATCTTCTTT	CAASPNNNNRIFF
1508	16	0.000101092	TRAV10N	NA	TRAJ49	TRAC	TGTGCAGCAAGGAAGGAGACGGGTTACCAGAACTTCTATTTT	CAARKETGYQNFYF
1509	16	0.000101092	TRAV10D	NA	TRAJ53	TRAC	TGTGCAGCATACAGTGGAGGCAGCAATTACAAACTGACATTT	CAAYSGGSNYKLTF
1510	16	0.000101092	TRAV11	NA	TRAJ39	TRAC	TGTGTGGTGGGAAATAATGCAGGTGCCAAGCTCACATTC	CVVGNNAGAKLTF
1511	16	0.000101092	TRAV11	NA	TRAJ6	TRAC	TGTGTGGTGGGCGCCCCAGGAGGAAACTACAAACCTACGTTT	CVVGAPGGNYKPTF
1512	16	0.000101092	TRAV12-1	NA	TRAJ26	TRAC	TGTGCTCTGAGAGAGAACTATGCCCAGGGATTAACCTTC	CALRENYAQGLTF
1513	16	0.000101092	TRAV12-1	NA	TRAJ27	TRAC	TGTGCTCTGAGTGGCACCAATACAGGCAAATTAACCTTT	CALSGTNTGKLTF
1514	16	0.000101092	TRAV12-2	NA	TRAJ39	TRAC	TGTGCTTTGAGTGATAATAATGCAGGTGCCAAGCTCACATTC	CALSDNNAGAKLTF
1515	16	0.000101092	TRAV12-2	NA	TRAJ40	TRAC	TGTGCTCTGAGTACAGGAAACTACAAATACGTCTTT	CALSTGNYKYVF
1516	16	0.000101092	TRAV12D-1	NA	TRAJ15	TRAC	TGTGCTCTGAGACAGGGAGGCAGAGCTCTGATATTT	CALRQGGRALIF
1517	16	0.000101092	TRAV12D-1	NA	TRAJ18	TRAC	TGTGCTCTGAGCGGAGGTTCAGCCTTAGGGAGGCTGCATTTT	CALSGGSALGRLHF
1518	16	0.000101092	TRAV12D-1	NA	TRAJ18	TRAC	TGTGCTCTGAGCCCCTTGGGTTCAGCCTTAGGGAGGCTGCATTTT	CALSPLGSALGRLHF
1519	16	0.000101092	TRAV12D-1	NA	TRAJ35	TRAC	TGTGCTTTGAGTGATCCAGCAGGCTTTGCAAGTGCGCTGACATTT	CALSDPAGFASALTF
1520	16	0.000101092	TRAV12D-2	NA	TRAJ49	TRAC	TGTGCTTTGAGTGATGAAAACACGGGTTACCAGAACTTCTATTTT	CALSDENTGYQNFYF
1521	16	0.000101092	TRAV12D-2	NA	TRAJ56	TRAC	TGTGCTTTGAGGTCTACTGGAGGCAATAATAAGCTGACTTTT	CALRSTGGNNKLTF
1522	16	0.000101092	TRAV12D-3	NA	TRAJ27	TRAC	TGTGCTTTGAGTGATTGGAACACCAATACAGGCAAATTAACCTTT	CALSDWNTNTGKLTF
1523	16	0.000101092	TRAV12D-2	NA	TRAJ42	TRAC	TGTGCTTCTGGAGGAAGCAATGCAAAGCTAACCTTC	CASGGSNAKLTF
1524	16	0.000101092	TRAV13-1	NA	TRAJ15	TRAC	TGTGCTGTCTACCAGGGAGGCAGAGCTCTGATATTT	CAVYQGGRALIF
1525	16	0.000101092	TRAV13-1	NA	TRAJ34	TRAC	TGTGCTGTATCTTCCAATACCGACAAAGTCGTCTTT	CAVSSNTDKVVF
1526	16	0.000101092	TRAV13-1	NA	TRAJ35	TRAC	TGTGCTATGGAACCCGGCTTTGCAAGTGCGCTGACATTT	CAMEPGFASALTF
1527	16	0.000101092	TRAV13-1	NA	TRAJ38	TRAC	TGTGCTATGGCCCATAATGTTGGTGACAACAGTAAGCTGATTTGG	CAMAHNVGDNSKLIW
1528	16	0.000101092	TRAV13-2	NA	TRAJ13	TRAC	TGTGCTATAGATGCAAATTCTGGGACTTACCAGAGGTTT	CAIDANSGTYQRF
1529	16	0.000101092	TRAV13-4-DV7	NA	TRAJ22	TRAC	TGTGCTATTGCATCTTCTGGCAGCTGGCAACTCATCTTT	CAIASSGSWQLIF
1530	16	0.000101092	TRAV13-4-DV7	NA	TRAJ27	TRAC	TGTGCTATGGTGCGCACCAATACAGGCAAATTAACCTTT	CAMVRTNTGKLTF
1531	16	0.000101092	TRAV13-4-DV7	NA	TRAJ31	TRAC	TGTGCTATGGAACAGGACAATAACAGAATCTTCTTT	CAMEQDNNRIFF
1532	16	0.000101092	TRAV13-4-DV7	NA	TRAJ32	TRAC	TGTGCTTTTTATGGGGGCAGTGGCAACAAGCTCATCTTT	CAFYGGSGNKLIF
1533	16	0.000101092	TRAV13-4-DV7	NA	TRAJ39	TRAC	TGTGCTATGGAACGCAATAATGCAGGTGCCAAGCTCACATTC	CAMERNNAGAKLTF
1534	16	0.000101092	TRAV13-4-DV7	NA	TRAJ45	TRAC	TGTGCTATGGAGACAGGAGGTGCAGATAGACTCACCTTT	CAMETGGADRLTF
1535	16	0.000101092	TRAV13-4-DV7	NA	TRAJ45	TRAC	TGTGCTATGACAAATACAGGAGGTGCAGATAGACTCACCTTT	CAMTNTGGADRLTF
1536	16	0.000101092	TRAV13-4-DV7	NA	TRAJ48	TRAC	TGTGCTATGGGGTATGGAAATGAGAAAATAACTTTT	CAMGYGNEKITF
1537	16	0.000101092	TRAV13-4-DV7	NA	TRAJ48	TRAC	TGTGCTACCCCTGACTATGGAAATGAGAAAATAACTTTT	CATPDYGNEKITF
1538	16	0.000101092	TRAV13-4-DV7	NA	TRAJ49	TRAC	TGTGCTATGGAACCTTACACGGGTTACCAGAACTTCTATTTT	CAMEPYTGYQNFYF
1539	16	0.000101092	TRAV13-4-DV7	NA	TRAJ50	TRAC	TGTGCTATGATAGCATCCTCCTCCTTCAGCAAGCTGGTGTTT	CAMIASSSFSKLVF
1540	16	0.000101092	TRAV13-4-DV7	NA	TRAJ50	TRAC	TGTGCTATGGAACTCTCCTCCTCCTTCAGCAAGCTGGTGTTT	CAMELSSSFSKLVF
1541	16	0.000101092	TRAV13-4-DV7	NA	TRAJ52	TRAC	TGTGCTATGGAACCCGGAGCTAACACTGGAAAGCTCACGTTT	CAMEPGANTGKLTF
1542	16	0.000101092	TRAV13-4-DV7	NA	TRAJ56	TRAC	TGTGCTATGGAGGGGGCTGGAGGCAATAATAAGCTGACTTTT	CAMEGAGGNNKLTF
1543	16	0.000101092	TRAV13D-1	NA	TRAJ17	TRAC	TGTGCTATGGGAGGCAGTGCAGGGAACAAGCTAACTTTT	CAMGGSAGNKLTF
1544	16	0.000101092	TRAV13D-1	NA	TRAJ23	TRAC	TGTGCTATGGGTATGAATTATAACCAGGGGAAGCTTATCTTT	CAMGMNYNQGKLIF
1545	16	0.000101092	TRAV13D-1	NA	TRAJ26	TRAC	TGTGCTATGGAAGATGCCCAGGGATTAACCTTC	CAMEDAQGLTF
1546	16	0.000101092	TRAV13D-1	NA	TRAJ31	TRAC	TGTGCTATGGGGAATAACAATAACAGAATCTTCTTT	CAMGNNNNRIFF
1547	16	0.000101092	TRAV13D-1	NA	TRAJ32	TRAC	TGTGCTATGGCCAATTATGGGGGCAGTGGCAACAAGCTCATCTTT	CAMANYGGSGNKLIF
1548	16	0.000101092	TRAV13D-1	NA	TRAJ38	TRAC	TGTGCTATGGATGGTGACAACAGTAAGCTGATTTGG	CAMDGDNSKLIW
1549	16	0.000101092	TRAV13D-1	NA	TRAJ47	TRAC	TGTGCTATGGAACGAGACTATGCAAACAAGATGATCTTT	CAMERDYANKMIF
1550	16	0.000101092	TRAV13D-1	NA	TRAJ49	TRAC	TGTGCTATGGAACCGGGTTACCAGAACTTCTATTTT	CAMEPGYQNFYF
1551	16	0.000101092	TRAV13D-1	NA	TRAJ53	TRAC	TGTGCTATGGAACGGGGCAGTGGAGGCAGCAATTACAAACTGACATTT	CAMERGSGGSNYKLTF
1552	16	0.000101092	TRAV13D-2	NA	TRAJ4	TRAC	TGTGCTATGGCTGGTAGCTTCAATAAGTTGACCTTT	CAMAGSFNKLTF
1553	16	0.000101092	TRAV13-4-DV7	NA	TRAJ47	TRAC	TGTGCTATAGACCGTTACTATGCAAACAAGATGATCTTT	CAIDRYYANKMIF
1554	16	0.000101092	TRAV13D-1	NA	TRAJ22	TRAC	TGTGCTTCCCGATCTTCTGGCAGCTGGCAACTCATCTTT	CASRSSGSWQLIF
1555	16	0.000101092	TRAV13D-3	NA	TRAJ40	TRAC	TGTGCTATGAGGGGAGAAAACTACAAATACGTCTTT	CAMRGENYKYVF
1556	16	0.000101092	TRAV13D-3	NA	TRAJ48	TRAC	TGTGCTATGGAGCCCGCCAACTATGGAAATGAGAAAATAACTTTT	CAMEPANYGNEKITF
1557	16	0.000101092	TRAV13D-3	NA	TRAJ53	TRAC	TGTGCTTACAGTGGAGGCAGCAATTACAAACTGACATTT	CAYSGGSNYKLTF
1558	16	0.000101092	TRAV13N-4	NA	TRAJ13	TRAC	TGTGCTATGGAACTAAATTCTGGGACTTACCAGAGGTTT	CAMELNSGTYQRF
1559	16	0.000101092	TRAV13N-4	NA	TRAJ27	TRAC	TGTGCTATGGAGACCAATACAGGCAAATTAACCTTT	CAMETNTGKLTF
1560	16	0.000101092	TRAV14-1	NA	TRAJ23	TRAC	TGTGCAGCAAGTACCAATTATAACCAGGGGAAGCTTATCTTT	CAASTNYNQGKLIF
1561	16	0.000101092	TRAV14-1	NA	TRAJ44	TRAC	TGTGCAGCAAGTGCGACTGGCAGTGGTGGAAAACTCACTTTG	CAASATGSGGKLTL
1562	16	0.000101092	TRAV14-1	NA	TRAJ48	TRAC	TGTGCAGCCGTCTATGGAAATGAGAAAATAACTTTT	CAAVYGNEKITF
1563	16	0.000101092	TRAV14-1	NA	TRAJ56	TRAC	TGTGCAGCAAGTCTTACTGGAGGCAATAATAAGCTGACTTTT	CAASLTGGNNKLTF
1564	16	0.000101092	TRAV14D-1	NA	TRAJ17	TRAC	TGTGCAGCAAGTACTAACAGTGCAGGGAACAAGCTAACTTTT	CAASTNSAGNKLTF
1565	16	0.000101092	TRAV14D-1	NA	TRAJ18	TRAC	TGTGCAGCACATAGAGGTTCAGCCTTAGGGAGGCTGCATTTT	CAAHRGSALGRLHF
1566	16	0.000101092	TRAV14D-1	NA	TRAJ31	TRAC	TGTGCAGCAAGTGAAGGCAGAATCTTCTTT	CAASEGRIFF
1567	16	0.000101092	TRAV14D-1	NA	TRAJ37	TRAC	TGTGCAGCCACAGGCAATACTAGAAAACTCATCTTT	CAATGNTRKLIF
1568	16	0.000101092	TRAV14D-1	NA	TRAJ40	TRAC	TGTGCAGCAAGCCCCGTTAATACAGGAAACTACAAATACGTCTTT	CAASPVNTGNYKYVF
1569	16	0.000101092	TRAV14D-2	NA	TRAJ37	TRAC	TGTGCAGCAAGTCCAGGCAATACTAGAAAACTCATCTTT	CAASPGNTRKLIF
1570	16	0.000101092	TRAV14D-2	NA	TRAJ50	TRAC	TGTGCAGCAAGTGCATCCTCCTCCTTCAGCAAGCTGGTGTTT	CAASASSSFSKLVF
1571	16	0.000101092	TRAV14D-3-DV8	NA	TRAJ2	TRAC	TGTGCAGCAAGTGGGACTGGAGGACTAAGTGGTAAATTAACATTC	CAASGTGGLSGKLTF
1572	16	0.000101092	TRAV14D-3-DV8	NA	TRAJ31	TRAC	TGTGCAGCAAGTGGAGGTAACAATAACAGAATCTTCTTT	CAASGGNNNRIFF
1573	16	0.000101092	TRAV14D-3-DV8	NA	TRAJ31	TRAC	TGTGCAGCAAGTCCCAGTAACAATAACAGAATCTTCTTT	CAASPSNNNRIFF
1574	16	0.000101092	TRAV14D-3-DV8	NA	TRAJ50	TRAC	TGTGCAGCAACGTCCTCCTTCAGCAAGCTGGTGTTT	CAATSSFSKLVF
1575	16	0.000101092	TRAV14D-3-DV8	NA	TRAJ52	TRAC	TGTGCAGCAAGTCCTGGAGCTAACACTGGAAAGCTCACGTTT	CAASPGANTGKLTF
1576	16	0.000101092	TRAV14D-3-DV8	NA	TRAJ56	TRAC	TGTGCAGCAAGTGCAAGGGCTACTGGAGGCAATAATAAGCTGACTTTT	CAASARATGGNNKLTF
1577	16	0.000101092	TRAV14D-3-DV8	NA	TRAJ58	TRAC	TGTGCAGCAAGACCCCCCGGCACTGGGTCTAAGCTGTCATTT	CAARPPGTGSKLSF
1578	16	0.000101092	TRAV14D-2	NA	TRAJ13	TRAC	TGTGCAGCAAGTGGAAATTCTGGGACTTACCAGAGGTTT	CAASGNSGTYQRF
1579	16	0.000101092	TRAV14-1	NA	TRAJ13	TRAC	TGTGCAGCAAGTGTGGGAAATTCTGGGACTTACCAGAGGTTT	CAASVGNSGTYQRF
1580	16	0.000101092	TRAV14D-2	NA	TRAJ17	TRAC	TGTGCAGCAGTGACTAACAGTGCAGGGAACAAGCTAACTTTT	CAAVTNSAGNKLTF
1581	16	0.000101092	TRAV14D-2	NA	TRAJ32	TRAC	TGTGCAGCAAGGGGCTATGGGGGCAGTGGCAACAAGCTCATCTTT	CAARGYGGSGNKLIF
1582	16	0.000101092	TRAV14D-2	NA	TRAJ57	TRAC	TGTGCAGCAAGGGCGAATCAAGGAGGGTCTGCGAAGCTCATCTTT	CAARANQGGSAKLIF
1583	16	0.000101092	TRAV14N-3	NA	TRAJ24	TRAC	TGTGCAGCCTCAACTGCCAGTTTGGGGAAACTGCAGTTT	CAASTASLGKLQF
1584	16	0.000101092	TRAV14N-3	NA	TRAJ39	TRAC	TGTGCAGCAAGAAGGAATAATGCAGGTGCCAAGCTCACATTC	CAARRNNAGAKLTF
1585	16	0.000101092	TRAV15D-2-DV6D-2	NA	TRAJ17	TRAC	TGCGCTCTCTCGAAACTGATCAGGAGTGCAGGGAACAAGCTAACTTTT	CALSKLIRSAGNKLTF
1586	16	0.000101092	TRAV16D-DV11	NA	TRAJ32	TRAC	TGTGCTATGAGAGAGAGATATGGGGGCAGTGGCAACAAGCTCATCTTT	CAMRERYGGSGNKLIF
1587	16	0.000101092	TRAV16N	NA	TRAJ30	TRAC	TGTGCTATGAGAGAGGTAAATGCTTACAAAGTCATCTTT	CAMREVNAYKVIF
1588	16	0.000101092	TRAV16N	NA	TRAJ31	TRAC	TGTGCTATGAGAGAGAACAATAACAGAATCTTCTTT	CAMRENNNRIFF
1589	16	0.000101092	TRAV16N	NA	TRAJ31	TRAC	TGTGCTATGAGAGAGAGCAATAACAGAATCTTCTTT	CAMRESNNRIFF
1590	16	0.000101092	TRAV16N	NA	TRAJ34	TRAC	TGTGCTATGAGAGAGGGAACCAATACCGACAAAGTCGTCTTT	CAMREGTNTDKVVF
1591	16	0.000101092	TRAV16N	NA	TRAJ34	TRAC	TGTGCTATGAGAGAGGGGTCCAATACCGACAAAGTCGTCTTT	CAMREGSNTDKVVF
1592	16	0.000101092	TRAV16N	NA	TRAJ45	TRAC	TGTGCTATGAGAGAGGGGACAGGAGGTGCAGATAGACTCACCTTT	CAMREGTGGADRLTF
1593	16	0.000101092	TRAV16N	NA	TRAJ48	TRAC	TGTGCTATGAGAGAGGCCTATGGAAATGAGAAAATAACTTTT	CAMREAYGNEKITF
1594	16	0.000101092	TRAV16N	NA	TRAJ48	TRAC	TGTGCTATGAGAGAGTACTATGGAAATGAGAAAATAACTTTT	CAMREYYGNEKITF
1595	16	0.000101092	TRAV16N	NA	TRAJ48	TRAC	TGTGCTATGAGAGCCAACTATGGAAATGAGAAAATAACTTTT	CAMRANYGNEKITF
1596	16	0.000101092	TRAV16N	NA	TRAJ49	TRAC	TGTGCTATGAGAGAGGACACGGGTTACCAGAACTTCTATTTT	CAMREDTGYQNFYF
1597	16	0.000101092	TRAV16N	NA	TRAJ49	TRAC	TGTGCTATGAGAGAGGCGAACACGGGTTACCAGAACTTCTATTTT	CAMREANTGYQNFYF
1598	16	0.000101092	TRAV16N	NA	TRAJ52	TRAC	TGTGCTATGAGAGAGGGAATCACTGGAGCTAACACTGGAAAGCTCACGTTT	CAMREGITGANTGKLTF
1599	16	0.000101092	TRAV16N	NA	TRAJ53	TRAC	TGTGCTATGAGAGAGGGCGGCAGTGGAGGCAGCAATTACAAACTGACATTT	CAMREGGSGGSNYKLTF
1600	16	0.000101092	TRAV17	NA	TRAJ50	TRAC	TGTGCACTGGAGGGAATAGCATCCTCCTCCTTCAGCAAGCTGGTGTTT	CALEGIASSSFSKLVF
1601	16	0.000101092	TRAV17	NA	TRAJ57	TRAC	TGTGCACTGGAGGGCCATCAAGGAGGGTCTGCGAAGCTCATCTTT	CALEGHQGGSAKLIF
1602	16	0.000101092	TRAV19	NA	TRAJ50	TRAC	TGCGCAGCATCCTCCTCCTTCAGCAAGCTGGTGTTT	CAASSSFSKLVF
1603	16	0.000101092	TRAV2	NA	TRAJ33	TRAC	TGCATTGTGACTGACATCATGGATAGCAACTATCAGTTGATCTGG	CIVTDIMDSNYQLIW
1604	16	0.000101092	TRAV2	NA	TRAJ40	TRAC	TGCATTGTGACTGACCCCCATAGAGGAAACTACAAATACGTCTTT	CIVTDPHRGNYKYVF
1605	16	0.000101092	TRAV21/DV12	NA	TRAJ31	TRAC	TGTATCCTGAGAGTAGCTAATAACAATAACAGAATCTTCTTT	CILRVANNNNRIFF
1606	16	0.000101092	TRAV21/DV12	NA	TRAJ32	TRAC	TGTATCCTGAGAGTAGCGAATTATGGGGACAGTGGCAACAAGCTCATCTTT	CILRVANYGDSGNKLIF
1607	16	0.000101092	TRAV21/DV12	NA	TRAJ34	TRAC	TGTATCCTGAGAGTCTCTTCCAATACCGACAAAGTCGTCTTT	CILRVSSNTDKVVF
1608	16	0.000101092	TRAV21/DV12	NA	TRAJ45	TRAC	TGTATCCTGAGAGTAGATAATACAGGAGGTGCAGATAGACTCACCTTT	CILRVDNTGGADRLTF
1609	16	0.000101092	TRAV21/DV12	NA	TRAJ49	TRAC	AATACGGGTTACCAGAACTTCTATTTT	NTGYQNFYF
1610	16	0.000101092	TRAV21/DV12	NA	TRAJ49	TRAC	TGTATCCTGAGAGTAGCGGGCACGGGTTACCAGAACTTCTATTTT	CILRVAGTGYQNFYF
1611	16	0.000101092	TRAV21/DV12	NA	TRAJ57	TRAC	TGTATCCTGAGAGTACTAGGAGGGTCTGCGAAGCTCATCTTT	CILRVLGGSAKLIF
1612	16	0.000101092	TRAV3-1	NA	TRAJ13	TRAC	TGCGCAGTCAGTGCAAGAAGAAATTCTGGGACTTACCAGAGGTTT	CAVSARRNSGTYQRF
1613	16	0.000101092	TRAV3-1	NA	TRAJ2	TRAC	TGCGCAGTTCCGAATACTGGAGGACTAAGTGGTAAATTAACATTC	CAVPNTGGLSGKLTF
1614	16	0.000101092	TRAV3-1	NA	TRAJ49	TRAC	TGCGCAGTCAGTGATGGTTACCAGAACTTCTATTTT	CAVSDGYQNFYF
1615	16	0.000101092	TRAV3-3	NA	TRAJ12	TRAC	TGCGCAGTCAGTGCGGGGACTGGAGGCTATAAAGTGGTCTTT	CAVSAGTGGYKVVF
1616	16	0.000101092	TRAV3-3	NA	TRAJ18	TRAC	TGCGCAGTCAGTCGGGGTTCAGCCTTAGGGAGGCTGCATTTT	CAVSRGSALGRLHF
1617	16	0.000101092	TRAV3-3	NA	TRAJ22	TRAC	TGCGCAGTCAGTGCTTCTGGCAGCTGGCAACTCATCTTT	CAVSASGSWQLIF
1618	16	0.000101092	TRAV3-3	NA	TRAJ22	TRAC	TGCGCAGTCAGTGTGGCATCTTCTGGCAGCTGGCAACTCATCTTT	CAVSVASSGSWQLIF
1619	16	0.000101092	TRAV3-3	NA	TRAJ30	TRAC	TGCGCAGTCAGTGCACCCACAAATGCTTACAAAGTCATCTTT	CAVSAPTNAYKVIF
1620	16	0.000101092	TRAV3-3	NA	TRAJ31	TRAC	TGCGCAGTCAGCTCTAACAATAACAGAATCTTCTTT	CAVSSNNNRIFF
1621	16	0.000101092	TRAV3-3	NA	TRAJ35	TRAC	TGCGCAGCAGGGGGCTTTGCAAGTGCGCTGACATTT	CAAGGFASALTF
1622	16	0.000101092	TRAV3-3	NA	TRAJ39	TRAC	TGCGCAGTCAATAATAATGCAGGTGCCAAGCTCACATTC	CAVNNNAGAKLTF
1623	16	0.000101092	TRAV3-3	NA	TRAJ40	TRAC	TGCGCGGTCGTTAATACAGGAAACTACAAATACGTCTTT	CAVVNTGNYKYVF
1624	16	0.000101092	TRAV3-3	NA	TRAJ45	TRAC	TGCGCAGTCAGCCGAGGTGCAGATAGACTCACCTTT	CAVSRGADRLTF
1625	16	0.000101092	TRAV3-4	NA	TRAJ24	TRAC	TGCGCAGTCAGTGCGACAACTGCCAGTTTGGGGAAACTGCAGTTT	CAVSATTASLGKLQF
1626	16	0.000101092	TRAV3-4	NA	TRAJ39	TRAC	TGCGCAGTCAAGGGGAATAATGCAGGTGCCAAGCTCACATTC	CAVKGNNAGAKLTF
1627	16	0.000101092	TRAV3-4	NA	TRAJ42	TRAC	TGCGCAGTCAGGAGGTCTGGAGGAAGCAATGCAAAGCTAACCTTC	CAVRRSGGSNAKLTF
1628	16	0.000101092	TRAV3-4	NA	TRAJ52	TRAC	TGCGCAGTCAGTGGAGCTAACACTGGAAAGCTCACGTTT	CAVSGANTGKLTF
1629	16	0.000101092	TRAV3-4	NA	TRAJ57	TRAC	TGCGCAGTCAGTGGGCAAGGAGGGTCTGCGAAGCTCATCTTT	CAVSGQGGSAKLIF
1630	16	0.000101092	TRAV3-4	NA	TRAJ57	TRAC	TGCGCAGTCAGTGGGTACGGAGGGTCTGCGAAGCTCATCTTT	CAVSGYGGSAKLIF
1631	16	0.000101092	TRAV4-2	NA	TRAJ40	TRAC	TGTGCTGCAGATACAGGAAACTACAAATACGTCTTT	CAADTGNYKYVF
1632	16	0.000101092	TRAV4-3	NA	TRAJ18	TRAC	TGTGCTGCCCATAGAGGTTCAGCCTTAGGGAGGCTGCATTTT	CAAHRGSALGRLHF
1633	16	0.000101092	TRAV4-3	NA	TRAJ27	TRAC	TGTGCTGCCAACACCAATACAGGCAAATTAACCTTT	CAANTNTGKLTF
1634	16	0.000101092	TRAV4-3	NA	TRAJ27	TRAC	TGTGCTGCCCATAACACCAATACAGGCAAATTAACCTTT	CAAHNTNTGKLTF
1635	16	0.000101092	TRAV4-3	NA	TRAJ27	TRAC	TGTGCTGCTGGGAACACCAATACAGGCAAATTAACCTTT	CAAGNTNTGKLTF
1636	16	0.000101092	TRAV4-3	NA	TRAJ28	TRAC	TGTGCTGCCTCCACAGGCACTGGGAGTAACAGGCTCACTTTT	CAASTGTGSNRLTF
1637	16	0.000101092	TRAV4-3	NA	TRAJ31	TRAC	TGTGCTGCTGAGGGGAATAACAATAACAGAATCTTCTTT	CAAEGNNNNRIFF
1638	16	0.000101092	TRAV4-3	NA	TRAJ31	TRAC	TGTGCTGCTGAGGCGGGGAATAACAATAACAGAATCTTCTTT	CAAEAGNNNNRIFF
1639	16	0.000101092	TRAV4-3	NA	TRAJ45	TRAC	TGTGCTGCTGAGACAGGAGGTGCAGATAGACTCACCTTT	CAAETGGADRLTF
1640	16	0.000101092	TRAV4-3	NA	TRAJ53	TRAC	TGTGCTGCTGGGGGGAACAGTGGAGGCAGCAATTACAAACTGACATTT	CAAGGNSGGSNYKLTF
1641	16	0.000101092	TRAV4-3	NA	TRAJ57	TRAC	TGTGCTGCTTATCAAGGAGGGTCTGCGAAGCTCATCTTT	CAAYQGGSAKLIF
1642	16	0.000101092	TRAV4-4-DV10	NA	TRAJ26	TRAC	TGTGCTGCCCATAACTATGCCCAGGGATTAACCTTC	CAAHNYAQGLTF
1643	16	0.000101092	TRAV4-4-DV10	NA	TRAJ30	TRAC	TGTGCTGCTGAGGGAAATGCTTACAAAGTCATCTTT	CAAEGNAYKVIF
1644	16	0.000101092	TRAV4-4-DV10	NA	TRAJ32	TRAC	TGCTCGTATTATGGGGGCAGTGGCAACAAGCTCATCTTT	CSYYGGSGNKLIF
1645	16	0.000101092	TRAV4-4-DV10	NA	TRAJ32	TRAC	TGTGCTGCTGAGATGAATTATGGGGGCAGTGGCAACAAGCTCATCTTT	CAAEMNYGGSGNKLIF
1646	16	0.000101092	TRAV4-4-DV10	NA	TRAJ35	TRAC	TGTGCTGCCACAGGCTTTGCAAGTGCGCTGACATTT	CAATGFASALTF
1647	16	0.000101092	TRAV4-4-DV10	NA	TRAJ4	TRAC	TGTGCTGCTGATACCGGTAGCTTCAATAAGTTGACCTTT	CAADTGSFNKLTF
1648	16	0.000101092	TRAV4-4-DV10	NA	TRAJ40	TRAC	TGTGCTGCTGGTACAGGAAACTACAAATACGTCTTT	CAAGTGNYKYVF
1649	16	0.000101092	TRAV4-4-DV10	NA	TRAJ44	TRAC	TGTGCTGCTGACGGCCTTACTGGCAGTGGTGGAAAACTCACTTTG	CAADGLTGSGGKLTL
1650	16	0.000101092	TRAV4-4-DV10	NA	TRAJ52	TRAC	TGTGCTGCTGAGGCGGGCACTGGAGCTAACACTGGAAAGCTCACGTTT	CAAEAGTGANTGKLTF
1651	16	0.000101092	TRAV4D-2	NA	TRAJ30	TRAC	TGCGCTGCTGAGACAAATGCTTACAAAGTCATCTTT	CAAETNAYKVIF
1652	16	0.000101092	TRAV4D-3	NA	TRAJ49	TRAC	TGTGCTGCTGACACGGGTTACCAGAACTTCTATTTT	CAADTGYQNFYF
1653	16	0.000101092	TRAV5-1	NA	TRAJ30	TRAC	TGCTTAGCAAGTATCGTCACAAATGCTTACAAAGTCATCTTT	CLASIVTNAYKVIF
1654	16	0.000101092	TRAV5-1	NA	TRAJ39	TRAC	TGCTCAGCAAGTAATGCAGGTGCCAAGCTCACATTC	CSASNAGAKLTF
1655	16	0.000101092	TRAV5-4	NA	TRAJ27	TRAC	TGTGCTGCAAGTCCCACCAATACAGGCAAATTAACCTTT	CAASPTNTGKLTF
1656	16	0.000101092	TRAV5-4	NA	TRAJ42	TRAC	TGTGCTGCAAGTGGAGGAAGCAATGCAAAGCTAACCTTC	CAASGGSNAKLTF
1657	16	0.000101092	TRAV6-1	NA	TRAJ12	TRAC	TGTGTTCTGGGTGATCGTGGAGGCTATAAAGTGGTCTTT	CVLGDRGGYKVVF
1658	16	0.000101092	TRAV6-1	NA	TRAJ32	TRAC	TGTGTTCTGGGTGAAGGAGGCAGTGGCAACAAGCTCATCTTT	CVLGEGGSGNKLIF
1659	16	0.000101092	TRAV6-6	NA	TRAJ12	TRAC	TGTGCTCTGGGTGATCCGACTGGAGGCTATAAAGTGGTCTTT	CALGDPTGGYKVVF
1660	16	0.000101092	TRAV6-6	NA	TRAJ18	TRAC	TGTGCTCTGGGGAGAGGTTCAGCCTTAGGGAGGCTGCATTTT	CALGRGSALGRLHF
1661	16	0.000101092	TRAV6-6	NA	TRAJ26	TRAC	TGTGCTCTGGGTGAGAGTAACTATGCCCAGGGATTAACCTTC	CALGESNYAQGLTF
1662	16	0.000101092	TRAV6-6	NA	TRAJ57	TRAC	TGTGCTCTGGGTGTGAATCAAGGAGGGTCTGCGAAGCTCATCTTT	CALGVNQGGSAKLIF
1663	16	0.000101092	TRAV6-7-DV9	NA	TRAJ12	TRAC	TGTGCTCTGACCTCGACTGGAGGCTATAAAGTGGTCTTT	CALTSTGGYKVVF
1664	16	0.000101092	TRAV6-7-DV9	NA	TRAJ23	TRAC	TGCGCTCTGAGTGATCGCTATAACCAGGGGAAGCTTATCTTT	CALSDRYNQGKLIF
1665	16	0.000101092	TRAV6-7-DV9	NA	TRAJ39	TRAC	TGCGCTCTGAGTGATCACGATGCAGGTGCCAAGCTCACATTC	CALSDHDAGAKLTF
1666	16	0.000101092	TRAV6-7-DV9	NA	TRAJ39	TRAC	TGTGCTCTGAGTGATCATGGTAATGCAGGTGCCAAGCTCACATTC	CALSDHGNAGAKLTF
1667	16	0.000101092	TRAV6-7-DV9	NA	TRAJ40	TRAC	TGCGCTCTGAGTGCGGCAGGAAACTACAAATACGTCTTT	CALSAAGNYKYVF
1668	16	0.000101092	TRAV6-7-DV9	NA	TRAJ40	TRAC	TGTGCTCTGGAGGATACAGGAAACTACAAATACGTCTTT	CALEDTGNYKYVF
1669	16	0.000101092	TRAV6-7-DV9	NA	TRAJ42	TRAC	TGCGCTCTGAGTGATCGAGATTCTGGAGGAAGCAATGCAAAGCTAACCTTC	CALSDRDSGGSNAKLTF
1670	16	0.000101092	TRAV6-7-DV9	NA	TRAJ44	TRAC	TGCGCTCTGAGTGAAACTGGCAGTGGTGGAAAACTCACTTTG	CALSETGSGGKLTL
1671	16	0.000101092	TRAV6-7-DV9	NA	TRAJ44	TRAC	TGCGCTCTGAGTGATTGGGGTGGCAGTGGTGGAAAACTCACTTTG	CALSDWGGSGGKLTL
1672	16	0.000101092	TRAV6-7-DV9	NA	TRAJ45	TRAC	TGCGCTCTGAGTGAGACAGGAGGTGCAGATAGACTCACCTTT	CALSETGGADRLTF
1673	16	0.000101092	TRAV6-7-DV9	NA	TRAJ49	TRAC	TGCGCTCTGAGTGAACCGGGTTACCAGAACTTCTATTTT	CALSEPGYQNFYF
1674	16	0.000101092	TRAV6-7-DV9	NA	TRAJ5	TRAC	TGCGCTCTGACCCCCGGGACACAGGTTGTGGGGCAGCTCACTTTC	CALTPGTQVVGQLTF
1675	16	0.000101092	TRAV6-7-DV9	NA	TRAJ50	TRAC	TGCGCTCTGAGTGATCCCTCCTCCTCCTTCAGCAAGCTGGTGTTT	CALSDPSSSFSKLVF
1676	16	0.000101092	TRAV6-7-DV9	NA	TRAJ53	TRAC	TGCGCTCTCAGTGGAGGCAGCAATTACAAACTGACATTT	CALSGGSNYKLTF
1677	16	0.000101092	TRAV6-7-DV9	NA	TRAJ53	TRAC	TGCGCTCTGAGTGATGGTGGAGGCAGCAATTACAAACTGACATTT	CALSDGGGSNYKLTF
1678	16	0.000101092	TRAV6-7-DV9	NA	TRAJ58	TRAC	TGCGCTCTGATGCAGCAAGGCACTGGGTCTAAGCTGTCATTT	CALMQQGTGSKLSF
1679	16	0.000101092	TRAV6D-3	NA	TRAJ50	TRAC	TGTGCTATGACACCCTCCTCCTTCAGCAAGCTGGTGTTT	CAMTPSSFSKLVF
1680	16	0.000101092	TRAV6D-4	NA	TRAJ15	TRAC	TGTGCTCTGGTCCCCTACCAGGGAGGCAGAGCTCTGATATTT	CALVPYQGGRALIF
1681	16	0.000101092	TRAV6D-7	NA	TRAJ52	TRAC	TGTGCTCTGAGTGATATCGCTGGAGCTAACACTGGAAAGCTCACGTTT	CALSDIAGANTGKLTF
1682	16	0.000101092	TRAV6N-5	NA	TRAJ23	TRAC	TGTGCTCTGGGGGATTATAACCAGGGGAAGCTTATCTTT	CALGDYNQGKLIF
1683	16	0.000101092	TRAV7-1	NA	TRAJ13	TRAC	TGTGCAGTGAGCAGTGCAAATTCTGGGACTTACCAGAGGTTT	CAVSSANSGTYQRF
1684	16	0.000101092	TRAV7-1	NA	TRAJ21	TRAC	TGTGCAGTGAGCAGGGGGCCTAATTACAACGTGCTTTACTTC	CAVSRGPNYNVLYF
1685	16	0.000101092	TRAV7-2	NA	TRAJ23	TRAC	TGTGCAGCAAGCATGAATTATAACCAGGGGAAGCTTATCTTT	CAASMNYNQGKLIF
1686	16	0.000101092	TRAV7-2	NA	TRAJ38	TRAC	TGTGCAGCAAGCGGGGATGTTGGTGACAACAGTAAGCTGATTTGG	CAASGDVGDNSKLIW
1687	16	0.000101092	TRAV7-2	NA	TRAJ39	TRAC	TGTGCAGCAAATAATAATGCAGGTGCCAAGCTCACATTC	CAANNNAGAKLTF
1688	16	0.000101092	TRAV7-2	NA	TRAJ43	TRAC	TGTGCAGCAAGCAATAACAACAATGCCCCACGATTT	CAASNNNNAPRF
1689	16	0.000101092	TRAV7-2	NA	TRAJ50	TRAC	TGTGCAGCAACATCCTCCTCCTTCAGCAAGCTGGTGTTT	CAATSSSFSKLVF
1690	16	0.000101092	TRAV7-2	NA	TRAJ6	TRAC	TGTGCAGCAAGCCCAGGAGGAAACTACAAACCTACGTTT	CAASPGGNYKPTF
1691	16	0.000101092	TRAV7-3	NA	TRAJ22	TRAC	TGTGCAGTGAGCTCCTCTTCTGGCAGCTGGCAACTCATCTTT	CAVSSSSGSWQLIF
1692	16	0.000101092	TRAV7-3	NA	TRAJ22	TRAC	TGTGCAGTGAGCCCTACATCTTCTGGCAGCTGGCAACTCATCTTT	CAVSPTSSGSWQLIF
1693	16	0.000101092	TRAV7-3	NA	TRAJ32	TRAC	TGTGCAGCCCATTATGGGGGCAGTGGCAACAAGCTCATCTTT	CAAHYGGSGNKLIF
1694	16	0.000101092	TRAV7-3	NA	TRAJ33	TRAC	TGTGCAGTGGTGGATAGCAACTATCAGTTGATCTGG	CAVVDSNYQLIW
1695	16	0.000101092	TRAV7-3	NA	TRAJ34	TRAC	TGTGCAGTGAATACCGACAAAGTCGTCTTT	CAVNTDKVVF
1696	16	0.000101092	TRAV7-3	NA	TRAJ52	TRAC	TGTGCAGTGAGCATGAACACTGGAGCTAACACTGGAAAGCTCACGTTT	CAVSMNTGANTGKLTF
1697	16	0.000101092	TRAV7-3	NA	TRAJ52	TRAC	TGTGCAGTGAGCCCCAACACTGGAGCTAACACTGGAAAGCTCACGTTT	CAVSPNTGANTGKLTF
1698	16	0.000101092	TRAV7-3	NA	TRAJ53	TRAC	TGTGCAGTGAGAAGTGGAGGCAGCAATTACAAACTGACATTT	CAVRSGGSNYKLTF
1699	16	0.000101092	TRAV7-3	NA	TRAJ6	TRAC	TGTGCAGTGAGCATCTCAGGAGGAAACTACAAACCTACGTTT	CAVSISGGNYKPTF
1700	16	0.000101092	TRAV7-3	NA	TRAJ7	TRAC	TGTGCAGTGAGCATAGGCTACAGCAACAACAGACTTACTTTG	CAVSIGYSNNRLTL
1701	16	0.000101092	TRAV7-4	NA	TRAJ30	TRAC	TGTGCAGCTAGTGACACAAATGCTTACAAAGTCATCTTT	CAASDTNAYKVIF
1702	16	0.000101092	TRAV7-5	NA	TRAJ12	TRAC	TGTGCAATGGGGACTGGAGGCTATAAAGTGGTCTTT	CAMGTGGYKVVF
1703	16	0.000101092	TRAV7-5	NA	TRAJ15	TRAC	TGTGCAATGAGCCGTTACCAGGGAGGCAGAGCTCTGATATTT	CAMSRYQGGRALIF
1704	16	0.000101092	TRAV7-5	NA	TRAJ33	TRAC	TGTGCAGTGAGCTACTATCAGTTGATCTGG	CAVSYYQLIW
1705	16	0.000101092	TRAV7-5	NA	TRAJ34	TRAC	TGTGCATCCCTCTCTTCCAATACCGACAAAGTCGTCTTT	CASLSSNTDKVVF
1706	16	0.000101092	TRAV7-5	NA	TRAJ48	TRAC	TGTGCAATGAGCATGCGGGGAAATGAGAAAATAACTTTT	CAMSMRGNEKITF
1707	16	0.000101092	TRAV7-5	NA	TRAJ48	TRAC	TGTGCAATGACTGGCTATGGAAATGAGAAAATAACTTTT	CAMTGYGNEKITF
1708	16	0.000101092	TRAV7-5	NA	TRAJ50	TRAC	TGTGCAATGAGCAATATAGCATCCTCCTCCTTCAGCAAGCTGGTGTTT	CAMSNIASSSFSKLVF
1709	16	0.000101092	TRAV7-5	NA	TRAJ52	TRAC	TGTGCACCCGGAGCTAACACTGAAAAGCTCACGTTT	CAPGANTEKLTF
1710	16	0.000101092	TRAV7-5	NA	TRAJ53	TRAC	TGTGCAATGAGCAGTGGAGGCAGCAATTACAAACTGACATTT	CAMSSGGSNYKLTF
1711	16	0.000101092	TRAV7-5	NA	TRAJ57	TRAC	TGTGCAATGTGTCAAGGAGGGTCTGCGAAGCTCATCTTT	CAMCQGGSAKLIF
1712	16	0.000101092	TRAV7-6	NA	TRAJ43	TRAC	TGTGCAGTGAGCAATAACAACAATGCCCCACGATTT	CAVSNNNNAPRF
1713	16	0.000101092	TRAV7D-2	NA	TRAJ33	TRAC	TGTGCATTAATGGATAGCAACTATCAGTTGATCTGG	CALMDSNYQLIW
1714	16	0.000101092	TRAV7D-3	NA	TRAJ12	TRAC	TGTGCAGTGAAGTGGACTGGAGGCTATAAAGTGGTCTTT	CAVKWTGGYKVVF
1715	16	0.000101092	TRAV7D-3	NA	TRAJ13	TRAC	TGTGCAGTGAAGGGAGGTTCTGGGACTTACCAGAGGTTT	CAVKGGSGTYQRF
1716	16	0.000101092	TRAV7D-3	NA	TRAJ17	TRAC	TGTGCAGTGAACCGTGCAGGGAACAAGCTAACTTTT	CAVNRAGNKLTF
1717	16	0.000101092	TRAV7D-3	NA	TRAJ18	TRAC	TGTGCAGTGAGTAGAGGTTCAGCCTTAGGGAGGCTGCATTTT	CAVSRGSALGRLHF
1718	16	0.000101092	TRAV7D-3	NA	TRAJ22	TRAC	TGTGCAGTGAGAGCATCTTCTGGCAGCTGGCAACTCATCTTT	CAVRASSGSWQLIF
1719	16	0.000101092	TRAV7D-3	NA	TRAJ35	TRAC	TGTGCAGTGAGCATGAGGACAGGCTTTGCAAGTGCGCTGACATTT	CAVSMRTGFASALTF
1720	16	0.000101092	TRAV7D-3	NA	TRAJ42	TRAC	TGTGCAGTGATCCCTTCTGGAGGAAGCAATGCAAAGCTAACCTTC	CAVIPSGGSNAKLTF
1721	16	0.000101092	TRAV7D-5	NA	TRAJ23	TRAC	TGTGCAATGATAGGGGGTTATAACCAGGGGAAGCTTATCTTT	CAMIGGYNQGKLIF
1722	16	0.000101092	TRAV7D-5	NA	TRAJ48	TRAC	TGTGCAGTGAGCAACTATGGAAATGAGAAAATAACTTTT	CAVSNYGNEKITF
1723	16	0.000101092	TRAV8-1	NA	TRAJ49	TRAC	TGTGCTACTTTTTCGAACACGGGTTACCAGAACTTCTATTTT	CATFSNTGYQNFYF
1724	16	0.000101092	TRAV8D-1	NA	TRAJ33	TRAC	TGTGCTACTGATGCAGGGGATAGCAACTATCAGTTGATCTGG	CATDAGDSNYQLIW
1725	16	0.000101092	TRAV8D-1	NA	TRAJ40	TRAC	TGTGCTATTAATACAGGAAACTACAAATACGTCTTT	CAINTGNYKYVF
1726	16	0.000101092	TRAV8D-1	NA	TRAJ47	TRAC	TGTGCTACTGATGCAGACTATGCAAACAAGATGATCTTT	CATDADYANKMIF
1727	16	0.000101092	TRAV8D-1	NA	TRAJ58	TRAC	TGTGCTACTGAGGGAAGAGGCACTGGGTCTAAGCTGTCATTT	CATEGRGTGSKLSF
1728	16	0.000101092	TRAV8D-1	NA	TRAJ7	TRAC	TGTGCTAAGGACTACAGCAACAACAGACTTACTTTG	CAKDYSNNRLTL
1729	16	0.000101092	TRAV8D-1	NA	TRAJ7	TRAC	TGTGCTACTGATGCATACAGCAACAACAGACTTACTTTG	CATDAYSNNRLTL
1730	16	0.000101092	TRAV8D-1	NA	TRAJ9	TRAC	TGTGCTACTGATAAGAACATGGGCTACAAACTTACCTTC	CATDKNMGYKLTF
1731	16	0.000101092	TRAV8D-2	NA	TRAJ17	TRAC	TGTGCTACAGATGGCAGTGCAGGGAACAAGCTAACTTTT	CATDGSAGNKLTF
1732	16	0.000101092	TRAV8D-2	NA	TRAJ30	TRAC	TGTGCTACAGATAGCACAAATGCTTACAAAGTCATCTTT	CATDSTNAYKVIF
1733	16	0.000101092	TRAV8D-2	NA	TRAJ31	TRAC	TGTGCTACAGAAATTAACAATAACAGAATCTTCTTT	CATEINNNRIFF
1734	16	0.000101092	TRAV8D-2	NA	TRAJ35	TRAC	TGTGCTACAGATGAAGGCTTTGCAAGTGCGCTGACATTT	CATDEGFASALTF
1735	16	0.000101092	TRAV8D-2	NA	TRAJ42	TRAC	TGTGCTACATTTGGAGGAAGCAATGCAAAGCTAACCTTC	CATFGGSNAKLTF
1736	16	0.000101092	TRAV8D-2	NA	TRAJ43	TRAC	TGTGCTACAGATAATAACAACAATGCCCCACGATTT	CATDNNNNAPRF
1737	16	0.000101092	TRAV8D-2	NA	TRAJ43	TRAC	TGTGCTACAGAGCGCAATAACAACAATGCCCCACGATTT	CATERNNNNAPRF
1738	16	0.000101092	TRAV8D-2	NA	TRAJ52	TRAC	TGTGCTACAGACACTGGAGCTAACACTGGAAAGCTCACGTTT	CATDTGANTGKLTF
1739	16	0.000101092	TRAV8D-2	NA	TRAJ56	TRAC	TGTGCTACAGATGCTGGAGGCAATAATAAGCTGACTTTT	CATDAGGNNKLTF
1740	16	0.000101092	TRAV8D-2	NA	TRAJ56	TRAC	TGTGCTACAGAGGCTACTGGAGGCAATAATAAGCTGACTTTT	CATEATGGNNKLTF
1741	16	0.000101092	TRAV8D-2	NA	TRAJ56	TRAC	TGTGCTACAGATGCCACTGGAGGCAATAATAAGCTGACTTTT	CATDATGGNNKLTF
1742	16	0.000101092	TRAV8D-2	NA	TRAJ57	TRAC	TGTGCCCGAGTGAATCAAGGAGGGTCTGCGAAGCTCATCTTT	CARVNQGGSAKLIF
1743	16	0.000101092	TRAV8N-2	NA	TRAJ15	TRAC	TGTGCTACTGACTACCAGGGAGGCAGAGCTCTGATATTT	CATDYQGGRALIF
1744	16	0.000101092	TRAV8N-2	NA	TRAJ18	TRAC	TGTGCTACTGGGGGTTCAGCCTTAGGGAGGCTGCATTTT	CATGGSALGRLHF
1745	16	0.000101092	TRAV8N-2	NA	TRAJ27	TRAC	TGTGCTACTTTCACCAATACAGGCAAATTAACCTTT	CATFTNTGKLTF
1746	16	0.000101092	TRAV8N-2	NA	TRAJ31	TRAC	TGTGCTACTGACCCAAACAGAATCTTCTTT	CATDPNRIFF
1747	16	0.000101092	TRAV8N-2	NA	TRAJ31	TRAC	TGTGCTACTTCTCGGAATAACAATAACAGAATCTTCTTT	CATSRNNNNRIFF
1748	16	0.000101092	TRAV8N-2	NA	TRAJ33	TRAC	TGTGCTACGAGCAACTATCAGTTGATCTGG	CATSNYQLIW
1749	16	0.000101092	TRAV8N-2	NA	TRAJ39	TRAC	TGTGCTACCAATAATGCAGGTGCCAAGCTCACATTC	CATNNAGAKLTF
1750	16	0.000101092	TRAV8N-2	NA	TRAJ45	TRAC	TGTGTCAATACAGGAGGTGCAGATAGACTCACCTTT	CVNTGGADRLTF
1751	16	0.000101092	TRAV9-1	NA	TRAJ15	TRAC	TGTGCTGTGAGCGCGGGGGGCCAGGGAGGCAGAGCTCTGATATTT	CAVSAGGQGGRALIF
1752	16	0.000101092	TRAV9-1	NA	TRAJ17	TRAC	TGTGCTGCGAGCGCGCCCAGTGCAGGGAACAAGCTAACTTTT	CAASAPSAGNKLTF
1753	16	0.000101092	TRAV9D-4	NA	TRAJ28	TRAC	TGTGCTGTGAGCTTTCTACCAGGCACTGGGAGTAACAGGCTCACTTTT	CAVSFLPGTGSNRLTF
1754	16	0.000101092	TRDV1	NA	TRAJ30	TRAC	TGTGGAGGGAAACACACAAATGCTTACAAAGTCATCTTT	CGGKHTNAYKVIF
1755	16	0.000101092	TRDV1	NA	TRAJ57	TRAC	TCCCATCAAGGAGGGTCTGCGAAGCTCATCTTT	SHQGGSAKLIF
1756	16	0.000101092	TRDV1	NA	TRAJ58	TRAC	TGTGGAGGGAAACAAGGCACTGGGTCTAAGCTGTCATTT	CGGKQGTGSKLSF
1757	15	9.47736e-05	TRAV1	NA	TRAJ12	TRAC	TGTGCTGTGCAGGCTGGAGGCTATAAAGTGGTCTTT	CAVQAGGYKVVF
1758	15	9.47736e-05	TRAV1	NA	TRAJ12	TRAC	TGTGCTGTGAGGGAAGGGACTGGAGGCTATAAAGTGGTCTTT	CAVREGTGGYKVVF
1759	15	9.47736e-05	TRAV1	NA	TRAJ15	TRAC	TGTGCTCCCGAGGGAGGCAGAGCTCTGATATTT	CAPEGGRALIF
1760	15	9.47736e-05	TRAV1	NA	TRAJ16	TRAC	TGTGCAACTTCAAGTGGCCAGAAGCTGGTTTTT	CATSSGQKLVF
1761	15	9.47736e-05	TRAV1	NA	TRAJ16	TRAC	TGTGCTGCAACTTCAAGTGGCCAGAAGCTGGTTTTT	CAATSSGQKLVF
1762	15	9.47736e-05	TRAV1	NA	TRAJ21	TRAC	TGTGCTGTGAGCATGCCTAATTACAACGTGCTTTACTTC	CAVSMPNYNVLYF
1763	15	9.47736e-05	TRAV1	NA	TRAJ22	TRAC	TGTGCTGTGAGGGATCTATCTTCTGGCAGCTGGCAACTCATCTTT	CAVRDLSSGSWQLIF
1764	15	9.47736e-05	TRAV1	NA	TRAJ31	TRAC	TGTGCTGTGAGGGATCAGGGGAACAATAACAGAATCTTCTTT	CAVRDQGNNNRIFF
1765	15	9.47736e-05	TRAV1	NA	TRAJ37	TRAC	TGTGCTGTGAGAGGAGGCAATACTAGAAAACTCATCTTT	CAVRGGNTRKLIF
1766	15	9.47736e-05	TRAV1	NA	TRAJ39	TRAC	TGTGCCCTAGGGAATGCAGGTGCCAAGCTCACATTC	CALGNAGAKLTF
1767	15	9.47736e-05	TRAV1	NA	TRAJ9	TRAC	TGTGCTGCGAGGAACATGGGCTACAAACTTACCTTC	CAARNMGYKLTF
1768	15	9.47736e-05	TRAV10	NA	TRAJ49	TRAC	TGTGCAGCCCATTCGAACACGGGTTACCAGAACTTCTATTTT	CAAHSNTGYQNFYF
1769	15	9.47736e-05	TRAV10	NA	TRAJ57	TRAC	TGTGCAGCAGCGAATCAAGGAGGGTCTGCGAAGCTCATCTTT	CAAANQGGSAKLIF
1770	15	9.47736e-05	TRAV10D	NA	TRAJ26	TRAC	TGTGCAGCAATTAACTATGCCCAGGGATTAACCTTC	CAAINYAQGLTF
1771	15	9.47736e-05	TRAV10D	NA	TRAJ26	TRAC	TGTGCAGCCGGGGATAACTATGCCCAGGGATTAACCTTC	CAAGDNYAQGLTF
1772	15	9.47736e-05	TRAV10D	NA	TRAJ30	TRAC	TGTGCAGCCATAGACACAAATGCTTACAAAGTCATCTTT	CAAIDTNAYKVIF
1773	15	9.47736e-05	TRAV10N	NA	TRAJ23	TRAC	TGTGCAGCAAGGGGGAAGCTTATCTTT	CAARGKLIF
1774	15	9.47736e-05	TRAV10N	NA	TRAJ31	TRAC	TGTGCAGCAAGCGATAACAATAACAGAATCTTCTTT	CAASDNNNRIFF
1775	15	9.47736e-05	TRAV10	NA	TRAJ39	TRAC	TGTGCAGCAAGTCTCAATAATGCAGGTGCCAAGCTCACATTC	CAASLNNAGAKLTF
1776	15	9.47736e-05	TRAV10N	NA	TRAJ45	TRAC	TGTGCAGCAAGGTCAGGAGGTGCAGATAGACTCACCTTT	CAARSGGADRLTF
1777	15	9.47736e-05	TRAV10D	NA	TRAJ58	TRAC	TGTGCAGCCTCTCATCAAGGCACTGGGTCTAAGCTGTCATTT	CAASHQGTGSKLSF
1778	15	9.47736e-05	TRAV11	NA	TRAJ18	TRAC	TGTGTGGTGGCTGATAGAGGTTCAGCCTTAGGGAGGCTGCATTTT	CVVADRGSALGRLHF
1779	15	9.47736e-05	TRAV11	NA	TRAJ18	TRAC	TGTGTGGTGGTTGATAGAGGTTCAGCCTTAGGGAGGCTGCATTTT	CVVVDRGSALGRLHF
1780	15	9.47736e-05	TRAV12-1	NA	TRAJ43	TRAC	TGTGCTCTGAGAGCCGATGCCCCACGATTT	CALRADAPRF
1781	15	9.47736e-05	TRAV12-2	NA	TRAJ56	TRAC	TGTGCTTTGGCTACTGGAGGCAATAATAAGCTGACTTTT	CALATGGNNKLTF
1782	15	9.47736e-05	TRAV12-2	NA	TRAJ56	TRAC	TGTGCTTTGAGTGATCGGGCTACTGGAGGCAATAATAAGCTGACTTTT	CALSDRATGGNNKLTF
1783	15	9.47736e-05	TRAV12-2	NA	TRAJ9	TRAC	TGTGCTTTGAGTGAAGGGAACATGGGCTACAAACTTACCTTC	CALSEGNMGYKLTF
1784	15	9.47736e-05	TRAV12-3	NA	TRAJ24	TRAC	TGTGCTTTGAGTGGAACAACTGCCAGTTTGGGGAAACTGCAGTTT	CALSGTTASLGKLQF
1785	15	9.47736e-05	TRAV12-3	NA	TRAJ44	TRAC	TGTGCTTTGAGTGGAACTGGCAGTGGTGGAAAACTCACTTTG	CALSGTGSGGKLTL
1786	15	9.47736e-05	TRAV12D-1	NA	TRAJ22	TRAC	TGTGCTCTCTCATCTTCTGGCAGCTGGCAACTCATCTTT	CALSSSGSWQLIF
1787	15	9.47736e-05	TRAV12D-1	NA	TRAJ26	TRAC	TGTGCTCTGAGTGGTCATAACTATGCCCAGGGATTAACCTTC	CALSGHNYAQGLTF
1788	15	9.47736e-05	TRAV12D-1	NA	TRAJ48	TRAC	TGTGCTCTGAGTGACGGAAATGAGAAAATAACTTTT	CALSDGNEKITF
1789	15	9.47736e-05	TRAV12D-1	NA	TRAJ53	TRAC	TGTGCTTTCGACAGTGGAGGCAGCAATTACAAACTGACATTT	CAFDSGGSNYKLTF
1790	15	9.47736e-05	TRAV12D-2	NA	TRAJ15	TRAC	TGTGCCTCCTACCAGGGAGGCAGAGCTCTGATATTT	CASYQGGRALIF
1791	15	9.47736e-05	TRAV12D-2	NA	TRAJ23	TRAC	TGTGCTCTTATGAATTATAACCAGGGGAAGCTTATCTTT	CALMNYNQGKLIF
1792	15	9.47736e-05	TRAV12D-2	NA	TRAJ44	TRAC	TGTGCTTTAACTGGCAGTGGTGGAAAACTCACTTTG	CALTGSGGKLTL
1793	15	9.47736e-05	TRAV12D-3	NA	TRAJ22	TRAC	TGTGCTTTGAGTGGCGCATCTTCTGGCAGCTGGCAACTCATCTTT	CALSGASSGSWQLIF
1794	15	9.47736e-05	TRAV12D-3	NA	TRAJ42	TRAC	TGTGCTTTGAGTGGAGGAAGCAATGCAAAGCTAACCTTC	CALSGGSNAKLTF
1795	15	9.47736e-05	TRAV12D-3	NA	TRAJ49	TRAC	TGTGCTTTGAGTGATCAGAGGGGTTACCAGAACTTCTATTTT	CALSDQRGYQNFYF
1796	15	9.47736e-05	TRAV13-1	NA	TRAJ38	TRAC	TGTGCTAATGTTGGTGACAACAGTAAGCTGATTTGG	CANVGDNSKLIW
1797	15	9.47736e-05	TRAV13-1	NA	TRAJ50	TRAC	TGTGCTATGTCATCCTCCTCCTTCAGCAAGCTGGTGTTT	CAMSSSSFSKLVF
1798	15	9.47736e-05	TRAV13-2	NA	TRAJ11	TRAC	TGTGCCCATCATGCCTCGGGATACAACAAACTCACTTTT	CAHHASGYNKLTF
1799	15	9.47736e-05	TRAV13-2	NA	TRAJ38	TRAC	TGTGCTCGTAATGTTGGTGACAACAGTAAGCTGATTTGG	CARNVGDNSKLIW
1800	15	9.47736e-05	TRAV13-4-DV7	NA	TRAJ15	TRAC	TGTGCTATGGAACGGGGAGGCAGAGCTCTGATATTT	CAMERGGRALIF
1801	15	9.47736e-05	TRAV13-4-DV7	NA	TRAJ2	TRAC	TGTGCTATGGAACGTGGAACTGGAGGACTAAGTGGTAAATTAACATTC	CAMERGTGGLSGKLTF
1802	15	9.47736e-05	TRAV13-4-DV7	NA	TRAJ27	TRAC	TGTGCTATAGACACCAATACAGGCAAATTAACCTTT	CAIDTNTGKLTF
1803	15	9.47736e-05	TRAV13-4-DV7	NA	TRAJ32	TRAC	TGTGCTATGGAACTCCCTTATGGGGGCAGTGGCAACAAGCTCATCTTT	CAMELPYGGSGNKLIF
1804	15	9.47736e-05	TRAV13-4-DV7	NA	TRAJ33	TRAC	TGTGCTATGGGCGATAGCAACTATCAGTTGATCTGG	CAMGDSNYQLIW
1805	15	9.47736e-05	TRAV13-4-DV7	NA	TRAJ35	TRAC	TGTGCTATGACCGGCTTTGCAAGTGCGCTGACATTT	CAMTGFASALTF
1806	15	9.47736e-05	TRAV13-4-DV7	NA	TRAJ39	TRAC	TGTGCTATAGGAAATAATGCAGGTGCCAAGCTCACATTC	CAIGNNAGAKLTF
1807	15	9.47736e-05	TRAV13-4-DV7	NA	TRAJ45	TRAC	TGTGCTATGGAACATACAGGAGGTGCAGATAGACTCACCTTT	CAMEHTGGADRLTF
1808	15	9.47736e-05	TRAV13-4-DV7	NA	TRAJ47	TRAC	TGTGCTATGGAACGGCTTGCAAACAAGATGATCTTT	CAMERLANKMIF
1809	15	9.47736e-05	TRAV13-4-DV7	NA	TRAJ48	TRAC	TGTGCTATGGAACCCAACTATGGAAATGAGAAAATAACTTTT	CAMEPNYGNEKITF
1810	15	9.47736e-05	TRAV13-4-DV7	NA	TRAJ48	TRAC	TGTGCTATGGATCTGGCCAACTATGGAAATGAGAAAATAACTTTT	CAMDLANYGNEKITF
1811	15	9.47736e-05	TRAV13-4-DV7	NA	TRAJ49	TRAC	TGTGCTATGGAACAGGGCACGGGTTACCAGAACTTCTATTTT	CAMEQGTGYQNFYF
1812	15	9.47736e-05	TRAV13-4-DV7	NA	TRAJ49	TRAC	TGTGCTATGGTCGCGAACACGGGTTACCAGAACTTCTATTTT	CAMVANTGYQNFYF
1813	15	9.47736e-05	TRAV13-4-DV7	NA	TRAJ52	TRAC	TGTGCTATGACTGGAGCTAACACTGGAAAGCTCACGTTT	CAMTGANTGKLTF
1814	15	9.47736e-05	TRAV13-4-DV7	NA	TRAJ53	TRAC	TGTGCTATGGACAGTGGAGGCAGCAATTACAAACTGACATTT	CAMDSGGSNYKLTF
1815	15	9.47736e-05	TRAV13-4-DV7	NA	TRAJ56	TRAC	TGTGCTATGGAAGTTTTAACTGGAGGCAATAATAAGCTGACTTTT	CAMEVLTGGNNKLTF
1816	15	9.47736e-05	TRAV13-4-DV7	NA	TRAJ57	TRAC	TGTGCTATGCAAGGAGGGTCTGCGAAGCTCATCTTT	CAMQGGSAKLIF
1817	15	9.47736e-05	TRAV13D-1	NA	TRAJ12	TRAC	TGTGCTATGGAACGGACTGGAGGCTATAAAGTGGTCTTT	CAMERTGGYKVVF
1818	15	9.47736e-05	TRAV13D-1	NA	TRAJ21	TRAC	TGTGCTATGGAACTGGGGCCTAATTACAACGTGCTTTACTTC	CAMELGPNYNVLYF
1819	15	9.47736e-05	TRAV13D-1	NA	TRAJ26	TRAC	TGTGCTATGGAACGTGCCCAGGGATTAACCTTC	CAMERAQGLTF
1820	15	9.47736e-05	TRAV13D-1	NA	TRAJ27	TRAC	TGTGCTATGGAACGTAGAACCAATACAGGCAAATTAACCTTT	CAMERRTNTGKLTF
1821	15	9.47736e-05	TRAV13D-1	NA	TRAJ31	TRAC	TGTGCTATGGAACTCAATAACAGAATCTTCTTT	CAMELNNRIFF
1822	15	9.47736e-05	TRAV13D-1	NA	TRAJ34	TRAC	TGTGCTATGGAACGAAGGGGCAATACCGACAAAGTCGTCTTT	CAMERRGNTDKVVF
1823	15	9.47736e-05	TRAV13D-1	NA	TRAJ48	TRAC	TGTGCTATGGGCTATGGAAATGAGAAAATAACTTTT	CAMGYGNEKITF
1824	15	9.47736e-05	TRAV13D-1	NA	TRAJ56	TRAC	TGTGCTATGGAACGTACTGGAGGCAATAATAAGCTGACTTTT	CAMERTGGNNKLTF
1825	15	9.47736e-05	TRAV13D-2	NA	TRAJ16	TRAC	TGTGCTATGGAACCCAGTGGCCAGAAGCTGGTTTTT	CAMEPSGQKLVF
1826	15	9.47736e-05	TRAV13D-1	NA	TRAJ33	TRAC	TGCGGGGATAGCAACTATCAGTTGATCTGG	CGDSNYQLIW
1827	15	9.47736e-05	TRAV13D-2	NA	TRAJ34	TRAC	TGTGCTATGGTTTCCAATACCGACAAAGTCGTCTTT	CAMVSNTDKVVF
1828	15	9.47736e-05	TRAV13D-2	NA	TRAJ37	TRAC	TGTGCTATGGAGCGCGGAGGCAATACTAGAAAACTCATCTTT	CAMERGGNTRKLIF
1829	15	9.47736e-05	TRAV13D-2	NA	TRAJ43	TRAC	TGTGCTATGCATAACAACAATGCCCCACGATTT	CAMHNNNAPRF
1830	15	9.47736e-05	TRAV13D-2	NA	TRAJ48	TRAC	TGTGCTATGATCTATGGAAATGAGAAAATAACTTTT	CAMIYGNEKITF
1831	15	9.47736e-05	TRAV13D-2	NA	TRAJ48	TRAC	TGTGCTATGTCCTCCAACTATGGAAATGAGAAAATAACTTTT	CAMSSNYGNEKITF
1832	15	9.47736e-05	TRAV13D-2	NA	TRAJ50	TRAC	TGTGCTATAGCTCCCGCATCCTCCTCCTTCAGCAAGCTGGTGTTT	CAIAPASSSFSKLVF
1833	15	9.47736e-05	TRAV13D-3	NA	TRAJ18	TRAC	TGTGCTAATGGGGGTTCAGCCTTAGGGAGGCTGCATTTT	CANGGSALGRLHF
1834	15	9.47736e-05	TRAV13D-3	NA	TRAJ31	TRAC	TGTGCTATGGATAACAATAACAGAATCTTCTTT	CAMDNNNRIFF
1835	15	9.47736e-05	TRAV13D-3	NA	TRAJ50	TRAC	TGTGCTTTAGCATCCTCCTCCTTCAGCAAGCTGGTGTTT	CALASSSFSKLVF
1836	15	9.47736e-05	TRAV13D-4	NA	TRAJ35	TRAC	TGTGCTATCCACCAGACAGGCTTTGCAAGTGCGCTGACATTT	CAIHQTGFASALTF
1837	15	9.47736e-05	TRAV13N-3	NA	TRAJ40	TRAC	TGTGCTATAGCGACAGGAAACTACAAATACGTCTTT	CAIATGNYKYVF
1838	15	9.47736e-05	TRAV14-1	NA	TRAJ27	TRAC	TGTGCAGCAAGTGTCCCCAATACAGGCAAATTAACCTTT	CAASVPNTGKLTF
1839	15	9.47736e-05	TRAV14-1	NA	TRAJ27	TRAC	TGTGCAGCAAGTCACGACACCAATACAGGCAAATTAACCTTT	CAASHDTNTGKLTF
1840	15	9.47736e-05	TRAV14-1	NA	TRAJ34	TRAC	TGTGCAGCAATTTCCAATACCGACAAAGTCGTCTTT	CAAISNTDKVVF
1841	15	9.47736e-05	TRAV14-1	NA	TRAJ34	TRAC	TGTGCAGCAAGTCCCACTTCCAATACCGACAAAGTCGTCTTT	CAASPTSNTDKVVF
1842	15	9.47736e-05	TRAV14-1	NA	TRAJ56	TRAC	TGTGCAGCAAGTGCAACGGGAGGCAATAATAAGCTGACTTTT	CAASATGGNNKLTF
1843	15	9.47736e-05	TRAV14-2	NA	TRAJ40	TRAC	TGTGCAGCAAGTGCCGGAAACTACAAATACGTCTTT	CAASAGNYKYVF
1844	15	9.47736e-05	TRAV14D-1	NA	TRAJ23	TRAC	TGTGCAGCCCCGAATTATAACCAGGGGAAGCTTATCTTT	CAAPNYNQGKLIF
1845	15	9.47736e-05	TRAV14D-1	NA	TRAJ26	TRAC	TGTGCAGCAAGTAGGGCCCATGCCCAGGGATTAACCTTC	CAASRAHAQGLTF
1846	15	9.47736e-05	TRAV14D-1	NA	TRAJ31	TRAC	TGTGCAGCAGATAACAATAACAGAATCTTCTTT	CAADNNNRIFF
1847	15	9.47736e-05	TRAV14D-1	NA	TRAJ45	TRAC	TGTGCAGCAAGTGTTCGGACAGGAGGTGCAGATAGACTCACCTTT	CAASVRTGGADRLTF
1848	15	9.47736e-05	TRAV14D-1	NA	TRAJ6	TRAC	TGTGCAGCAAGTGGGGGCTCAGGAGGAAACTACAAACCTACGTTT	CAASGGSGGNYKPTF
1849	15	9.47736e-05	TRAV14D-3-DV8	NA	TRAJ11	TRAC	TGTGCAGCAGGGGGATACAACAAACTCACTTTT	CAAGGYNKLTF
1850	15	9.47736e-05	TRAV14D-3-DV8	NA	TRAJ12	TRAC	TGTGCAGCAACCGGGACTGGAGGCTATAAAGTGGTCTTT	CAATGTGGYKVVF
1851	15	9.47736e-05	TRAV14D-3-DV8	NA	TRAJ26	TRAC	TGTGCAGCAAGTCAAAACTATGCCCAGGGATTAACCTTC	CAASQNYAQGLTF
1852	15	9.47736e-05	TRAV14D-3-DV8	NA	TRAJ27	TRAC	TGTGCAGCAAGCGACACCAATACAGGCAAATTAACCTTT	CAASDTNTGKLTF
1853	15	9.47736e-05	TRAV14D-3-DV8	NA	TRAJ28	TRAC	TGTGCAGCAAGTCCTCTACCAGGCACTGGGAGTAACAGGCTCACTTTT	CAASPLPGTGSNRLTF
1854	15	9.47736e-05	TRAV14D-3-DV8	NA	TRAJ31	TRAC	TGTGCAGCCTGGAATAACAATAACAGAATCTTCTTT	CAAWNNNNRIFF
1855	15	9.47736e-05	TRAV14D-3-DV8	NA	TRAJ34	TRAC	TGTGCAGCAAGTGCCAATACCGACAAAGTCGTCTTT	CAASANTDKVVF
1856	15	9.47736e-05	TRAV14D-3-DV8	NA	TRAJ40	TRAC	TGTGCAGCCACAGGAAACTACAAATACGTCTTT	CAATGNYKYVF
1857	15	9.47736e-05	TRAV14D-3-DV8	NA	TRAJ42	TRAC	TGTGCAGCAGAAGGAAGCAATGCAAAGCTAACCTTC	CAAEGSNAKLTF
1858	15	9.47736e-05	TRAV14D-3-DV8	NA	TRAJ47	TRAC	TGTGCAGCAAGTGAGGCGGACTATGCAAACAAGATGATCTTT	CAASEADYANKMIF
1859	15	9.47736e-05	TRAV14D-3-DV8	NA	TRAJ47	TRAC	TGTGCAGCAAGTGCAGAGGGGGACTATGCAAACAAGATGATCTTT	CAASAEGDYANKMIF
1860	15	9.47736e-05	TRAV14D-3-DV8	NA	TRAJ48	TRAC	TGTGCAGCAAGTAGGGGAAATGAGAAAATAACTTTT	CAASRGNEKITF
1861	15	9.47736e-05	TRAV14D-3-DV8	NA	TRAJ48	TRAC	TGTGCAGCAAGGCACTATGGAAATGAGAAAATAACTTTT	CAARHYGNEKITF
1862	15	9.47736e-05	TRAV14D-3-DV8	NA	TRAJ48	TRAC	TGTGCAGCAAGTGCCAACTATGGAAATGAGAAAATAACTTTT	CAASANYGNEKITF
1863	15	9.47736e-05	TRAV14D-3-DV8	NA	TRAJ49	TRAC	TGTGCAGCAAGTAGGGCGGGTTACCAGAACTTCTATTTT	CAASRAGYQNFYF
1864	15	9.47736e-05	TRAV14D-3-DV8	NA	TRAJ50	TRAC	TGTGCAGCCTCCTCCTCCTTCAGCAAGCTGGTGTTT	CAASSSFSKLVF
1865	15	9.47736e-05	TRAV14D-3-DV8	NA	TRAJ50	TRAC	TGTGCAGCAAGTGAGTCCTCCTCCTTCAGCAAGCTGGTGTTT	CAASESSSFSKLVF
1866	15	9.47736e-05	TRAV14D-3-DV8	NA	TRAJ53	TRAC	TGTGCAGCAAGTAACAGTGGAGGCAGCAATTACAAACTGACATTT	CAASNSGGSNYKLTF
1867	15	9.47736e-05	TRAV14D-3-DV8	NA	TRAJ58	TRAC	TGTGCAGCAAGTGAGCAAGGCACTGGGTCTAAGCTGTCATTT	CAASEQGTGSKLSF
1868	15	9.47736e-05	TRAV14D-2	NA	TRAJ12	TRAC	TGTGCAGCAAGTGAAGGGCCTGGAGGCTATAAAGTGGTCTTT	CAASEGPGGYKVVF
1869	15	9.47736e-05	TRAV14-1	NA	TRAJ15	TRAC	TGTGCAGCAAGTGAGAAGGGAGGCAGAGCTCTGATATTT	CAASEKGGRALIF
1870	15	9.47736e-05	TRAV14D-2	NA	TRAJ16	TRAC	TGTGCAGCAAGCGCAACTTCAAGTGGCCAGAAGCTGGTTTTT	CAASATSSGQKLVF
1871	15	9.47736e-05	TRAV14D-2	NA	TRAJ16	TRAC	TGTGCAGCAAGTGGAACTTCAAGTGGCCAGAAGCTGGTTTTT	CAASGTSSGQKLVF
1872	15	9.47736e-05	TRAV14D-2	NA	TRAJ33	TRAC	TGTGCAGCAAGTGGGAGCAACTATCAGTTGATCTGG	CAASGSNYQLIW
1873	15	9.47736e-05	TRAV14D-2	NA	TRAJ44	TRAC	TGTGCAGCAAGTGATGGCAGTGGTGGAAAACTCACTTTG	CAASDGSGGKLTL
1874	15	9.47736e-05	TRAV14D-2	NA	TRAJ9	TRAC	TGTGCAGCAAGGAACATGGGCTACAAACTTACCTTC	CAARNMGYKLTF
1875	15	9.47736e-05	TRAV14N-3	NA	TRAJ27	TRAC	TGTGCAGCAAGTGCAAACACCAATACAGGCAAATTAACCTTT	CAASANTNTGKLTF
1876	15	9.47736e-05	TRAV15-1-DV6-1	NA	TRAJ18	TRAC	TGTGCTCTCTGGGAGCTGGATAGAGGTTCAGCCTTAGGGAGGCTGCATTTT	CALWELDRGSALGRLHF
1877	15	9.47736e-05	TRAV15-1-DV6-1	NA	TRAJ26	TRAC	TGTGCTCTCTGGGAGCTGGAGGCCCAGGGATTAACCTTC	CALWELEAQGLTF
1878	15	9.47736e-05	TRAV15D-2-DV6D-2	NA	TRAJ17	TRAC	TGCGCTCTCCCCGCAGGGAACAAGCTAACTTTT	CALPAGNKLTF
1879	15	9.47736e-05	TRAV16D-DV11	NA	TRAJ33	TRAC	TGTGCTATGAGAGAGGAGGATAGCAACTATCAGTTGATCTGG	CAMREEDSNYQLIW
1880	15	9.47736e-05	TRAV16D-DV11	NA	TRAJ48	TRAC	TGTGCTATGAGAGAGACCAACTATGGAAATGAGAAAATAACTTTT	CAMRETNYGNEKITF
1881	15	9.47736e-05	TRAV16N	NA	TRAJ30	TRAC	TGTGCTATGAGAGAATATGACACAAATGCTTACAAAGTCATCTTT	CAMREYDTNAYKVIF
1882	15	9.47736e-05	TRAV16N	NA	TRAJ31	TRAC	TGTGCTATGAGAGAGGGGATCTCCCGAGGCAGAATCTTCTTT	CAMREGISRGRIFF
1883	15	9.47736e-05	TRAV16N	NA	TRAJ31	TRAC	TGTGCTATGAGAGAGGGCTGGAATAACAATAACAGAATCTTCTTT	CAMREGWNNNNRIFF
1884	15	9.47736e-05	TRAV16N	NA	TRAJ32	TRAC	TGTGCTATGAGAGGGAGATATGGGGGCAGTGGCAACAAGCTCATCTTT	CAMRGRYGGSGNKLIF
1885	15	9.47736e-05	TRAV16D-DV11	NA	TRAJ33	TRAC	TGTGCTATGAGAGGGTATAGCAACTATCAGTTGATCTGG	CAMRGYSNYQLIW
1886	15	9.47736e-05	TRAV16N	NA	TRAJ40	TRAC	TGTGCTATGAGAGACCTTAATACAGGAAACTACAAATACGTCTTT	CAMRDLNTGNYKYVF
1887	15	9.47736e-05	TRAV16N	NA	TRAJ42	TRAC	TGTGCTATGAGAGAGGAGAGACGAGGAAGCAATGCAAAGCTAACCTTC	CAMREERRGSNAKLTF
1888	15	9.47736e-05	TRAV16N	NA	TRAJ45	TRAC	TGTGCTATGAGAGAGGGCAGGACAGGAGGTGCAGATAGACTCACCTTT	CAMREGRTGGADRLTF
1889	15	9.47736e-05	TRAV16N	NA	TRAJ45	TRAC	TGTGCTATGAGAGAGGCCAATACAGGAGGTGCAGATAGACTCACCTTT	CAMREANTGGADRLTF
1890	15	9.47736e-05	TRAV16N	NA	TRAJ47	TRAC	TGTGCTATGAGAGAGAACTATGCAAACAAGATGATCTTT	CAMRENYANKMIF
1891	15	9.47736e-05	TRAV16N	NA	TRAJ47	TRAC	TGTGCTATGAGAGAGATGGACTATGCAAACAAGATGATCTTT	CAMREMDYANKMIF
1892	15	9.47736e-05	TRAV16N	NA	TRAJ47	TRAC	TGTGCTATGAGAGAGGGGAGGGACTATGCAAACAAGATGATCTTT	CAMREGRDYANKMIF
1893	15	9.47736e-05	TRAV16N	NA	TRAJ50	TRAC	TGTGCTATGAGAGAGGCATCCTCCTCCTTCAGCAAGCTGGTGTTT	CAMREASSSFSKLVF
1894	15	9.47736e-05	TRAV16N	NA	TRAJ50	TRAC	TGTGCTATGAGTATAGCATCCTCCTCCTTCAGCAAGCTGGTGTTT	CAMSIASSSFSKLVF
1895	15	9.47736e-05	TRAV16N	NA	TRAJ53	TRAC	TGTGCTATGAGGGACAGTGGAGGCAGCAATTACAAACTGACATTT	CAMRDSGGSNYKLTF
1896	15	9.47736e-05	TRAV16N	NA	TRAJ56	TRAC	TGTGCTATGAGAGAGCCCCCTACTGGAGGCAATAATAAGCTGACTTTT	CAMREPPTGGNNKLTF
1897	15	9.47736e-05	TRAV16N	NA	TRAJ57	TRAC	TGTGCTATGAGAGAAAATCAAGGAGGGTCTGCGAAGCTCATCTTT	CAMRENQGGSAKLIF
1898	15	9.47736e-05	TRAV19	NA	TRAJ58	TRAC	TGCGCAGCAGGTCGGCAAGGCACTGGGTCTAAGCTGTCATTT	CAAGRQGTGSKLSF
1899	15	9.47736e-05	TRAV2	NA	TRAJ32	TRAC	TGCATTGTGACTGGCCCTTATGGGGGCAGTGGCAACAAGCTCATCTTT	CIVTGPYGGSGNKLIF
1900	15	9.47736e-05	TRAV21/DV12	NA	TRAJ43	TRAC	TGTATCCTGAGAGGGAATAACAACAATGCCCCACGATTT	CILRGNNNNAPRF
1901	15	9.47736e-05	TRAV21/DV12	NA	TRAJ44	TRAC	TGTATCCTGAGAGCTGTTACTGGCAGTGGTGGAAAACTCACTTTG	CILRAVTGSGGKLTL
1902	15	9.47736e-05	TRAV21/DV12	NA	TRAJ45	TRAC	TGTATCCTGAGAGGGATGAATACAGGAGGTGCAGATAGACTCACCTTT	CILRGMNTGGADRLTF
1903	15	9.47736e-05	TRAV21/DV12	NA	TRAJ48	TRAC	TGTATCCTGAGAGTAGACTATGGAAATGAGAAAATAACTTTT	CILRVDYGNEKITF
1904	15	9.47736e-05	TRAV21/DV12	NA	TRAJ49	TRAC	TGTATCCTGAGAGCCACGGGTTACCAGAACTTCTATTTT	CILRATGYQNFYF
1905	15	9.47736e-05	TRAV21/DV12	NA	TRAJ57	TRAC	TGTATCCTGAGAGTCGGAGGAGGGTCTGCGAAGCTCATCTTT	CILRVGGGSAKLIF
1906	15	9.47736e-05	TRAV3-1	NA	TRAJ22	TRAC	TGCGCAGTCAGAGCATCTTCTGGCAGCTGGCAACTCATCTTT	CAVRASSGSWQLIF
1907	15	9.47736e-05	TRAV3-1	NA	TRAJ40	TRAC	TGCGCAGTCAGTCGTAATACAGGAAACTACAAATACGTCTTT	CAVSRNTGNYKYVF
1908	15	9.47736e-05	TRAV3-3	NA	TRAJ12	TRAC	TGCGCAGTCAGTAGAACTGGAGGCTATAAAGTGGTCTTT	CAVSRTGGYKVVF
1909	15	9.47736e-05	TRAV3-3	NA	TRAJ13	TRAC	TGCGCAGTCAGTGCAAATTCTGGGACTTACCAGAGGTTT	CAVSANSGTYQRF
1910	15	9.47736e-05	TRAV3-3	NA	TRAJ23	TRAC	TGCGCAGTCAGTGCTTATAACCAGGGGAAGCTTATCTTT	CAVSAYNQGKLIF
1911	15	9.47736e-05	TRAV3-3	NA	TRAJ24	TRAC	TGCGCAGTCAGTGTACCAGCTGCCAGTTTGGGGAAACTGCAGTTT	CAVSVPAASLGKLQF
1912	15	9.47736e-05	TRAV3-3	NA	TRAJ4	TRAC	TGCGCAGTCCTATCTGGTAGCTTCAATAAGTTGACCTTT	CAVLSGSFNKLTF
1913	15	9.47736e-05	TRAV3-3	NA	TRAJ40	TRAC	TGCGCAGTCACTACAGGAAACTACAAATACGTCTTT	CAVTTGNYKYVF
1914	15	9.47736e-05	TRAV3-3	NA	TRAJ42	TRAC	TGCGCAGTCAGTCCTGGAGGAAGCAATGCAAAGCTAACCTTC	CAVSPGGSNAKLTF
1915	15	9.47736e-05	TRAV3-3	NA	TRAJ42	TRAC	TGCGCAGTCAGATCATATTCTGGAGGAAGCAATGCAAAGCTAACCTTC	CAVRSYSGGSNAKLTF
1916	15	9.47736e-05	TRAV3-3	NA	TRAJ45	TRAC	TGCGCAGTCACATCAGGAGGTGCAGATAGACTCACCTTT	CAVTSGGADRLTF
1917	15	9.47736e-05	TRAV3-3	NA	TRAJ45	TRAC	TGCGCAGTCAGGAATACAGGAGGTGCAGATAGACTCACCTTT	CAVRNTGGADRLTF
1918	15	9.47736e-05	TRAV3-3	NA	TRAJ48	TRAC	TGCGCAGTCAGTGCAGAGGGAAATGAGAAAATAACTTTT	CAVSAEGNEKITF
1919	15	9.47736e-05	TRAV3-3	NA	TRAJ9	TRAC	TGCGCAGTCAGTCCTTGGGGCATGGGCTACAAACTTACCTTC	CAVSPWGMGYKLTF
1920	15	9.47736e-05	TRAV3-4	NA	TRAJ21	TRAC	TGCGCAGTCAGTCCTAATTACAACGTGCTTTACTTC	CAVSPNYNVLYF
1921	15	9.47736e-05	TRAV3-4	NA	TRAJ23	TRAC	TGCGCAGTCCAGGACCAGGGGAAGCTTATCTTT	CAVQDQGKLIF
1922	15	9.47736e-05	TRAV3-4	NA	TRAJ34	TRAC	TGCGCAGTCAGTCCCAATACCGACAAAGTCGTCTTT	CAVSPNTDKVVF
1923	15	9.47736e-05	TRAV3-4	NA	TRAJ49	TRAC	TGCGCAGTCAGTGCGGGTTACCAGAACTTCTATTTT	CAVSAGYQNFYF
1924	15	9.47736e-05	TRAV3-4	NA	TRAJ50	TRAC	TGCGCAGTCAGGGCATCCTCCTCCTTCAGCAAGCTGGTGTTT	CAVRASSSFSKLVF
1925	15	9.47736e-05	TRAV3-4	NA	TRAJ50	TRAC	TGCGCAGTCAGTGCACCCTCCTCCTTCAGCAAGCTGGTGTTT	CAVSAPSSFSKLVF
1926	15	9.47736e-05	TRAV3-4	NA	TRAJ52	TRAC	TGCGCTAACACTGGAGCTAACACTGGAAAGCTCACGTTT	CANTGANTGKLTF
1927	15	9.47736e-05	TRAV3-4	NA	TRAJ57	TRAC	TGCGCAGTTTATCAAGGAGGGTCTGCGAAGCTCATCTTT	CAVYQGGSAKLIF
1928	15	9.47736e-05	TRAV4-3	NA	TRAJ17	TRAC	TGTGCTGCTTTTAACAGTGCAGGGAACAAGCTAACTTTT	CAAFNSAGNKLTF
1929	15	9.47736e-05	TRAV4-3	NA	TRAJ56	TRAC	TGTGCTGCGATCACTGGAGGCAATAATAAGCTGACTTTT	CAAITGGNNKLTF
1930	15	9.47736e-05	TRAV4-4-DV10	NA	TRAJ22	TRAC	TGTGCTGCTACATCTTCTGGCAGCTGGCAACTCATCTTT	CAATSSGSWQLIF
1931	15	9.47736e-05	TRAV4-4-DV10	NA	TRAJ26	TRAC	TGTGCTGCCCTAAATAACTATGCCCAGGGATTAACCTTC	CAALNNYAQGLTF
1932	15	9.47736e-05	TRAV4-4-DV10	NA	TRAJ33	TRAC	TGTGCTGCTATGGATAGCAACTATCAGTTGATCTGG	CAAMDSNYQLIW
1933	15	9.47736e-05	TRAV4-4-DV10	NA	TRAJ39	TRAC	TGTGCTGAGGGGAATAATGCAGGTGCCAAGCTCACATTC	CAEGNNAGAKLTF
1934	15	9.47736e-05	TRAV4-4-DV10	NA	TRAJ45	TRAC	TGTGCTGCTGAGGGAGGTGCAGATAGACTCACCTTT	CAAEGGADRLTF
1935	15	9.47736e-05	TRAV4-3	NA	TRAJ50	TRAC	TGTGCTGCATCCTCCTCCTTCAGCAAGCTGGTGTTT	CAASSSFSKLVF
1936	15	9.47736e-05	TRAV4-4-DV10	NA	TRAJ58	TRAC	TGTGCTGCTCAAGGCACTGGGTCTAAGCTGTCATTT	CAAQGTGSKLSF
1937	15	9.47736e-05	TRAV4-4-DV10	NA	TRAJ58	TRAC	TGTGCTGCTGAGGAGCAAGGCACTGGGTCTAAGCTGTCATTT	CAAEEQGTGSKLSF
1938	15	9.47736e-05	TRAV4D-3	NA	TRAJ22	TRAC	TGTGCTGCTTCTGGCAGCTGGCAACTCATCTTT	CAASGSWQLIF
1939	15	9.47736e-05	TRAV4D-3	NA	TRAJ9	TRAC	TGTGCTGCCGAGGGGGCTTCAATGGGCTACAAACTTACCTTC	CAAEGASMGYKLTF
1940	15	9.47736e-05	TRAV4D-4	NA	TRAJ21	TRAC	TGTGCTGCCACGCCTAATTACAACGTGCTTTACTTC	CAATPNYNVLYF
1941	15	9.47736e-05	TRAV4D-4	NA	TRAJ40	TRAC	TGTGCTGCTGATACAGGAAACTACAAATACGTCTTT	CAADTGNYKYVF
1942	15	9.47736e-05	TRAV5-1	NA	TRAJ35	TRAC	TGCTCAGCAAGTACGCCAGGCTTTGCAAGTGCGCTGACATTT	CSASTPGFASALTF
1943	15	9.47736e-05	TRAV6-1	NA	TRAJ22	TRAC	TGTGTTCTGGCTCCATCTTCTGGCAGCTGGCAACTCATCTTT	CVLAPSSGSWQLIF
1944	15	9.47736e-05	TRAV6-2	NA	TRAJ31	TRAC	TGTGTTCTGGGTGATTGGAATAACAATAACAGAATCTTCTTT	CVLGDWNNNNRIFF
1945	15	9.47736e-05	TRAV6-2	NA	TRAJ33	TRAC	TGTGTTCTGGGTGATCGGATGGATAGCAACTATCAGTTGATCTGG	CVLGDRMDSNYQLIW
1946	15	9.47736e-05	TRAV6-2	NA	TRAJ39	TRAC	TGTGTTCTGGGGGGCAATAATGCAGGTGCCAAGCTCACATTC	CVLGGNNAGAKLTF
1947	15	9.47736e-05	TRAV6-5	NA	TRAJ13	TRAC	TGTGCTCTGGGTGATAGGAATTCTGGGACTTACCAGAGGTTT	CALGDRNSGTYQRF
1948	15	9.47736e-05	TRAV6-5	NA	TRAJ21	TRAC	TGTGCTCTGCGGCCTAATTACAACGTGCTTTACTTC	CALRPNYNVLYF
1949	15	9.47736e-05	TRAV6-5	NA	TRAJ50	TRAC	TGTGCTCTGACCTCCTCCTTCAGCAAGCTGGTGTTT	CALTSSFSKLVF
1950	15	9.47736e-05	TRAV6-6	NA	TRAJ18	TRAC	TGTGCTCTGGGTGAGCGAGGGAGAGGTTCAGCCTTAGGGAGGCTGCATTTT	CALGERGRGSALGRLHF
1951	15	9.47736e-05	TRAV6-6	NA	TRAJ21	TRAC	TGTGCTCTGGGGAATTACAACGTGCTTTACTTC	CALGNYNVLYF
1952	15	9.47736e-05	TRAV6-6	NA	TRAJ22	TRAC	TGTGCTCTCTCTCCATCTTCTGGCAGCTGGCAACTCATCTTT	CALSPSSGSWQLIF
1953	15	9.47736e-05	TRAV6-6	NA	TRAJ23	TRAC	TGTGCTCTGAGTGATCAGAATTATAACCAGGGGAAGCTTATCTTT	CALSDQNYNQGKLIF
1954	15	9.47736e-05	TRAV6-6	NA	TRAJ34	TRAC	TGTGCTCGATCTTCCAATACCGACAAAGTCGTCTTT	CARSSNTDKVVF
1955	15	9.47736e-05	TRAV6-6	NA	TRAJ40	TRAC	TGTGCTCTGGGTGAGGATACAGGAAACTACAAATACGTCTTT	CALGEDTGNYKYVF
1956	15	9.47736e-05	TRAV6-6	NA	TRAJ45	TRAC	TGTGCTCTGGGTGATACAGGAGGTGCAGATAGACTCACCTTT	CALGDTGGADRLTF
1957	15	9.47736e-05	TRAV6-6	NA	TRAJ49	TRAC	TGTGCTCTGATCAACACGGGTTACCAGAACTTCTATTTT	CALINTGYQNFYF
1958	15	9.47736e-05	TRAV6-6	NA	TRAJ56	TRAC	TGTGCTCTGAGGGCTACTGGAGGCAATAATAAGCTGACTTTT	CALRATGGNNKLTF
1959	15	9.47736e-05	TRAV6-6	NA	TRAJ57	TRAC	TGTGCTCCCCCGAATCAAGGAGGGTCTGCGAAGCTCATCTTT	CAPPNQGGSAKLIF
1960	15	9.47736e-05	TRAV6-6	NA	TRAJ9	TRAC	TGTGCTCTGGGGAGGAACATGGGCTACAAACTTACCTTC	CALGRNMGYKLTF
1961	15	9.47736e-05	TRAV6-7-DV9	NA	TRAJ12	TRAC	TGCGCTCTGAGCTCCGGGACTGGAGGCTATAAAGTGGTCTTT	CALSSGTGGYKVVF
1962	15	9.47736e-05	TRAV6-7-DV9	NA	TRAJ15	TRAC	TGTGCTCTGAGTGATCACCAGGGAGGCAGAGCTCTGATATTT	CALSDHQGGRALIF
1963	15	9.47736e-05	TRAV6-7-DV9	NA	TRAJ26	TRAC	TGCGCTCTGAAGAGTAACTATGCCCAGGGATTAACCTTC	CALKSNYAQGLTF
1964	15	9.47736e-05	TRAV6-7-DV9	NA	TRAJ31	TRAC	TGCGCTCTGAGGAATAACAATAACAGAATCTTCTTT	CALRNNNNRIFF
1965	15	9.47736e-05	TRAV6-7-DV9	NA	TRAJ32	TRAC	TGTGCTCTGAGTGATCGGGGGGGCAGTGGCAACAAGCTCATCTTT	CALSDRGGSGNKLIF
1966	15	9.47736e-05	TRAV6-7-DV9	NA	TRAJ32	TRAC	TGCGCTCTGAGTGGCATGAATTATGGGGGCAGTGGCAACAAGCTCATCTTT	CALSGMNYGGSGNKLIF
1967	15	9.47736e-05	TRAV6-7-DV9	NA	TRAJ35	TRAC	TGCGCTCTGAGTGGGCAGACAGGCTTTGCAAGTGCGCTGACATTT	CALSGQTGFASALTF
1968	15	9.47736e-05	TRAV6-7-DV9	NA	TRAJ38	TRAC	TGCGCTCTGAGGGGGGTTGGTGACAACAGTAAGCTGATTTGG	CALRGVGDNSKLIW
1969	15	9.47736e-05	TRAV6-7-DV9	NA	TRAJ43	TRAC	TGCGCTCTGAGAGGGAACAACAATGCCCCACGATTT	CALRGNNNAPRF
1970	15	9.47736e-05	TRAV6-7-DV9	NA	TRAJ43	TRAC	TGCGCTCTGAGTGGGAACAACAATGCCCCACGATTT	CALSGNNNAPRF
1971	15	9.47736e-05	TRAV6-7-DV9	NA	TRAJ45	TRAC	TGCGCTCTGGCAGGAGGTGCAGATAGACTCACCTTT	CALAGGADRLTF
1972	15	9.47736e-05	TRAV6-7-DV9	NA	TRAJ45	TRAC	TGCGCTCTGAGTGATACAGGAGGTGCAGATAGACTCACCTTT	CALSDTGGADRLTF
1973	15	9.47736e-05	TRAV6-7-DV9	NA	TRAJ45	TRAC	TGTGCTCTGGGTGAAACAGGAGGTGCAGATAGACTCACCTTT	CALGETGGADRLTF
1974	15	9.47736e-05	TRAV6-7-DV9	NA	TRAJ47	TRAC	TGTGCTCTGAGTGAGGACTATGCAAACAAGATGATCTTT	CALSEDYANKMIF
1975	15	9.47736e-05	TRAV6-7-DV9	NA	TRAJ49	TRAC	TGTGCTCTGGGGAACACGGGTTACCAGAACTTCTATTTT	CALGNTGYQNFYF
1976	15	9.47736e-05	TRAV6-7-DV9	NA	TRAJ49	TRAC	TGTGCTCTGGGTGGGAACACGGGTTACCAGAACTTCTATTTT	CALGGNTGYQNFYF
1977	15	9.47736e-05	TRAV6-7-DV9	NA	TRAJ50	TRAC	TGCGCTCTCGCATCCTCCTCCTTCAGCAAGCTGGTGTTT	CALASSSFSKLVF
1978	15	9.47736e-05	TRAV6-7-DV9	NA	TRAJ50	TRAC	TGCGCTCTGAGCCCAGCATCCTCCTCCTTCAGCAAGCTGGTGTTT	CALSPASSSFSKLVF
1979	15	9.47736e-05	TRAV6-7-DV9	NA	TRAJ7	TRAC	TGTGCTCTGAGGGACTACAGCAACAACAGACTTACTTTG	CALRDYSNNRLTL
1980	15	9.47736e-05	TRAV6D-3	NA	TRAJ30	TRAC	TGTGCTATGAGGGACACAAATGCTTACAAAGTCATCTTT	CAMRDTNAYKVIF
1981	15	9.47736e-05	TRAV6N-6	NA	TRAJ40	TRAC	TGCGCTCTGAGTGAGACAGGAAACTACAAATACGTCTTT	CALSETGNYKYVF
1982	15	9.47736e-05	TRAV7-1	NA	TRAJ37	TRAC	TGTGCAGTGAGCCCCTTAACAGGCAATACTAGAAAACTCATCTTT	CAVSPLTGNTRKLIF
1983	15	9.47736e-05	TRAV7-1	NA	TRAJ40	TRAC	TGTGCAGTGAGCATTGGAGGAAACTACAAATACGTCTTT	CAVSIGGNYKYVF
1984	15	9.47736e-05	TRAV7-1	NA	TRAJ47	TRAC	TGTGCAGTTATGGACTATGCAAACAAGATGATCTTT	CAVMDYANKMIF
1985	15	9.47736e-05	TRAV7-2	NA	TRAJ17	TRAC	TGTGCAGCAAGGGGAAGTGCAGGGAACAAGCTAACTTTT	CAARGSAGNKLTF
1986	15	9.47736e-05	TRAV7-2	NA	TRAJ27	TRAC	TGTGCAGCACCCACCAATACAGGCAAATTAACCTTT	CAAPTNTGKLTF
1987	15	9.47736e-05	TRAV7-2	NA	TRAJ27	TRAC	TGTGCAGCAAGCAACACCAATACAGGCAAATTAACCTTT	CAASNTNTGKLTF
1988	15	9.47736e-05	TRAV7-2	NA	TRAJ33	TRAC	TGTGCAGCCCATAGCAACTATCAGTTGATCTGG	CAAHSNYQLIW
1989	15	9.47736e-05	TRAV7-2	NA	TRAJ33	TRAC	TGTGCAGCAAGCAAGGGCAACTATCAGTTGATCTGG	CAASKGNYQLIW
1990	15	9.47736e-05	TRAV7-2	NA	TRAJ35	TRAC	TGTGCAGCAAGCACCGGCTTTGCAAGTGCGCTGACATTT	CAASTGFASALTF
1991	15	9.47736e-05	TRAV7-2	NA	TRAJ40	TRAC	TGTGCAGCAAGCTCAGGAAACTACAAATACGTCTTT	CAASSGNYKYVF
1992	15	9.47736e-05	TRAV7-3	NA	TRAJ15	TRAC	TGTGCAGTGAGCACCTACCAGGGAGGCAGAGCTCTGATATTT	CAVSTYQGGRALIF
1993	15	9.47736e-05	TRAV7-3	NA	TRAJ27	TRAC	TGTGCAGTGAGGACCAATACAGGCAAATTAACCTTT	CAVRTNTGKLTF
1994	15	9.47736e-05	TRAV7-3	NA	TRAJ34	TRAC	TGTGCAGTGAGCATGACCAATACCGACAAAGTCGTCTTT	CAVSMTNTDKVVF
1995	15	9.47736e-05	TRAV7-3	NA	TRAJ37	TRAC	TGTGCAGTGATTCCAGGCAATACTAGAAAACTCATCTTT	CAVIPGNTRKLIF
1996	15	9.47736e-05	TRAV7-3	NA	TRAJ49	TRAC	TGTGCAGTGAGCTCGAACACGGGTTACCAGAACTTCTATTTT	CAVSSNTGYQNFYF
1997	15	9.47736e-05	TRAV7-3	NA	TRAJ50	TRAC	TGTGCAGTGAGGGGGTCCTCCTCCTTCAGCAAGCTGGTGTTT	CAVRGSSSFSKLVF
1998	15	9.47736e-05	TRAV7-3	NA	TRAJ9	TRAC	TGTGCAGTGGCCGACATGGGCTACAAACTTACCTTC	CAVADMGYKLTF
1999	15	9.47736e-05	TRAV7-4	NA	TRAJ12	TRAC	TGTGCAGCTAGTGAGCCCGGGACTGGAGGCTATAAAGTGGTCTTT	CAASEPGTGGYKVVF
[truncated: 28,837 more rows]

## Sheet: Control2
Clone.ID	Clone.Count	Clone.Fraction	V.Segment	D.Segment	J.Segment	C.Segment	CDR3.Gene.Sequence	CDR3.AA.Sequence
1	2869	0.0177827	TRAV11		TRAJ18	TRAC	TGTGTGGTGGGCGATAGAGGTTCAGCCTTAGGGAGGCTGCATTTT	CVVGDRGSALGRLHF
2	1733	0.0107415	TRAV11		TRAJ18	TRAC	TGTGTGGTGGGGGATAGAGGTTCAGCCTTAGGGAGGCTGCATTTT	CVVGDRGSALGRLHF
3	1127	0.00698538	TRAV11D		TRAJ18	TRAC	TGTGTGGTGGGAGATAGAGGTTCAGCCTTAGGGAGGCTGCATTTT	CVVGDRGSALGRLHF
4	609	0.00377471	TRAV11		TRAJ18	TRAC	TGTGTGGTGGGTGATAGAGGTTCAGCCTTAGGGAGGCTGCATTTT	CVVGDRGSALGRLHF
5	292	0.00180988	TRAV11		TRAJ18	TRAC	TGTGTGGTGGCCGATAGAGGTTCAGCCTTAGGGAGGCTGCATTTT	CVVADRGSALGRLHF
6	129	0.000799569	TRAV13N-1		TRAJ56	TRAC	TGTGCTATGGCTACTGGAGGCAATAATAAGCTGACTTTT	CAMATGGNNKLTF
7	128	0.00079337	TRAV13N-1		TRAJ50	TRAC	TGTGCTATAGCATCCTCCTCCTTCAGCAAGCTGGTGTTT	CAIASSSFSKLVF
8	118	0.000731388	TRAV14-1		TRAJ31	TRAC	TGTGCAGCAAATAACAATAACAGAATCTTCTTT	CAANNNNRIFF
9	113	0.000700397	TRAV12N-2		TRAJ48	TRAC	TGTGCTCTGGCCAACTATGGAAATGAGAAAATAACTTTT	CALANYGNEKITF
10	113	0.000700397	TRAV13D-1		TRAJ23	TRAC	TGTGCTATGGAACGTTATAACCAGGGGAAGCTTATCTTT	CAMERYNQGKLIF
11	112	0.000694199	TRAV11		TRAJ18	TRAC	TGTGTGGTGGTCGATAGAGGTTCAGCCTTAGGGAGGCTGCATTTT	CVVVDRGSALGRLHF
12	111	0.000688001	TRAV1		TRAJ32	TRAC	TGTGCTGTGAGGGATTATGGGGGCAGTGGCAACAAGCTCATCTTT	CAVRDYGGSGNKLIF
13	108	0.000669406	TRAV14D-2		TRAJ22	TRAC	TGTGCAGCAAGTGCATCTTCTGGCAGCTGGCAACTCATCTTT	CAASASSGSWQLIF
14	103	0.000638415	TRDV1		TRAJ58	TRAC	TGTGGAGGGAAAGGCACTGGGTCTAAGCTGTCATTT	CGGKGTGSKLSF
15	102	0.000632217	TRAV14D-1		TRAJ13	TRAC	TGTGCAGCAAATTCTGGGACTTACCAGAGGTTT	CAANSGTYQRF
16	100	0.000619821	TRAV11N		TRAJ18	TRAC	TGTGTGGTGGTAGATAGAGGTTCAGCCTTAGGGAGGCTGCATTTT	CVVVDRGSALGRLHF
17	95	0.00058883	TRAV4-4-DV10		TRAJ22	TRAC	TGTGCTGCTGCATCTTCTGGCAGCTGGCAACTCATCTTT	CAAASSGSWQLIF
18	94	0.000582631	TRAV6D-7		TRAJ18	TRAC	TGTGCTCTGAGTGATAGAGGTTCAGCCTTAGGGAGGCTGCATTTT	CALSDRGSALGRLHF
19	89	0.00055164	TRAV13D-1		TRAJ21	TRAC	TGTGCTATGGAACCTAATTACAACGTGCTTTACTTC	CAMEPNYNVLYF
20	89	0.00055164	TRAV14D-3-DV8		TRAJ48	TRAC	TGTGCAGCAAGGGACTATGGAAATGAGAAAATAACTTTT	CAARDYGNEKITF
21	87	0.000539244	TRAV13N-1		TRAJ57	TRAC	TGTGCTATGAATCAAGGAGGGTCTGCGAAGCTCATCTTT	CAMNQGGSAKLIF
22	86	0.000533046	TRAV11N		TRAJ32	TRAC	TGTGTGGTGGGCGCGAGGTATGGGGGCAGTGGCAACAAGCTCATCTTT	CVVGARYGGSGNKLIF
23	86	0.000533046	TRAV14-2		TRAJ6	TRAC	TGTGCAGCAGGAGGAAACTACAAACCTACGTTT	CAAGGNYKPTF
24	85	0.000526848	TRAV6N-7		TRAJ12	TRAC	TGCGCTCTGAGGACTGGAGGCTATAAAGTGGTCTTT	CALRTGGYKVVF
25	84	0.000520649	TRAV12D-2		TRAJ31	TRAC	TGTGCTTTGAGTCGGAATAACAATAACAGAATCTTCTTT	CALSRNNNNRIFF
26	83	0.000514451	TRAV13D-1		TRAJ47	TRAC	TGTGCTATGGTGGACTATGCAAACAAGATGATCTTT	CAMVDYANKMIF
27	83	0.000514451	TRAV8D-2		TRAJ49	TRAC	TGTGCTTCGAACACGGGTTACCAGAACTTCTATTTT	CASNTGYQNFYF
28	81	0.000502055	TRAV6D-7		TRAJ44	TRAC	TGTGCTCTGGGTGATCCTGGCAGTGGTGGAAAACTCACTTTG	CALGDPGSGGKLTL
29	81	0.000502055	TRAV9D-4		TRAJ17	TRAC	TGTGCTCTGAGCATGACTAACAGTGCAGGGAACAAGCTAACTTTT	CALSMTNSAGNKLTF
30	80	0.000495856	TRAV3-3		TRAJ53	TRAC	TGCGCAGTCAGTGCGTGTGGAGGCAGCAATTACAAACTGACATTT	CAVSACGGSNYKLTF
31	78	0.00048346	TRAV13D-2		TRAJ42	TRAC	TGTGCTATGGAAGGAAGCAATGCAAAGCTAACCTTC	CAMEGSNAKLTF
32	77	0.000477262	TRAV4-4-DV10		TRAJ17	TRAC	TGTGCTGCTGAGGGCAGTGCAGGGAACAAGCTAACTTTT	CAAEGSAGNKLTF
33	77	0.000477262	TRAV4-4-DV10		TRAJ22	TRAC	TGTGCTGCTGAGGCATCTTCTGGCAGCTGGCAACTCATCTTT	CAAEASSGSWQLIF
34	77	0.000477262	TRAV8D-2		TRAJ43	TRAC	TGTGCTACAGGCAATAACAACAATGCCCCACGATTT	CATGNNNNAPRF
35	76	0.000471064	TRAV12-2		TRAJ18	TRAC	TGTGCTCTGAGTGATCGGGGTTCAGCCTTAGGGAGGCTGCATTTT	CALSDRGSALGRLHF
36	75	0.000464865	TRAV6D-3		TRAJ31	TRAC	TGTGCTATGAGTGATTGGGGTAACAATAACAGAATCTTCTTT	CAMSDWGNNNRIFF
37	75	0.000464865	TRAV8D-2		TRAJ57	TRAC	TGTGCTACAAATCAAGGAGGGTCTGCGAAGCTCATCTTT	CATNQGGSAKLIF
38	74	0.000458667	TRAV13D-1		TRAJ57	TRAC	TGTGCTATGGATCAAGGAGGGTCTGCGAAGCTCATCTTT	CAMDQGGSAKLIF
39	73	0.000452469	TRAV13D-1		TRAJ43	TRAC	TGTGCTATGGTGCGCAATAACAACAATGCCCCACGATTT	CAMVRNNNNAPRF
40	73	0.000452469	TRAV6-6		TRAJ39	TRAC	TGTGCTCTATGTAATGCAGGTGCCAAGCTCACATTC	CALCNAGAKLTF
41	72	0.000446271	TRAV12D-3		TRAJ18	TRAC	TGTGCTTTGAGTGATAGAGGTTCAGCCTTAGGGAGGCTGCATTTT	CALSDRGSALGRLHF
42	72	0.000446271	TRAV13-4-DV7		TRAJ42	TRAC	TGTGCTATGGAACCAGGAAGCAATGCAAAGCTAACCTTC	CAMEPGSNAKLTF
43	72	0.000446271	TRAV13D-1		TRAJ56	TRAC	TGTGCTATGGAACGGGGAGGCAATAATAAGCTGACTTTT	CAMERGGNNKLTF
44	71	0.000440073	TRAV14D-1		TRAJ34	TRAC	TGTGCAGCATTTTCCAATACCGACAAAGTCGTCTTT	CAAFSNTDKVVF
45	70	0.000433874	TRAV8D-1		TRAJ45	TRAC	TGTGCTACGGATACAGGAGGTGCAGATAGACTCACCTTT	CATDTGGADRLTF
46	69	0.000427676	TRAV21/DV12		TRAJ49	TRAC	TGTATCCTGAGATCCACGGGTTACCAGAACTTCTATTTT	CILRSTGYQNFYF
47	69	0.000427676	TRAV6-7-DV9		TRAJ50	TRAC	TGCGCTCTGAGAGCATCCTCCTCCTTCAGCAAGCTGGTGTTT	CALRASSSFSKLVF
48	68	0.000421478	TRAV14D-1		TRAJ18	TRAC	TGTGCAGCAAGGAGAGGTTCAGCCTTAGGGAGGCTGCATTTT	CAARRGSALGRLHF
49	68	0.000421478	TRAV14D-1		TRAJ45	TRAC	TGTGCAGCAAGTAGAGGAGGTGCAGATAGACTCACCTTT	CAASRGGADRLTF
50	68	0.000421478	TRAV8D-2		TRAJ49	TRAC	TGTGCTACGGGTTACCAGAACTTCTATTTT	CATGYQNFYF
51	67	0.00041528	TRAV12D-1		TRAJ39	TRAC	TGTGCTTTGAGGAATAATGCAGGTGCCAAGCTCACATTC	CALRNNAGAKLTF
52	67	0.00041528	TRAV13-1		TRAJ34	TRAC	TGTGCTATGGAACGGACCAATACCGACAAAGTCGTCTTT	CAMERTNTDKVVF
53	67	0.00041528	TRAV13-4-DV7		TRAJ37	TRAC	TGTGCTATAACAGGCAATACTAGAAAACTCATCTTT	CAITGNTRKLIF
54	67	0.00041528	TRAV13D-2		TRAJ32	TRAC	TGTGCTATAGATCCGTATGGGGGCAGTGGCAACAAGCTCATCTTT	CAIDPYGGSGNKLIF
55	66	0.000409082	TRAV10N		TRAJ43	TRAC	TGTGCAGCAAGCAAGAACAACAATGCCCCACGATTT	CAASKNNNAPRF
56	66	0.000409082	TRAV3-3		TRAJ52	TRAC	TGCGCAGTCAGTATTGGAGCTAACACTGGAAAGCTCACGTTT	CAVSIGANTGKLTF
57	66	0.000409082	TRAV3-4		TRAJ53	TRAC	TGCGCAGTCAGTGGAGGCAGCAATTACAAACTGACATTT	CAVSGGSNYKLTF
58	65	0.000402883	TRAV14D-1		TRAJ22	TRAC	TGTGCAGCAGCATCTTCTGGCAGCTGGCAACTCATCTTT	CAAASSGSWQLIF
59	65	0.000402883	TRAV4-4-DV10		TRAJ50	TRAC	TGTGCTGCTGAGGCATCCTCCTCCTTCAGCAAGCTGGTGTTT	CAAEASSSFSKLVF
60	65	0.000402883	TRAV5-4		TRAJ45	TRAC	TGTGCTGCAAGCTATACAGGAGGTGCAGATAGACTCACCTTT	CAASYTGGADRLTF
61	64	0.000396685	TRAV17		TRAJ57	TRAC	TGTGCACTGGAGGGCCAAGGAGGGTCTGCGAAGCTCATCTTT	CALEGQGGSAKLIF
62	64	0.000396685	TRAV4-4-DV10		TRAJ5	TRAC	TGTGCTGCTGAGGTGCCACAGGTTGTGGGGCAGCTCACTTTC	CAAEVPQVVGQLTF
63	63	0.000390487	TRAV13D-2		TRAJ26	TRAC	TGTGCTATAGATCGAGCTAACTATGCCCAGGGATTAACCTTC	CAIDRANYAQGLTF
64	63	0.000390487	TRAV14-2		TRAJ17	TRAC	TGTGCAGCAAGTGGGGCTAACAGTGCAAGGAACAAGCTAACTTTT	CAASGANSARNKLTF
65	63	0.000390487	TRAV14D-3-DV8		TRAJ58	TRAC	TGTGCAGCAAGGCAGCAAGGCACTGGGTCTAAGCTGTCATTT	CAARQQGTGSKLSF
66	63	0.000390487	TRAV6D-7		TRAJ52	TRAC	TGCGCTCTGAGGGCCACTGGAGCTAACACTGGAAAGCTCACGTTT	CALRATGANTGKLTF
67	62	0.000384289	TRAV4-4-DV10		TRAJ39	TRAC	TGTGCTGCTGAGGAGGGTAATGCAGGTGCCAAGCTCACATTC	CAAEEGNAGAKLTF
68	62	0.000384289	TRAV6N-7		TRAJ23	TRAC	TGTGCTCTGAGCTATAACCAGGGGAAGCTTATCTTT	CALSYNQGKLIF
69	60	0.000371892	TRAV13-4-DV7		TRAJ18	TRAC	TGTGCTATGGAACGGGGTTCAGCCTTAGGGAGGCTGCATTTT	CAMERGSALGRLHF
70	60	0.000371892	TRAV4-4-DV10		TRAJ30	TRAC	TGTGCTGTTGATGACACAAATGCTTACAAAGTCATCTTT	CAVDDTNAYKVIF
71	60	0.000371892	TRAV4-4-DV10		TRAJ49	TRAC	TGTGCTGCCTACACGGGTTACCAGAACTTCTATTTT	CAAYTGYQNFYF
72	60	0.000371892	TRAV4D-3		TRAJ31	TRAC	TGTGCTGCTGAGGAGGGCAATAACAGAATCTTCTTT	CAAEEGNNRIFF
73	60	0.000371892	TRAV4N-3		TRAJ30	TRAC	TGTGCTGCTGGGGACACAAATGCTTACAAAGTCATCTTT	CAAGDTNAYKVIF
74	60	0.000371892	TRAV8N-2		TRAJ56	TRAC	TGTGCTACTGGAGGCAATAATAAGCTGACTTTT	CATGGNNKLTF
75	60	0.000371892	TRAV9-4		TRAJ15	TRAC	TGTGCTCTGAGCGCGCGACAGGGAGGCAGAGCTCTGATATTT	CALSARQGGRALIF
76	59	0.000365694	TRAV3-3		TRAJ31	TRAC	TGCGCAGTCAGTGTTAACAATAACAGAATCTTCTTT	CAVSVNNNRIFF
77	58	0.000359496	TRAV12D-1		TRAJ31	TRAC	TGTGCTTTGAGAAACAATAACAGAATCTTCTTT	CALRNNNRIFF
78	58	0.000359496	TRAV13D-1		TRAJ35	TRAC	TGTGCTATGGAACGAGGCTTTGCAAGTGCGCTGACATTT	CAMERGFASALTF
79	58	0.000359496	TRAV13D-2		TRAJ23	TRAC	TGTGCTATGAATTATAACCAGGGGAAGCTTATCTTT	CAMNYNQGKLIF
80	58	0.000359496	TRAV13N-1		TRAJ39	TRAC	TGTGCTATGGACCCCTATAATGCAGGTGCCAAGCTCACATTC	CAMDPYNAGAKLTF
81	58	0.000359496	TRAV13N-2		TRAJ27	TRAC	TGTGCTATGGAGCGAACCAATACAGGCAAATTAACCTTT	CAMERTNTGKLTF
82	57	0.000353298	TRAV14D-2		TRAJ17	TRAC	TGTGCAGCTAACAGTGCAGGGAACAAGCTAACTTTT	CAANSAGNKLTF
83	57	0.000353298	TRAV8D-2		TRAJ9	TRAC	TGTGCTACAGATGGGAGGAACATGGGCTACAAACTTACCTTC	CATDGRNMGYKLTF
84	56	0.0003471	TRAV1		TRAJ37	TRAC	TGTGCTGAAACAGGCAATACTAGAAAACTCATCTTT	CAETGNTRKLIF
85	56	0.0003471	TRAV13D-1		TRAJ32	TRAC	TGTGCTATGGAGAATTATGGGGGCAGTGGCAACAAGCTCATCTTT	CAMENYGGSGNKLIF
86	56	0.0003471	TRAV14D-1		TRAJ17	TRAC	TGTGCAGCAAGTGCACCTAACAGTGCAGGGAACAAGCTAACTTTT	CAASAPNSAGNKLTF
87	56	0.0003471	TRAV4-3		TRAJ33	TRAC	TGTGCTGCTGAGAGGGATAGCAACTATCAGTTGATCTGG	CAAERDSNYQLIW
88	56	0.0003471	TRAV4-3		TRAJ37	TRAC	TGTGCTGCTGGTTCAACAGGCAATACTAGAAAACTCATCTTT	CAAGSTGNTRKLIF
89	56	0.0003471	TRAV6-7-DV9		TRAJ32	TRAC	TGTGCTCTGGGTGATTCTGGGGGCAGTGGCAACAAGCTCATCTTT	CALGDSGGSGNKLIF
90	55	0.000340901	TRAV12D-2		TRAJ37	TRAC	TGTGCTTTCTTAACAGGCAATACTAGAAAACTCATCTTT	CAFLTGNTRKLIF
91	55	0.000340901	TRAV13-1		TRAJ27	TRAC	TGTGCTATGATCTATAACACCAATACAGGCAAATTAACCTTT	CAMIYNTNTGKLTF
92	55	0.000340901	TRAV14-1		TRAJ40	TRAC	TGTGCAGCAAGTAGGACAGGAAACTACAAATACGTCTTT	CAASRTGNYKYVF
93	55	0.000340901	TRAV14-2		TRAJ27	TRAC	TGTGCAGCAAGTGACACCAATACAGGCAAATTAACCTTT	CAASDTNTGKLTF
94	55	0.000340901	TRAV14-3		TRAJ57	TRAC	TGTGCAGCAAATCAAGGAGGGTCTGCGAAGCTCATCTTT	CAANQGGSAKLIF
95	55	0.000340901	TRAV14D-3-DV8		TRAJ26	TRAC	TGTGCAGCAAGAAATCGAAATAACTATGCCCAGGGATTAACCTTC	CAARNRNNYAQGLTF
96	54	0.000334703	TRAV13-4-DV7		TRAJ27	TRAC	TGTGCTATGGACACCAATACAGGCAAATTAACCTTT	CAMDTNTGKLTF
97	54	0.000334703	TRAV13-4-DV7		TRAJ48	TRAC	TGTGCTATGGAGAACTATGGAAATGAGAAAATAACTTTT	CAMENYGNEKITF
98	54	0.000334703	TRAV13D-1		TRAJ33	TRAC	TGTGCTATGGTGGATAGCAACTATCAGTTGATCTGG	CAMVDSNYQLIW
99	54	0.000334703	TRAV13D-2		TRAJ35	TRAC	TGTGCTACAGGCTTTGCAAGTGCGCTGACATTT	CATGFASALTF
100	54	0.000334703	TRAV16N		TRAJ56	TRAC	TGTGCTATGAGAGAGCCCATGGCTACTGGAGGCAATAATAAGCTGACTTTT	CAMREPMATGGNNKLTF
101	54	0.000334703	TRAV3-3		TRAJ9	TRAC	TGCGCAGTCAGTGGAAGGGGGAACATGGGCTACAAACTTACCTTC	CAVSGRGNMGYKLTF
102	54	0.000334703	TRAV4-3		TRAJ40	TRAC	TGTGCTGCTGAGAATACAGGAAACTACAAATACGTCTTT	CAAENTGNYKYVF
103	54	0.000334703	TRAV4D-3		TRAJ45	TRAC	TGTGCTGCTGATACAGGAGGTGCAGATAGACTCACCTTT	CAADTGGADRLTF
104	54	0.000334703	TRAV8D-2		TRAJ45	TRAC	TGTGCTACAGGAGGTGCAGATAGACTCACCTTT	CATGGADRLTF
105	54	0.000334703	TRAV8N-2		TRAJ35	TRAC	TGTGCTGCGACAGGCTTTGCAAGTGCGCTGACATTT	CAATGFASALTF
106	54	0.000334703	TRDV1		TRAJ49	TRAC	TGTGGAGGGTTTACGGGTTACCAGAACTTCTATTTT	CGGFTGYQNFYF
107	53	0.000328505	TRAV12-2		TRAJ31	TRAC	TGTGCTTTGAGTGAGGGCAATAACAGAATCTTCTTT	CALSEGNNRIFF
108	53	0.000328505	TRAV13-4-DV7		TRAJ42	TRAC	TGTGCTATCGGAGGAAGCAATGCAAAGCTAACCTTC	CAIGGSNAKLTF
109	53	0.000328505	TRAV13D-1		TRAJ4	TRAC	TGTGCTATGGAAATGTTATCTGGTAGCTTCAATAAGTTGACCTTT	CAMEMLSGSFNKLTF
110	53	0.000328505	TRAV17		TRAJ50	TRAC	TGTGCACTGGAGGGTGCATCCTCCTCCTTCAGCAAGCTGGTGTTT	CALEGASSSFSKLVF
111	53	0.000328505	TRAV6N-7		TRAJ49	TRAC	TGCGCTCTGAGCCCCCCCCCGAACACGGGTTACCAGAACTTCTATTTT	CALSPPPNTGYQNFYF
112	53	0.000328505	TRAV8D-2		TRAJ31	TRAC	TGTGCTACAGAAAATAACAGAATCTTCTTT	CATENNRIFF
113	53	0.000328505	TRDV1		TRAJ56	TRAC	TGTGGAGGGAAGACTGGAGGCAATAATAAGCTGACTTTT	CGGKTGGNNKLTF
114	52	0.000322307	TRAV12-1		TRAJ58	TRAC	TGTGCTCTGAGTGATCGGGGCACTGGGTCTAAGCTGTCATTT	CALSDRGTGSKLSF
115	52	0.000322307	TRAV13-1		TRAJ18	TRAC	TGTGCTATGGAACGAAGAGGTTCAGCCTTAGGGAGGCTGCATTTT	CAMERRGSALGRLHF
116	52	0.000322307	TRAV13-4-DV7		TRAJ50	TRAC	TGTGCTATGGAACGATCATCCTCCTCCTTCAGCAAGCTGGTGTTT	CAMERSSSSFSKLVF
117	52	0.000322307	TRAV13D-1		TRAJ45	TRAC	TGTGCTATGGATACAGGAGGTGCAGATAGACTCACCTTT	CAMDTGGADRLTF
118	52	0.000322307	TRAV13D-1		TRAJ6	TRAC	TGTGCTATGGAGGCCTCAGGAGGAAACTACAAACCTACGTTT	CAMEASGGNYKPTF
119	52	0.000322307	TRAV13D-2		TRAJ58	TRAC	TGTGCTATCGGAGGCACTGGGTCTAAGCTGTCATTT	CAIGGTGSKLSF
120	52	0.000322307	TRAV14D-1		TRAJ49	TRAC	TGTGCAGCCTCGAACACGGGTTACCAGAACTTCTATTTT	CAASNTGYQNFYF
121	52	0.000322307	TRAV14D-2		TRAJ40	TRAC	TGTGCAGCAAGCTATACAGGAAACTACAAATACGTCTTT	CAASYTGNYKYVF
122	52	0.000322307	TRAV16N		TRAJ33	TRAC	TGTGCTATGAGAGGGGATAGCAACTATCAGTTGATCTGG	CAMRGDSNYQLIW
123	52	0.000322307	TRAV4-3		TRAJ52	TRAC	TGTGCTGCTAACACTGGAGCTAACACTGGAAAGCTCACGTTT	CAANTGANTGKLTF
124	52	0.000322307	TRAV8D-2		TRAJ22	TRAC	TGTGCTGGGGTTGCATCTTCTGGCAGCTGGCAACTCATCTTT	CAGVASSGSWQLIF
125	51	0.000316109	TRAV11N		TRAJ32	TRAC	TGTGTGGTGGGCGCGAAGGGGGGCAGTGGCAACAAGCTCATCTTT	CVVGAKGGSGNKLIF
126	51	0.000316109	TRAV13-2		TRAJ52	TRAC	TGTGCTATGAGTGGAGCTAACACTGGAAAGCTCACGTTT	CAMSGANTGKLTF
127	51	0.000316109	TRAV14D-2		TRAJ17	TRAC	TGTGCAGCAAGTGCAGGGAACAAGCTAACTTTT	CAASAGNKLTF
128	51	0.000316109	TRAV3-3		TRAJ48	TRAC	TGCGCAGTCAGTGACAACTATGGAAATGAGAAAATAACTTTT	CAVSDNYGNEKITF
129	51	0.000316109	TRAV3-3		TRAJ56	TRAC	TGCGCAGTCAGTGGTGGAGGCAATAATAAGCTGACTTTT	CAVSGGGNNKLTF
130	51	0.000316109	TRAV8D-1		TRAJ39	TRAC	TGTGCTACTGATAATAATGCAGGTGCCAAGCTCACATTC	CATDNNAGAKLTF
131	51	0.000316109	TRAV9D-1		TRAJ56	TRAC	TGTGCTGTGAGCGGGACTGGAGGCAATAATAAGCTGACTTTT	CAVSGTGGNNKLTF
132	50	0.00030991	TRAV14-1		TRAJ50	TRAC	TGTGCAGCAAGTATAGCATCCTCCTCCTTCAGCAAGCTGGTGTTT	CAASIASSSFSKLVF
133	50	0.00030991	TRAV14D-1		TRAJ15	TRAC	TGTGCAGCAAGTGCAGACCAGGGAGGCAGAGCTCTGATATTT	CAASADQGGRALIF
134	50	0.00030991	TRAV16D-DV11		TRAJ38	TRAC	TGTGCTATGAGAGAGGGTAATGTTGGTGACAACAGTAAGCTGATTTGG	CAMREGNVGDNSKLIW
135	50	0.00030991	TRAV19		TRAJ32	TRAC	TGCGCAGCAATTGGGGGCAGTGGCAACAAGCTCACCTTT	CAAIGGSGNKLTF
136	50	0.00030991	TRAV6D-7		TRAJ58	TRAC	TGCGCTCTGGGGCTCCAAGGCACTGGGTCTAAGCTGTCATTT	CALGLQGTGSKLSF
137	50	0.00030991	TRAV8D-1		TRAJ31	TRAC	TGTGCTTCTTCTAACAATAACAGAATCTTCTTT	CASSNNNRIFF
138	50	0.00030991	TRDV1		TRAJ31	TRAC	TGTGGAGGGAAAGATAACAATAACAGAATCTTCTTT	CGGKDNNNRIFF
139	49	0.000303712	TRAV10		TRAJ34	TRAC	TGTGCAGCGGGCTCTTCCAATACCGACAAAGTCGTCTTT	CAAGSSNTDKVVF
140	49	0.000303712	TRAV11		TRAJ18	TRAC	TGTGTGGTGGTTGATAGAGGTTCAGCCTTAGGGAGGCTGCATTTT	CVVVDRGSALGRLHF
141	49	0.000303712	TRAV13D-1		TRAJ23	TRAC	TGTGCTATGGAACAAGAGAATTATAACCAGGGGAAGCTTATCTTT	CAMEQENYNQGKLIF
142	49	0.000303712	TRAV13D-1		TRAJ34	TRAC	TGTGCTATGGGTTCCAATACCGACAAAGTCGTCTTT	CAMGSNTDKVVF
143	49	0.000303712	TRAV13D-2		TRAJ28	TRAC	TGTGCTATGGAACCCCCAGGCACTGGGAGTAACAGGCTCACTTTT	CAMEPPGTGSNRLTF
144	49	0.000303712	TRAV14D-1		TRAJ39	TRAC	TGTGCAGCAAGGAATGCAGGTGCCAAGCTCACATTC	CAARNAGAKLTF
145	49	0.000303712	TRAV14D-2		TRAJ37	TRAC	TGTGCAGCAACAGGCAATACTAGAAAACTCATCTTT	CAATGNTRKLIF
146	49	0.000303712	TRAV3-1		TRAJ57	TRAC	TGCGCAGTCAGGGTCCCGAATCAAGGAGGGTCTGCGAAGCTCATCTTT	CAVRVPNQGGSAKLIF
147	49	0.000303712	TRAV3-3		TRAJ17	TRAC	TGCGCAGTCAGTGAGACTAACAGTGCAGGGAACAAGCTAACTTTT	CAVSETNSAGNKLTF
148	49	0.000303712	TRAV3-3		TRAJ40	TRAC	TGCGCAGTCAGTAAGAATACAGGAAACTACAAATACGTCTTT	CAVSKNTGNYKYVF
149	49	0.000303712	TRAV4-4-DV10		TRAJ22	TRAC	TGTGCTGCTGAGGTTTCTGGCAGCTGGCAACTCATCTTT	CAAEVSGSWQLIF
150	49	0.000303712	TRAV5-4		TRAJ23	TRAC	TGTGCTGCAAGTTCGAATTATAACCAGGGGAAGCTTATCTTT	CAASSNYNQGKLIF
151	49	0.000303712	TRAV7-4		TRAJ32	TRAC	TGTGCAGCTAGTGAGGATGGGGGGGGCAGTGGCAACAAGCTCATCTTT	CAASEDGGGSGNKLIF
152	49	0.000303712	TRAV8D-2		TRAJ49	TRAC	TGTGCTACAGATACCCCGGGTTACCAGAACTTCTATTTT	CATDTPGYQNFYF
153	48	0.000297514	TRAV12D-2		TRAJ22	TRAC	TGTGCTTTGAGGGCATCTTCTGGCAGCTGGCAACTCATCTTT	CALRASSGSWQLIF
154	48	0.000297514	TRAV13D-1		TRAJ57	TRAC	TGTGCTATGGAACAAGGAGGGTCTGCGAAGCTCATCTTT	CAMEQGGSAKLIF
155	48	0.000297514	TRAV13D-2		TRAJ40	TRAC	TGTGCTATGGGGCCTAATACAGGAAACTACAAATACGTCTTT	CAMGPNTGNYKYVF
156	48	0.000297514	TRAV14D-1		TRAJ15	TRAC	TGTGCAGCAAACCAGGGAGGCAGAGCTCTGATATTT	CAANQGGRALIF
157	48	0.000297514	TRAV6-6		TRAJ31	TRAC	TGTGCTCTGGGGAATAACAATAACAGAATCTTCTTT	CALGNNNNRIFF
158	48	0.000297514	TRAV6-6		TRAJ57	TRAC	TGTGCTCTGGGTGATCATACGAAGCTCATCTTT	CALGDHTKLIF
159	48	0.000297514	TRAV6-7-DV9		TRAJ42	TRAC	TGCGCTCTGAGTGATTCTGGAGGAAGCAATGCAAAGCTAACCTTC	CALSDSGGSNAKLTF
160	48	0.000297514	TRAV6D-7		TRAJ39	TRAC	TGTGCTCTGGGGAATAATAATGCAGGTGCCAAGCTCACATTC	CALGNNNAGAKLTF
161	48	0.000297514	TRAV6D-7		TRAJ49	TRAC	TGCGCTCTGAGTGATCAAAACACGGGTTACCAGAACTTCTATTTT	CALSDQNTGYQNFYF
162	48	0.000297514	TRAV8D-1		TRAJ12	TRAC	TGTGCTACTGATGCAACTGGAGGCTATAAAGTGGTCTTT	CATDATGGYKVVF
163	48	0.000297514	TRAV9-4		TRAJ31	TRAC	TGTGCTGTGAGCGCGAGGAACAATAACAGAATCTTCTTT	CAVSARNNNRIFF
164	47	0.000291316	TRAV10D		TRAJ50	TRAC	TGTGCAGCAAGCGCATCCTCCTCCTTCAGCAAGCTGGTGTTT	CAASASSSFSKLVF
165	47	0.000291316	TRAV12D-2		TRAJ58	TRAC	TGTGCTTTGAGTGCACAAGGCACTGGGTCTAAGCTGTCATTT	CALSAQGTGSKLSF
166	47	0.000291316	TRAV13D-2		TRAJ56	TRAC	TGTGCTATATCCGGAGGCAATAATAAGCTGACTTTT	CAISGGNNKLTF
167	47	0.000291316	TRAV14D-1		TRAJ7	TRAC	TGTGCAGCAAGGGACTACAGCAACAACAGACTTACTTTG	CAARDYSNNRLTL
168	47	0.000291316	TRAV14N-3		TRAJ45	TRAC	TGTGCAGCAAGTGCAAAGGCAGGAGGTGCAGATAGACTCACCTTT	CAASAKAGGADRLTF
169	47	0.000291316	TRAV16N		TRAJ43	TRAC	TGTGCTATGAGAGATAACAACAATGCCCCACGATTT	CAMRDNNNAPRF
170	47	0.000291316	TRAV4-4-DV10		TRAJ12	TRAC	TGTGCTGCTTCCTTGACTGGAGGCTATAAAGTGGTCTTT	CAASLTGGYKVVF
171	47	0.000291316	TRAV4N-4		TRAJ44	TRAC	TGTGCTGCTACTGGCAGTGGTGGAAAACTCACTTTG	CAATGSGGKLTL
172	47	0.000291316	TRAV7-5		TRAJ40	TRAC	TGTGCAGTGAGCCCAGGAAACTACAAATACGTCTTT	CAVSPGNYKYVF
173	47	0.000291316	TRAV8D-1		TRAJ16	TRAC	TGTGCTACTGGCGGCGCAACTTCAAGTGGCCAGAAGCTGGTTTTT	CATGGATSSGQKLVF
174	47	0.000291316	TRAV9D-4		TRAJ12	TRAC	TGTGCTCTGAGGACTGGAGGCTATAAAGTGGTCTTT	CALRTGGYKVVF
175	46	0.000285117	TRAV13-4-DV7		TRAJ57	TRAC	TGTGCTATGGGGAATCAAGGAGGGTCTGCGAAGCTCATCTTT	CAMGNQGGSAKLIF
176	46	0.000285117	TRAV13D-2		TRAJ50	TRAC	TGTGCTAGAGCATCCTCCTCCTTCAGCAAGCTGGTGTTT	CARASSSFSKLVF
177	46	0.000285117	TRAV14D-2		TRAJ42	TRAC	TGTGCAGCAAGTGGAGGAAGCAATGCAAAGCTAACCTTC	CAASGGSNAKLTF
178	46	0.000285117	TRAV16D-DV11		TRAJ9	TRAC	TGTGCTATGAGAGAGAACATGGGCTACAAACTTACCTTC	CAMRENMGYKLTF
179	46	0.000285117	TRAV17		TRAJ56	TRAC	TGTGCACTGAGGGGCAATAATAAGCTGACTTTT	CALRGNNKLTF
180	46	0.000285117	TRAV21/DV12		TRAJ39	TRAC	TGTATCCTGAGAGCTAATAATGCAGGTGCCAAGCTCACATTC	CILRANNAGAKLTF
181	46	0.000285117	TRAV3-3		TRAJ12	TRAC	TGCGCAGTCAGGGGAGGCTATAAAGTGGTCTTT	CAVRGGYKVVF
182	46	0.000285117	TRAV3-3		TRAJ32	TRAC	TGCGCAGTCAGATATTATGGGGGCAGTGGCAACAAGCTCATCTTT	CAVRYYGGSGNKLIF
183	46	0.000285117	TRAV6-7-DV9		TRAJ15	TRAC	TGTGCTCTGAGCGTCTACCAGGGAGGCAGAGCTCTGATATTT	CALSVYQGGRALIF
184	46	0.000285117	TRAV7-3		TRAJ49	TRAC	TGTGCATCGAACACGGGTTACCAGAACTTCTATTTT	CASNTGYQNFYF
185	46	0.000285117	TRAV7-4		TRAJ9	TRAC	TGTGCAGCTAGTGATGGGAACATGGGCTACAAACTTACCTTC	CAASDGNMGYKLTF
186	46	0.000285117	TRAV7D-5		TRAJ32	TRAC	TGTGCAATGGCCAATTATGGGGGCAGTGGCAACAAGCTCATCTTT	CAMANYGGSGNKLIF
187	45	0.000278919	TRAV12-3		TRAJ37	TRAC	TGTGCTTTGAGTGAAGGAGGCAATACTAGAAAACTCATCTTT	CALSEGGNTRKLIF
188	45	0.000278919	TRAV12D-1		TRAJ31	TRAC	TGTGCTCTGAGGAATAACAGAATCTTCTTT	CALRNNRIFF
189	45	0.000278919	TRAV12D-1		TRAJ35	TRAC	TGTGCTCTGAGTGGAGGCTTTGCAAGTGCGCTGACATTT	CALSGGFASALTF
190	45	0.000278919	TRAV12D-2		TRAJ32	TRAC	TGTGCTCTCCATGGGGGCAGTGGCAACAAGCTCATCTTT	CALHGGSGNKLIF
191	45	0.000278919	TRAV13-2		TRAJ21	TRAC	TGTGCTATGCCCTCCATGCCTAATTACAACGTGCTTTACTTC	CAMPSMPNYNVLYF
192	45	0.000278919	TRAV13-4-DV7		TRAJ40	TRAC	TGTGCTATGGTTAATACAGGAAACTACAAATACGTCTTT	CAMVNTGNYKYVF
193	45	0.000278919	TRAV13-4-DV7		TRAJ52	TRAC	TGTGCTATGGTCACTGGAGCTAACACTGGAAAGCTCACGTTT	CAMVTGANTGKLTF
194	45	0.000278919	TRAV13D-1		TRAJ31	TRAC	TGTGCTTTGAATAACAATAACAGAATCTTCTTT	CALNNNNRIFF
195	45	0.000278919	TRAV13D-1		TRAJ53	TRAC	TGTGCTATGGAAAGTGGAGGCAGCAATTACAAACTGACATTT	CAMESGGSNYKLTF
196	45	0.000278919	TRAV14-1		TRAJ21	TRAC	TGTGCAGCAAGTCTGCAGCCTAATTACAACGTGCTTTACTTC	CAASLQPNYNVLYF
197	45	0.000278919	TRAV14D-3-DV8		TRAJ47	TRAC	TGTGCAGCAAGTGACTATGCAAACAAGATGATCTTT	CAASDYANKMIF
198	45	0.000278919	TRAV14N-3		TRAJ48	TRAC	TGTGCAGCAGCCAACTATGGAAATGAGAAAATAACTTTT	CAAANYGNEKITF
199	45	0.000278919	TRAV3-3		TRAJ18	TRAC	TGCGCAGTCAGTGCAGGAGGTTCAGCCTTAGGGAGGCTGCATTTT	CAVSAGGSALGRLHF
200	45	0.000278919	TRAV4-3		TRAJ57	TRAC	TGTGCTGCTGCAGATCAAGGAGGGTCTGCGAAGCTCATCTTT	CAAADQGGSAKLIF
201	45	0.000278919	TRAV4-4-DV10		TRAJ30	TRAC	TGTGCTGCTGAGAGCACAAATGCTTACAAAGTCATCTTT	CAAESTNAYKVIF
202	45	0.000278919	TRAV6-7-DV9		TRAJ42	TRAC	TGTGCTCTGGGTGATTCTGGAGGAAGCAATGCAAAGCTAACCTTC	CALGDSGGSNAKLTF
203	45	0.000278919	TRAV7N-4		TRAJ34	TRAC	TGTGCAGGGAATACCGACAAAGTCGTCTTT	CAGNTDKVVF
204	45	0.000278919	TRAV7N-4		TRAJ37	TRAC	TGTGCAGTTAGGTCAACAGGCAATACTAGAAAACTCATCTTT	CAVRSTGNTRKLIF
205	45	0.000278919	TRAV8D-1		TRAJ31	TRAC	TGTGCTACTGATGTCCGGAATAACAATAACAGAATCTTCTTT	CATDVRNNNNRIFF
206	45	0.000278919	TRAV8D-2		TRAJ37	TRAC	TGTGCTACGGGAATAACAGGCAATACTAGAAAACTCATCTTT	CATGITGNTRKLIF
207	44	0.000272721	TRAV1		TRAJ27	TRAC	TGTGCTGTGAGGGTCAATAACACCAATACAGGCAAATTAACCTTT	CAVRVNNTNTGKLTF
208	44	0.000272721	TRAV13-4-DV7		TRAJ15	TRAC	TGTGCTATGGAGCAGGGAGGCAGAGCTCTGATATTT	CAMEQGGRALIF
209	44	0.000272721	TRAV13-4-DV7		TRAJ16	TRAC	TGTGCTATGGAGGGTTCAAGTGGCCAGAAGCTGGTTTTT	CAMEGSSGQKLVF
210	44	0.000272721	TRAV13-4-DV7		TRAJ26	TRAC	TGTGCTATGGAACGAAATAACTATGCCCAGGGATTAACCTTC	CAMERNNYAQGLTF
211	44	0.000272721	TRAV13D-1		TRAJ32	TRAC	TGTGCTATGGATTATGGGGGCAGTGGCAACAAGCTCATCTTT	CAMDYGGSGNKLIF
212	44	0.000272721	TRAV13D-3		TRAJ56	TRAC	TGTGCTATGGGTACTGGAGGCAATAATAAGCTGACTTTT	CAMGTGGNNKLTF
213	44	0.000272721	TRAV14-1		TRAJ52	TRAC	TGTGCAGCAAGTGCTGGAGCTAACACTGGAAAGCTCACGTTT	CAASAGANTGKLTF
214	44	0.000272721	TRAV14D-3-DV8		TRAJ57	TRAC	TGTGCAGCAAGTGCTATGAATCAAGGAGGGTCTGCGAAGCTCATCTTT	CAASAMNQGGSAKLIF
215	44	0.000272721	TRAV21/DV12		TRAJ58	TRAC	TGTATCCTGAGAGTAGCTGCAGGCACTGGGTCTAAGCTGTCATTT	CILRVAAGTGSKLSF
216	44	0.000272721	TRAV3-1		TRAJ49	TRAC	TGCGCAGTCAGTACGGGTTACCAGAACTTCTATTTT	CAVSTGYQNFYF
217	44	0.000272721	TRAV3-3		TRAJ52	TRAC	TGCGCAGTCAGTGCATCTGGAGCTAACACTGGAAAGCTCACGTTT	CAVSASGANTGKLTF
218	44	0.000272721	TRAV4-4-DV10		TRAJ9	TRAC	TGTGCTGCTGAGGCTCTGGGCTACAAACTTACCTTC	CAAEALGYKLTF
219	44	0.000272721	TRAV6-1		TRAJ13	TRAC	TGTGTTCTGGGTGAAAATTCTGGGACTTACCAGAGGTTT	CVLGENSGTYQRF
220	44	0.000272721	TRAV7-1		TRAJ27	TRAC	TGTGCAGTGAGCACCCACACCAATACAGGCAAATTAACCTTT	CAVSTHTNTGKLTF
221	44	0.000272721	TRAV7-4		TRAJ24	TRAC	TGTGCAGCTAGTGGGACAACTGCCAGTTTGGGGAAACTGCAGTTT	CAASGTTASLGKLQF
222	44	0.000272721	TRAV8D-1		TRAJ17	TRAC	TGTGCTACGGGCAGTGCAGGGAACAAGCTAACTTTT	CATGSAGNKLTF
223	44	0.000272721	TRAV8D-2		TRAJ57	TRAC	TGTGCTACAGATCAAGGAGGGTCTGCGAAGCTCATCTTT	CATDQGGSAKLIF
224	44	0.000272721	TRAV9D-4		TRAJ33	TRAC	TGTGCTGTGAGCATGGATAGCAACTATCAGTTGATCTGG	CAVSMDSNYQLIW
225	43	0.000266523	TRAV10D		TRAJ13	TRAC	TGTGCAGCAAGCAGGGATTCTGGGACTTACCAGAGGTTT	CAASRDSGTYQRF
226	43	0.000266523	TRAV12D-3		TRAJ49	TRAC	TGTGCCCTAGGTTACCAGAACTTCTATTTT	CALGYQNFYF
227	43	0.000266523	TRAV13N-2		TRAJ22	TRAC	TGTGCTATGGTTTCTGGCAGCTGGCAACTCATCTTT	CAMVSGSWQLIF
228	43	0.000266523	TRAV14D-3-DV8		TRAJ50	TRAC	TGTGCAGCAAGGGCATCCTCCTCCTTCAGCAAGCTGGTGTTT	CAARASSSFSKLVF
229	43	0.000266523	TRAV4-3		TRAJ42	TRAC	TGTGCTGCTGAGGGAGGAAGCAATGCAAAGCTAACCTTC	CAAEGGSNAKLTF
230	43	0.000266523	TRAV8N-2		TRAJ27	TRAC	TGTGCTACTGATAACACCAATACAGGCAAATTAACCTTT	CATDNTNTGKLTF
231	42	0.000260325	TRAV10		TRAJ30	TRAC	TGTGCAGCAAACGGAACAAATGCTTACAAAGTCATCTTT	CAANGTNAYKVIF
232	42	0.000260325	TRAV12-2		TRAJ28	TRAC	TGTGCTCTGAGTGATCGGAGGGGCACTGGGAGTAACAGGCTCACTTTT	CALSDRRGTGSNRLTF
233	42	0.000260325	TRAV12-2		TRAJ49	TRAC	TGTGCTCTGAGAAACACGGGTTACCAGAACTTCTATTTT	CALRNTGYQNFYF
234	42	0.000260325	TRAV13-4-DV7		TRAJ45	TRAC	TGTGCTATGGAACGAACAGGAGGTGCAGATAGACTCACCTTT	CAMERTGGADRLTF
235	42	0.000260325	TRAV13N-2		TRAJ2	TRAC	TGTGCTATGGAACGAGGGACTGGAGGACTAAGTGGTAAATTAACATTC	CAMERGTGGLSGKLTF
236	42	0.000260325	TRAV14-2		TRAJ43	TRAC	TGTGCAGCAAGAAACAACAACAATGCCCCACGATTT	CAARNNNNAPRF
237	42	0.000260325	TRAV14D-2		TRAJ56	TRAC	TGTGCAGCAAGGGCTACTGGAGGCAATAATAAGCTGACTTTT	CAARATGGNNKLTF
238	42	0.000260325	TRAV14D-3-DV8		TRAJ53	TRAC	TGTGCAGCAAGTGGAGGCAGCAATTACAAACTGACATTT	CAASGGSNYKLTF
239	42	0.000260325	TRAV21/DV12		TRAJ32	TRAC	TGTATCCTGAGAGTGACTTATGGGGGCAGTGGCAACAAGCTCATCTTT	CILRVTYGGSGNKLIF
240	42	0.000260325	TRAV4D-4		TRAJ50	TRAC	TGTGCTGCTGGAAGGGCATCCTCCTCCTTCAGCAAGCTGGTGTTT	CAAGRASSSFSKLVF
241	42	0.000260325	TRAV4N-4		TRAJ43	TRAC	TGTGCTGCCTCGCGCAATAACAACAATGCCCCACGATTT	CAASRNNNNAPRF
242	42	0.000260325	TRAV6-5		TRAJ35	TRAC	TGTGCTCTGAGAGGCTTTGCAAGTGCGCTGACATTT	CALRGFASALTF
243	42	0.000260325	TRAV7D-3		TRAJ45	TRAC	TGTGCAGTGAGCCCAGGAGGTGCAGATAGACTCACCTTT	CAVSPGGADRLTF
244	42	0.000260325	TRAV8D-2		TRAJ49	TRAC	TGTGCTACAGATAAGGGTTACCAGAACTTCTATTTT	CATDKGYQNFYF
245	42	0.000260325	TRAV8N-2		TRAJ7	TRAC	TGTGCTACTGAGGAGAACAGCAACAACAGACTTACTTTG	CATEENSNNRLTL
246	41	0.000254126	TRAV1		TRAJ39	TRAC	TGTGCGCGGGGTGCAGGTGCCAAGCTCACATTC	CARGAGAKLTF
247	41	0.000254126	TRAV10D		TRAJ18	TRAC	TGTGCAGCAAGAGGTTCAGCCTTAGGGAGGCTGCATTTT	CAARGSALGRLHF
248	41	0.000254126	TRAV11		TRAJ18	TRAC	TGTGTGGTGGCAGATAGAGGTTCAGCCTTAGGGAGGCTGCATTTT	CVVADRGSALGRLHF
249	41	0.000254126	TRAV13D-1		TRAJ23	TRAC	TGTGCTATGGCCTATAACCAGGGGAAGCTTATCTTT	CAMAYNQGKLIF
250	41	0.000254126	TRAV13D-1		TRAJ27	TRAC	TGTGCTATGGAACGCGGGAACACCAATACAGGCAAATTAACCTTT	CAMERGNTNTGKLTF
251	41	0.000254126	TRAV14D-2		TRAJ49	TRAC	TGTGCAGCAAACACGGGTTACCAGAACTTCTATTTT	CAANTGYQNFYF
252	41	0.000254126	TRAV14D-2		TRAJ48	TRAC	TGTGCAGCAAGTGACTATGGAAATGAGAAAATAACTTTT	CAASDYGNEKITF
253	41	0.000254126	TRAV16D-DV11		TRAJ57	TRAC	TGTGCTATGAGAGAGGGAAATCAAGGAGGGTCTGCGAAGCTCATCTTT	CAMREGNQGGSAKLIF
254	41	0.000254126	TRAV17		TRAJ52	TRAC	TGTGCACTGGGAACTGGAGCTAACACTGGAAAGCTCACGTTT	CALGTGANTGKLTF
255	41	0.000254126	TRAV3-3		TRAJ23	TRAC	TGCGCAGTCAGTGAAGGATATAACCAGGGGAAGCTTATCTTT	CAVSEGYNQGKLIF
256	41	0.000254126	TRAV3-3		TRAJ26	TRAC	TGCGCAGTCAGTTATTATGCCCAGGGATTAACCTTC	CAVSYYAQGLTF
257	41	0.000254126	TRAV4D-4		TRAJ22	TRAC	TGTGCTGCCTGTGCATCTTCTGGCAGCTGGCAACTCATCTTT	CAACASSGSWQLIF
258	41	0.000254126	TRAV6-7-DV9		TRAJ17	TRAC	TGCGCTCTGAGTGATCAAAGTGCAGGGAACAAGCTAACTTTT	CALSDQSAGNKLTF
259	41	0.000254126	TRAV6-7-DV9		TRAJ31	TRAC	TGTGCTCTGGGTGATCGGAATAACAATAACAGAATCTTCTTT	CALGDRNNNNRIFF
260	41	0.000254126	TRAV6D-7		TRAJ47	TRAC	TGCGCTTTGATGGACTATGCAAACAAGATGATCTTT	CALMDYANKMIF
261	41	0.000254126	TRAV6N-5		TRAJ9	TRAC	TGTGCTCTGGGTGATCGGAACATGGGCTACAAACTTACCTTC	CALGDRNMGYKLTF
262	41	0.000254126	TRAV7-3		TRAJ23	TRAC	TGTGCAGTTAATTATAACCAGGGGAAGCTTATCTTT	CAVNYNQGKLIF
263	41	0.000254126	TRAV7-4		TRAJ27	TRAC	TGTGCAGCCTATAACACCAATACAGGCAAATTAACCTTT	CAAYNTNTGKLTF
264	40	0.000247928	TRAV11		TRAJ18	TRAC	TGTGTGGTGGGCCATAGAGGTTCAGCCTTAGGGAGGCTGCATTTT	CVVGHRGSALGRLHF
265	40	0.000247928	TRAV12-1		TRAJ48	TRAC	TGTGCTCTGAGTGAGAACTATGGAAATGAGAAAATAACTTTT	CALSENYGNEKITF
266	40	0.000247928	TRAV12D-1		TRAJ52	TRAC	TGTGCTCTCACTGGAGCTAACACTGGAAAGCTCACGTTT	CALTGANTGKLTF
267	40	0.000247928	TRAV13-2		TRAJ28	TRAC	TGTGCTATGGGCACTGGGAGTAACAGGCTCACTTTT	CAMGTGSNRLTF
268	40	0.000247928	TRAV13-4-DV7		TRAJ21	TRAC	TGTGCTCCCATGCCTAATTACAACGTGCTTTACTTC	CAPMPNYNVLYF
269	40	0.000247928	TRAV13-4-DV7		TRAJ26	TRAC	TGTGCTATGGAACTAGGCTATGCCCAGGGATTAACCTTC	CAMELGYAQGLTF
270	40	0.000247928	TRAV13-4-DV7		TRAJ44	TRAC	TGTGCTCCCTTTACTGGCAGTGGTGGAAAACTCACTTTG	CAPFTGSGGKLTL
271	40	0.000247928	TRAV13D-1		TRAJ21	TRAC	TGTGCTACCATGCCTAATTACAACGTGCTTTACTTC	CATMPNYNVLYF
272	40	0.000247928	TRAV13D-1		TRAJ42	TRAC	TGTGCTATGGAATCTGGAGGAAGCAATGCAAAGCTAACCTTC	CAMESGGSNAKLTF
273	40	0.000247928	TRAV13N-2		TRAJ56	TRAC	TGTGCTCGTACTGGAGGCAATAATAAGCTGACTTTT	CARTGGNNKLTF
274	40	0.000247928	TRAV14D-2		TRAJ35	TRAC	TGTGCAGCAAGTGCAGGCTTTGCAAGTGCGCTGACATTT	CAASAGFASALTF
275	40	0.000247928	TRAV14D-2		TRAJ45	TRAC	TGTGCAGCAAATACAGGAGGTGCAGATAGACTCACCTTT	CAANTGGADRLTF
276	40	0.000247928	TRAV16D-DV11		TRAJ48	TRAC	TGTGCTATGAGAGAGGCGGCCAACTATGGAAATGAGAAAATAACTTTT	CAMREAANYGNEKITF
277	40	0.000247928	TRAV3-3		TRAJ6	TRAC	TGCGCAGTACCCTCAGGAGGAAACTACAAACCTACGTTT	CAVPSGGNYKPTF
278	40	0.000247928	TRAV4-4-DV10		TRAJ48	TRAC	TGTGCTGCTGAGGCAGGGGGAAATGAGAAAATAACTTTT	CAAEAGGNEKITF
279	40	0.000247928	TRAV4-4-DV10		TRAJ58	TRAC	TGTGCTGCTGAGGAAGGCACTGGGTCTAAGCTGTCATTT	CAAEEGTGSKLSF
280	40	0.000247928	TRAV6-7-DV9		TRAJ49	TRAC	TGTGCTCTGGGGAACACGGGTTACCAGAACTTCTATTTT	CALGNTGYQNFYF
281	40	0.000247928	TRAV8D-2		TRAJ31	TRAC	TGTGCTACAGACAATAACAGAATCTTCTTT	CATDNNRIFF
282	40	0.000247928	TRAV8D-2		TRAJ33	TRAC	TGTGCTACAGATAGCAACTATCAGTTGATCTGG	CATDSNYQLIW
283	39	0.00024173	TRAV1		TRAJ27	TRAC	TGTGTTTATAACACCAATACAGGCAAATTAACCTTT	CVYNTNTGKLTF
284	39	0.00024173	TRAV1		TRAJ43	TRAC	TGTGCTGATCGCAATAACAACAATGCCCCACGATTT	CADRNNNNAPRF
285	39	0.00024173	TRAV11N		TRAJ39	TRAC	TGTGTGGTGGGCGGAGGTAATAATGCAGGTGCCAAGCTCACATTC	CVVGGGNNAGAKLTF
286	39	0.00024173	TRAV12-1		TRAJ44	TRAC	TGTGCTCTGAGCGTTACTGGCAGTGGTGGAAAACTCACTTTG	CALSVTGSGGKLTL
287	39	0.00024173	TRAV12D-2		TRAJ12	TRAC	TGTGCTTTGATTGGGACTGGAGGCTATAAAGTGGTCTTT	CALIGTGGYKVVF
288	39	0.00024173	TRAV12D-2		TRAJ32	TRAC	TGTGCTCTGAGTGATCGTGGGGGCAGTGGCAACAAGCTCATCTTT	CALSDRGGSGNKLIF
289	39	0.00024173	TRAV13-1		TRAJ35	TRAC	TGTGCTATGGAACTGAGGGGCTTTGCAAGTGCGCTGACATTT	CAMELRGFASALTF
290	39	0.00024173	TRAV13-2		TRAJ23	TRAC	TGTGCTATACGGAATTATAACCAGGGGAAGCTTATCTTT	CAIRNYNQGKLIF
291	39	0.00024173	TRAV13D-1		TRAJ34	TRAC	TGTGCTATGGAGTATACCGACAAAGTCGTCTTT	CAMEYTDKVVF
292	39	0.00024173	TRAV13D-1		TRAJ40	TRAC	TGTGCTATGGAACGGGGTACAGGAAACTACAAATACGTCTTT	CAMERGTGNYKYVF
293	39	0.00024173	TRAV14-1		TRAJ31	TRAC	TGTGCAGCAAGTGACAATAACAGAATCTTCTTT	CAASDNNRIFF
294	39	0.00024173	TRAV14D-1		TRAJ40	TRAC	TGTGCAGCAAGTAGGAGAAACTACAAATACGTCTTT	CAASRRNYKYVF
295	39	0.00024173	TRAV14D-3-DV8		TRAJ50	TRAC	TGTGCAGCAAGTACATCCTCCTCCTTCAGCAAGCTGGTGTTT	CAASTSSSFSKLVF
296	39	0.00024173	TRAV16N		TRAJ35	TRAC	TGTGCTATGAGGAGGGGCTTTGCAAGTGCGCTGACATTT	CAMRRGFASALTF
297	39	0.00024173	TRAV2		TRAJ15	TRAC	TGCATTGTGACTGACATGGAGGGAGGCAGAGCTCTGATATTT	CIVTDMEGGRALIF
298	39	0.00024173	TRAV3-3		TRAJ22	TRAC	TGCGCAGTCAGTGAACCTTCTGGCAGCTGGCAACTCATCTTT	CAVSEPSGSWQLIF
299	39	0.00024173	TRAV3-3		TRAJ38	TRAC	TGCGCAGTCATCGATGTTGGTGACAACAGTAAGCTGATTTGG	CAVIDVGDNSKLIW
300	39	0.00024173	TRAV3-3		TRAJ53	TRAC	TGCGCAGTCAGTGCTTGTGGAGGCAGCAATTACAAACTGACATTT	CAVSACGGSNYKLTF
301	39	0.00024173	TRAV4D-3		TRAJ18	TRAC	TGTGCTGCCAGAGGTTCAGCCTTAGGGAGGCTGCATTTT	CAARGSALGRLHF
302	39	0.00024173	TRAV4N-3		TRAJ22	TRAC	TGTGCTGCTGAGCGATCTGGCAGCTGGCAACTCATCTTT	CAAERSGSWQLIF
303	39	0.00024173	TRAV6-7-DV9		TRAJ24	TRAC	TGTGCTCTGAGTCGGACAACTGCCAGTTTGGGGAAACTGCAGTTT	CALSRTTASLGKLQF
304	39	0.00024173	TRAV7-3		TRAJ12	TRAC	TGTGCAGTGAGCATGACTGGAGGCTATAAAGTGGTCTTT	CAVSMTGGYKVVF
305	39	0.00024173	TRAV7-3		TRAJ17	TRAC	TGTGCAGTGAGCAACAGTGCAGGGAACAAGCTAACTTTT	CAVSNSAGNKLTF
306	39	0.00024173	TRAV7-5		TRAJ53	TRAC	TGTGCAATGAGCAGTGGAGGCAGCAATTACAAACTGACATTT	CAMSSGGSNYKLTF
307	39	0.00024173	TRAV8D-2		TRAJ13	TRAC	TGTGCTACAGATATGGGTTCTGGGACTTACCAGAGGTTT	CATDMGSGTYQRF
308	38	0.000235532	TRAV12-3		TRAJ32	TRAC	TGTGCTTTGAGCCTAAATTATGGGGGCAGTGGCAACAAGCTCATCTTT	CALSLNYGGSGNKLIF
309	38	0.000235532	TRAV12-3		TRAJ52	TRAC	TGTGCTTTGAGCCTGAACACTGGAGCTAACACTGGAAAGCTCACGTTT	CALSLNTGANTGKLTF
310	38	0.000235532	TRAV12D-1		TRAJ40	TRAC	TGTGCTCCCCCTACAGGAAACTACAAATACGTCTTT	CAPPTGNYKYVF
311	38	0.000235532	TRAV13-1		TRAJ15	TRAC	TGTGCTATGGCCCAGGGAGGCAGAGCTCTGATATTT	CAMAQGGRALIF
312	38	0.000235532	TRAV13-2		TRAJ18	TRAC	TGTGCTATGGAGGGGGGAGGTTCAGCCTTAGGGAGGCTGCATTTT	CAMEGGGSALGRLHF
313	38	0.000235532	TRAV13-2		TRAJ49	TRAC	TGTGCTATGATCACGGGTTACCAGAACTTCTATTTT	CAMITGYQNFYF
314	38	0.000235532	TRAV13-4-DV7		TRAJ49	TRAC	TGTGCTATGACGGGTTACCAGAACTTCTATTTT	CAMTGYQNFYF
315	38	0.000235532	TRAV13D-1		TRAJ49	TRAC	TGTGCTATGGAACAAACGGGTTACCAGAACTTCTATTTT	CAMEQTGYQNFYF
316	38	0.000235532	TRAV13N-2		TRAJ22	TRAC	TGTGCTCCTGCATCTTCTGGCAGCTGGCAACTCATCTTT	CAPASSGSWQLIF
317	38	0.000235532	TRAV14D-1		TRAJ21	TRAC	TGTGCAGCAAGTCCTAATTACAACGTGCTTTACTTC	CAASPNYNVLYF
318	38	0.000235532	TRAV14D-1		TRAJ32	TRAC	TGTGCAGCAAGTGGCGGGGGCAGTGGCAACAAGCTCATCTTT	CAASGGGSGNKLIF
319	38	0.000235532	TRAV14D-1		TRAJ33	TRAC	TGTGCAGCAAGTAGCAACTATCAGTTGATCTGG	CAASSNYQLIW
320	38	0.000235532	TRAV14D-1		TRAJ56	TRAC	TGTGCAGCAAGTACTGGAGGCAATAATAAGCTGACTTTT	CAASTGGNNKLTF
321	38	0.000235532	TRAV14D-2		TRAJ31	TRAC	TGTGCAGCAAGTAACAATAACAGAATCTTCTTT	CAASNNNRIFF
322	38	0.000235532	TRAV21/DV12		TRAJ47	TRAC	TGTATCCTGGACTATGCAAACAAGATGATCTTT	CILDYANKMIF
323	38	0.000235532	TRAV3-3		TRAJ11	TRAC	TGCGCAGTCAGTCATGACTCGGGATACAACAAACTCACTTTT	CAVSHDSGYNKLTF
324	38	0.000235532	TRAV3-3		TRAJ22	TRAC	TGCGCAGTCACAAGATCTTCTGGCAGCTGGCAACTCATCTTT	CAVTRSSGSWQLIF
325	38	0.000235532	TRAV3-3		TRAJ31	TRAC	TGCGCAGTCAGGAATAACAATAACAGAATCTTCTTT	CAVRNNNNRIFF
326	38	0.000235532	TRAV4-3		TRAJ42	TRAC	TGTGCTGCTGGAGGAAGCAATGCAAAGCTAACCTTC	CAAGGSNAKLTF
327	38	0.000235532	TRAV4-3		TRAJ57	TRAC	TGTGCTGCTCAAGGAGGGTCTGCGAAGCTCATCTTT	CAAQGGSAKLIF
328	38	0.000235532	TRAV4-4-DV10		TRAJ27	TRAC	TGTGCTGCTGGCACCAATACAGGCAAATTAACCTTT	CAAGTNTGKLTF
329	38	0.000235532	TRAV4-4-DV10		TRAJ31	TRAC	TGTGCTGCTGAGAATAACAATAACAGAATCTTCTTT	CAAENNNNRIFF
330	38	0.000235532	TRAV4-4-DV10		TRAJ40	TRAC	TGTGCTGCTGAGGCCGGGGCAGGAAACTACAAATACGTCCTT	CAAEAGAGNYKYVL
331	38	0.000235532	TRAV6-2		TRAJ35	TRAC	TGTGTTCTGGGTGAAGGAGGCTTTGCAAGTGCGCTGACATTT	CVLGEGGFASALTF
332	38	0.000235532	TRAV6-6		TRAJ50	TRAC	TGTGCTCTGGGGATAGCATCCTCCTCCTTCAGCAAGCTGGTGTTT	CALGIASSSFSKLVF
333	38	0.000235532	TRAV7-3		TRAJ49	TRAC	TGTGCAGTTACGGGTTACCAGAACTTCTATTTT	CAVTGYQNFYF
334	38	0.000235532	TRAV7D-5		TRAJ17	TRAC	TGTGCAGTTTTTGCAGGGAACAAGCTAACTTTT	CAVFAGNKLTF
335	38	0.000235532	TRAV8D-1		TRAJ56	TRAC	TGTGCTACTACTGGAGGCAATAATAAGCTGACTTTT	CATTGGNNKLTF
336	38	0.000235532	TRAV8D-2		TRAJ42	TRAC	TGTGCTACAGATGGAGGAAGCAATGCAAAGCTAACCTTC	CATDGGSNAKLTF
337	37	0.000229334	TRAV11		TRAJ18	TRAC	TGTGTGGTGGCGGATAGAGGTTCAGCCTTAGGGAGGCTGCATTTT	CVVADRGSALGRLHF
338	37	0.000229334	TRAV12-2		TRAJ37	TRAC	TGTGCTTTGAGTGATCGGATAGGCAATACTAGAAAACTCATCTTT	CALSDRIGNTRKLIF
339	37	0.000229334	TRAV13-1		TRAJ37	TRAC	TGTGCTCTAATAACAGGCAATACTAGAAAACTCATCTTT	CALITGNTRKLIF
340	37	0.000229334	TRAV13-2		TRAJ6	TRAC	TGTGCTATGGGCACCTCAGGAGGAAACTACAAACCTACGTTT	CAMGTSGGNYKPTF
341	37	0.000229334	TRAV13-4-DV7		TRAJ24	TRAC	TGTGCTATGGAGACTGCCAGTTTGGGGAAACTGCAGTTT	CAMETASLGKLQF
342	37	0.000229334	TRAV13-4-DV7		TRAJ47	TRAC	TGTGCTCGGATCTATGCAAACAAGATGATCTTT	CARIYANKMIF
343	37	0.000229334	TRAV13D-2		TRAJ45	TRAC	TGCGGAGGAGGTGCAGATAGACTCACCTTT	CGGGADRLTF
344	37	0.000229334	TRAV15-2-DV6-2		TRAJ18	TRAC	TGCGCTCTCTCGGAACTGATAAGAGGTTCAGCCTTAGGGAGGCTGCATTTT	CALSELIRGSALGRLHF
345	37	0.000229334	TRAV4-3		TRAJ31	TRAC	TGTGCTGCGAATAACAGAATCTTCTTT	CAANNRIFF
346	37	0.000229334	TRAV4-4-DV10		TRAJ9	TRAC	TGTGCTGCTGACGGGAACATGGGCTACAAACTTACCTTC	CAADGNMGYKLTF
347	37	0.000229334	TRAV6D-5		TRAJ56	TRAC	TGTGCCCCTTCTACTGGAGGCAATAATAAGCTGACTTTT	CAPSTGGNNKLTF
348	37	0.000229334	TRAV7-5		TRAJ33	TRAC	TGTGCAATGAGCAGAAGCAACTATCAGTTGATCTGG	CAMSRSNYQLIW
349	37	0.000229334	TRAV7N-4		TRAJ42	TRAC	TGTGCAGTTAGTGAGCCTGGAGGAAGCAATGCAAAGCTAACCTTC	CAVSEPGGSNAKLTF
350	37	0.000229334	TRAV8D-2		TRAJ35	TRAC	TGTGCTACAAAGGGGGGCTTTGCAAGTGCGCTGACATTT	CATKGGFASALTF
351	37	0.000229334	TRAV9-4		TRAJ21	TRAC	TGTGCTCGCTCCCCCCCTAATTACAACGTGCTTTACTTC	CARSPPNYNVLYF
352	36	0.000223135	TRAV11		TRAJ18	TRAC	TGTGTGGTGGGAGATAGGGGTTCAGCCTTAGGGAGGCTGCATTTT	CVVGDRGSALGRLHF
353	36	0.000223135	TRAV12-2		TRAJ31	TRAC	TGTGCTTTGAGTGATAACAATAACAGAATCTTCTTT	CALSDNNNRIFF
354	36	0.000223135	TRAV12D-2		TRAJ56	TRAC	TGTGCTTTGAGGCCTGGAGGCAATAATAAGCTGACTTTT	CALRPGGNNKLTF
355	36	0.000223135	TRAV12N-2		TRAJ27	TRAC	TGTGCTTTGAGGCATAACACCAATACAGGCAAATTAACCTTT	CALRHNTNTGKLTF
356	36	0.000223135	TRAV13-1		TRAJ39	TRAC	TGTGCTATGGGCTATAATAATGCAGGTGCCAAGCTCACATTC	CAMGYNNAGAKLTF
357	36	0.000223135	TRAV13D-2		TRAJ21	TRAC	TGTGCTCCCGTGCCTAATTACAACGTGCTTTACTTC	CAPVPNYNVLYF
358	36	0.000223135	TRAV13D-2		TRAJ24	TRAC	TGTGTCTCATCGACAACTGCCAGTTTGGGGAAACTGCAGTTT	CVSSTTASLGKLQF
359	36	0.000223135	TRAV13N-4		TRAJ40	TRAC	TGTGCTATGGAACGTAAAGGAAACTACAAATACGTCTTT	CAMERKGNYKYVF
360	36	0.000223135	TRAV14D-1		TRAJ15	TRAC	TGTGCAGCAAGCCAGGGAGGCAGAGCTCTGATATTT	CAASQGGRALIF
361	36	0.000223135	TRAV14D-1		TRAJ57	TRAC	TGTGCAGCAAGCCAAGGAGGGTCTGCGAAGCTCATCTTT	CAASQGGSAKLIF
362	36	0.000223135	TRAV14D-3-DV8		TRAJ45	TRAC	TGTGCAGCAAGTGCAGGAGGTGCAGATAGACTCACCTTT	CAASAGGADRLTF
363	36	0.000223135	TRAV14D-3-DV8		TRAJ45	TRAC	TGTGCAGCAAGTGATACAGGAGGTGCAGATAGACTCACCTTT	CAASDTGGADRLTF
364	36	0.000223135	TRAV14D-2		TRAJ45	TRAC	TGTGCAGCAACGAGAGGAGGTGCAGATAGACTCACCTTT	CAATRGGADRLTF
365	36	0.000223135	TRAV17		TRAJ50	TRAC	TGTGCACTGGAGGGGGTCTCCTTCAGCAAGCTGTTT	CALEGVSFSKLF
366	36	0.000223135	TRAV21/DV12		TRAJ58	TRAC	TGTATCCTGAGAGGGCAAGGCACTGGGTCTAAGCTGTCATTT	CILRGQGTGSKLSF
367	36	0.000223135	TRAV3-3		TRAJ22	TRAC	TGCGCAGTCAGCCTTCCCGTTGGCAGCTGGCAACTCATCTTT	CAVSLPVGSWQLIF
368	36	0.000223135	TRAV3-3		TRAJ40	TRAC	TGCGCAGTCAGTGGAAATACAGGAAACTACAAATACGTCTTT	CAVSGNTGNYKYVF
369	36	0.000223135	TRAV4-3		TRAJ49	TRAC	TGTGCTGCTGACCCGGGTTACCAGAACTTCTATTTT	CAADPGYQNFYF
370	36	0.000223135	TRAV4-3		TRAJ9	TRAC	TGTGCTGCTGACAGGAACATGGGCTACAAACTTACCTTC	CAADRNMGYKLTF
371	36	0.000223135	TRAV4-4-DV10		TRAJ45	TRAC	TGTGCTGCTGAGGGGGCAGGAGGTGCAGATAGACTCACCTTT	CAAEGAGGADRLTF
372	36	0.000223135	TRAV5-1		TRAJ23	TRAC	TGCTCAGCAAGTCCCAATTATAACCAGGGGAAGCTTATCTTT	CSASPNYNQGKLIF
373	36	0.000223135	TRAV6-1		TRAJ22	TRAC	TGTGTTCTGGGTGATAGGTCTTCTGGCAGCTGGCAACTCATCTTT	CVLGDRSSGSWQLIF
374	36	0.000223135	TRAV6-6		TRAJ22	TRAC	TGTGCTCTGGGTGATGCATCTTCTGGCAGCTGGCAACTCATCTTT	CALGDASSGSWQLIF
375	36	0.000223135	TRAV6-7-DV9		TRAJ47	TRAC	TGCGCTCTGAGTGATGGGGGGGACTATGCAAACAAGATGATCTTT	CALSDGGDYANKMIF
376	36	0.000223135	TRAV6D-7		TRAJ32	TRAC	TGCGCTCTGCGACCCTATGGGGGCAGTGGCAACAAGCTCATCTTT	CALRPYGGSGNKLIF
377	36	0.000223135	TRAV7-1		TRAJ9	TRAC	TGTGCATCGTCTAGGAACATGGGCTACAAACTTACCTTC	CASSRNMGYKLTF
378	36	0.000223135	TRAV7-3		TRAJ30	TRAC	TGTGCAGTGACGGATGACACAAATGCTTACAAAGTCATCTTT	CAVTDDTNAYKVIF
379	36	0.000223135	TRAV8D-1		TRAJ42	TRAC	TGTGCTCCTGGAGGAAGCAATGCAAAGCTAACCTTC	CAPGGSNAKLTF
380	35	0.000216937	TRAV1		TRAJ13	TRAC	TGTGCTGTGAGGGGAAATTCTGGGACTTACCAGAGGTTT	CAVRGNSGTYQRF
381	35	0.000216937	TRAV12-1		TRAJ17	TRAC	TGTGCTCTGAGTGAGAGTGCAGGGAACAAGCTAACTTTT	CALSESAGNKLTF
382	35	0.000216937	TRAV13-4-DV7		TRAJ22	TRAC	TGTGCTCCCGCATCTTCTGGCAGCTGGCAACTCATCTTT	CAPASSGSWQLIF
383	35	0.000216937	TRAV13D-1		TRAJ31	TRAC	TGTGCTATGGAACGAGGTTGGAACAATAACAGAATCTTCTTT	CAMERGWNNNRIFF
384	35	0.000216937	TRAV13D-1		TRAJ42	TRAC	TGTGCTATGAACGGAGGAAGCAATGCAAAGCTAACCTTC	CAMNGGSNAKLTF
385	35	0.000216937	TRAV13D-1		TRAJ56	TRAC	TGTGCTATGGAACGTACTGGAGGCAATAATAAGCTGACTTTT	CAMERTGGNNKLTF
386	35	0.000216937	TRAV13D-2		TRAJ44	TRAC	TGTGCTATAACTGGCAGTGGTGGAAAACTCACTTTG	CAITGSGGKLTL
387	35	0.000216937	TRAV13N-1		TRAJ30	TRAC	TGTGCCTCTGACACAAATGCTTACAAAGTCATCTTT	CASDTNAYKVIF
388	35	0.000216937	TRAV14-2		TRAJ26	TRAC	TGTGCAGCAAGTAACTATGCCCAGGGATTAACCTTC	CAASNYAQGLTF
389	35	0.000216937	TRAV14D-3-DV8		TRAJ34	TRAC	TGTGCAGCAAGTCCCCCCAATACCGACAAAGTCGTCTTT	CAASPPNTDKVVF
390	35	0.000216937	TRAV14D-3-DV8		TRAJ49	TRAC	TGTGCAGCAAGTCCGGGTTACCAGAACTTCTATTTT	CAASPGYQNFYF
391	35	0.000216937	TRAV16D-DV11		TRAJ32	TRAC	TGTGCTATGAATAATGGGGGCAGTGGCAACAAGCTCATCTTT	CAMNNGGSGNKLIF
392	35	0.000216937	TRAV16D-DV11		TRAJ34	TRAC	TGTGCTATGAGAGAGAGATCTTCCAATACCGACAAAGTCGTCTTT	CAMRERSSNTDKVVF
393	35	0.000216937	TRAV16N		TRAJ18	TRAC	TGTGCTATGAGAGGTTCAGCCTTAGGGAGGCTGCATTTT	CAMRGSALGRLHF
394	35	0.000216937	TRAV4-4-DV10		TRAJ11	TRAC	TGTGCTGCCGACTCGGGATACAACAAACTCACTTTT	CAADSGYNKLTF
395	35	0.000216937	TRAV4D-4		TRAJ32	TRAC	TGTGCTGCTGAGGGAGGGGGCAGTGGCAACAAGCTCATCTTT	CAAEGGGSGNKLIF
396	35	0.000216937	TRAV6-1		TRAJ45	TRAC	TGTGTTCTGGGTGATCCGGCAGGAGGTGCAGATAGACTCACCTTT	CVLGDPAGGADRLTF
397	35	0.000216937	TRAV6-5		TRAJ22	TRAC	TGTGCTCTGAGTGATCGGGATGGCAGCTGGCAACTCATCTTT	CALSDRDGSWQLIF
398	35	0.000216937	TRAV7-1		TRAJ13	TRAC	TGTGCAGTGAGCATCAATTCTGGGACTTACCAGAGGTTT	CAVSINSGTYQRF
399	35	0.000216937	TRAV7-2		TRAJ48	TRAC	TGTGCAGCAACCAACTATGGAAATGAGAAAATAACTTTT	CAATNYGNEKITF
400	35	0.000216937	TRAV7-3		TRAJ18	TRAC	TGTGCAGTGAGAGGTTCAGCCTTAGGGAGGCTGCATTTT	CAVRGSALGRLHF
401	35	0.000216937	TRAV7-4		TRAJ17	TRAC	TGTGCAGCTAGGTCTAACAGTGCAGGGAACAAGCTAACTTTT	CAARSNSAGNKLTF
402	35	0.000216937	TRAV8D-2		TRAJ37	TRAC	TGTGCTACAGATTGGACAGGCAATACTAGAAAACTCATCTTT	CATDWTGNTRKLIF
403	35	0.000216937	TRAV8D-2		TRAJ48	TRAC	TGTGCTACCTATGGAAATGAGAAAATAACTTTT	CATYGNEKITF
404	35	0.000216937	TRAV8N-2		TRAJ49	TRAC	TGTGCTACTGATGCGGGTTACCAGAACTTCTATTTT	CATDAGYQNFYF
405	34	0.000210739	TRAV10D		TRAJ31	TRAC	TGTGCAGCAAGCAGGGGCAATAACAGAATCTTCTTT	CAASRGNNRIFF
406	34	0.000210739	TRAV10N		TRAJ15	TRAC	TGTGCAGCAAGCACCCAGGGAGGCAGAGCTCTGATATTT	CAASTQGGRALIF
407	34	0.000210739	TRAV10N		TRAJ39	TRAC	TGTGCAGCAAATAATGCAGGTGCCAAGCTCACATTC	CAANNAGAKLTF
408	34	0.000210739	TRAV11		TRAJ57	TRAC	TGTGTGGTGGGGGTGAATCAAGGAGGGTCTGCGAAGCTCATCTTT	CVVGVNQGGSAKLIF
409	34	0.000210739	TRAV12D-2		TRAJ40	TRAC	TGTGCTTTGAGAGGAAACTACAAATACGTCTTT	CALRGNYKYVF
410	34	0.000210739	TRAV13-1		TRAJ37	TRAC	TGTGCTATGGAAACCGGCAATACTAGAAAACTCATCTTT	CAMETGNTRKLIF
411	34	0.000210739	TRAV13-1		TRAJ43	TRAC	TGTGCTATGGGGGGCAACAATGCCCCACGATTT	CAMGGNNAPRF
412	34	0.000210739	TRAV13-4-DV7		TRAJ27	TRAC	TGTGCTATGGAGCATAACACCAATACAGGCAAATTAACCTTT	CAMEHNTNTGKLTF
413	34	0.000210739	TRAV13-4-DV7		TRAJ45	TRAC	TGTGCTATGAATACAGGAGGTGCAGATAGACTCACCTTT	CAMNTGGADRLTF
414	34	0.000210739	TRAV13-4-DV7		TRAJ49	TRAC	TGTGCTATGGGTTACCAGAACTTCTATTTT	CAMGYQNFYF
415	34	0.000210739	TRAV13D-1		TRAJ15	TRAC	TGTGCTATGGACCAGGGAGGCAGAGCTCTGATATTT	CAMDQGGRALIF
416	34	0.000210739	TRAV13D-1		TRAJ50	TRAC	TGTGCTATGGAACCATCCTCCTCCTTCAGCAAGCTGGTGTTT	CAMEPSSSFSKLVF
417	34	0.000210739	TRAV13D-1		TRAJ53	TRAC	TGTGCTATCAGTGGAGGCAGCAATTACAAACTGACATTT	CAISGGSNYKLTF
418	34	0.000210739	TRAV13N-1		TRAJ49	TRAC	TGTGCTATGGAACCGGGTTACCAGAACTTCTATTTT	CAMEPGYQNFYF
419	34	0.000210739	TRAV16N		TRAJ43	TRAC	TGTGCTATGAGAGAGCGCAATAACAACAATGCCCCACGATTT	CAMRERNNNNAPRF
420	34	0.000210739	TRAV3-1		TRAJ52	TRAC	TGCGCAGTCAGTAACACTGGAGCTAACACTGGAAAGCTCACGTTT	CAVSNTGANTGKLTF
421	34	0.000210739	TRAV3-3		TRAJ47	TRAC	TGCGCAGTCAGCGACTATGCAAACAAGATGATCTTT	CAVSDYANKMIF
422	34	0.000210739	TRAV3-4		TRAJ30	TRAC	TGCGCAGTCAGTGCAGACACAAATGCTTACAAAGTCATCTTT	CAVSADTNAYKVIF
423	34	0.000210739	TRAV4-4-DV10		TRAJ31	TRAC	TGTGCTGCTGAGGATAACAATAACAGAATCTTCTTT	CAAEDNNNRIFF
424	34	0.000210739	TRAV4-4-DV10		TRAJ53	TRAC	TGTGCTGCCAACAGTGGAGGCAGCAATTACAAACTGACATTT	CAANSGGSNYKLTF
425	34	0.000210739	TRAV5-1		TRAJ31	TRAC	TGCTCAGCAAGTATAAACAATAACAGAATCTTCTTT	CSASINNNRIFF
426	34	0.000210739	TRAV5-1		TRAJ40	TRAC	TGCTCAGCAAGCGGGGACTACAAATACGTCTTT	CSASGDYKYVF
427	34	0.000210739	TRAV5-4		TRAJ27	TRAC	TGTGCTGCAAGTGTCACCAATACAGGCAAATTAACCTTT	CAASVTNTGKLTF
428	34	0.000210739	TRAV5D-4		TRAJ2	TRAC	TGTGCTGCAAGTGAGGATACTGGAGGACTAAGTGGTAAATTAACATTC	CAASEDTGGLSGKLTF
429	34	0.000210739	TRAV6-7-DV9		TRAJ34	TRAC	TGCGCTCTGACCTTCTCTTCCAATACCGACAAAGTCGTCTTT	CALTFSSNTDKVVF
430	34	0.000210739	TRAV7-3		TRAJ21	TRAC	TGTGCAGTGAGGAACAACGTGCTTTACTTC	CAVRNNVLYF
431	34	0.000210739	TRAV7-5		TRAJ23	TRAC	TGTGCAATGAGCCCGAATTATAACCAGGGGAAGCTTATCTTT	CAMSPNYNQGKLIF
432	34	0.000210739	TRAV7-6		TRAJ57	TRAC	TGTGCAGCGAATCAAGGAGGGTCTGCGAAGCTCATCTTT	CAANQGGSAKLIF
433	34	0.000210739	TRAV7D-3		TRAJ22	TRAC	TGTGCAGTCGCATCTTCTGGCAGCTGGCAACTCATCTTT	CAVASSGSWQLIF
434	34	0.000210739	TRAV8D-1		TRAJ53	TRAC	TGTGCTACTGAGTGGAACAGTGGAGGCAGCAATTACAAACTGACATTT	CATEWNSGGSNYKLTF
435	34	0.000210739	TRAV8D-2		TRAJ49	TRAC	TGTGCTACAGATGCGGGTTACCAGAACTTCTATTTT	CATDAGYQNFYF
436	34	0.000210739	TRAV8N-2		TRAJ52	TRAC	TGTGATACTGGAGCTAACACTGGAAAGCTCACGTTT	CDTGANTGKLTF
437	34	0.000210739	TRAV9D-4		TRAJ43	TRAC	TGTGCTCTGAGTCGCAATAACAACAATGCCCCACGATTT	CALSRNNNNAPRF
438	34	0.000210739	TRDV2-2		TRAJ58	TRAC	TGTGCTCTCATGGAGCGCGGAAAAGGCACTGGGTCTAAGCTGTCATTT	CALMERGKGTGSKLSF
439	33	0.000204541	TRAV1		TRAJ23	TRAC	TGTGCTGTGAGGAATTATAACCAGGGGAAGCTTATCTTT	CAVRNYNQGKLIF
440	33	0.000204541	TRAV1		TRAJ27	TRAC	TGTGCTGTGAGGGATATCACCAATACAGGCAAATTAACCTTT	CAVRDITNTGKLTF
441	33	0.000204541	TRAV11N		TRAJ33	TRAC	TGTGTGGTGGGCGAGAGCAACTATCAGTTGATCTGG	CVVGESNYQLIW
442	33	0.000204541	TRAV12-3		TRAJ49	TRAC	TGTGCTTTGAGTGAAGGGGGTTACCAGAACTTCTATTTT	CALSEGGYQNFYF
443	33	0.000204541	TRAV12D-2		TRAJ52	TRAC	TGTGCTTTGAGTGATCGCCCTGGAGCTAACACTGGAAAGCTCACGTTT	CALSDRPGANTGKLTF
444	33	0.000204541	TRAV12D-2		TRAJ58	TRAC	TGTGCTCCTCAAGGCACTGGGTCTAAGCTGTCATTT	CAPQGTGSKLSF
445	33	0.000204541	TRAV13-4-DV7		TRAJ45	TRAC	TGTGCTATGGAACGTGCAGGAGGTGCAGATAGACTCACCTTT	CAMERAGGADRLTF
446	33	0.000204541	TRAV13-4-DV7		TRAJ49	TRAC	TGTGCTATGGGCACGGGTTACCAGAACTTCTATTTT	CAMGTGYQNFYF
447	33	0.000204541	TRAV13-4-DV7		TRAJ52	TRAC	TGTGCTATGGAACGGACTGGAGCTAACACTGGAAAGCTCACGTTT	CAMERTGANTGKLTF
448	33	0.000204541	TRAV13-4-DV7		TRAJ57	TRAC	TGTGCTATGCAAGGAGGGTCTGCGAAGCTCATCTTT	CAMQGGSAKLIF
449	33	0.000204541	TRAV13D-1		TRAJ18	TRAC	TGTGCTATGGAACGGAGAGGTTCAGCCTTAGGGAGGCTGCATTTT	CAMERRGSALGRLHF
450	33	0.000204541	TRAV13D-2		TRAJ18	TRAC	TGTGCTATAGAGAAAAGAGGTTCAGCCTTAGGGAGGCTGCATTTT	CAIEKRGSALGRLHF
451	33	0.000204541	TRAV13N-2		TRAJ39	TRAC	TGTGCTATTGGGGGTAATGCAGGTGCCAAGCTCACATTC	CAIGGNAGAKLTF
452	33	0.000204541	TRAV14D-3-DV8		TRAJ32	TRAC	TGTGCAGCAAGATATGGGGGCAGTGGCAACAAGCTCATCTTT	CAARYGGSGNKLIF
453	33	0.000204541	TRAV16N		TRAJ18	TRAC	TGTGCTATGAGAGATAGAGGTTCAGCCTTAGGGAGGCTGCATTTT	CAMRDRGSALGRLHF
454	33	0.000204541	TRAV16D-DV11		TRAJ39	TRAC	TGTGCTATGAGAGATAATGCAGGTGCCAAGCTCACATTC	CAMRDNAGAKLTF
455	33	0.000204541	TRAV3-1		TRAJ57	TRAC	TGCGCAGTCAGTGCGGAGGGAGGGTCTGCGAAGCTCATCTTT	CAVSAEGGSAKLIF
456	33	0.000204541	TRAV3-3		TRAJ27	TRAC	TGCGCAGTCAGTAACACCAATACAGGCAAATTAACCTTT	CAVSNTNTGKLTF
457	33	0.000204541	TRAV4-3		TRAJ9	TRAC	TGTGCTGCCTCTAGGAACATGGGCTACAAACTTACCTTC	CAASRNMGYKLTF
458	33	0.000204541	TRAV4-4-DV10		TRAJ30	TRAC	TGTGCTGCTGTTGACACAAATGCTTACAAAGTCATCTTT	CAAVDTNAYKVIF
459	33	0.000204541	TRAV4-4-DV10		TRAJ31	TRAC	TGTGCTGCTGAGGCCTGGAACAATAACAGAATCTTCTTT	CAAEAWNNNRIFF
460	33	0.000204541	TRAV6-2		TRAJ21	TRAC	TGTGTTCTGGGTGTCATGCCTAATTACAACGTGCTTTACTTC	CVLGVMPNYNVLYF
461	33	0.000204541	TRAV6-5		TRAJ28	TRAC	TGTGCTCTGACCCTACTACCAGGCACTGGGAGTAACAGGCTCACTTTT	CALTLLPGTGSNRLTF
462	33	0.000204541	TRAV6-6		TRAJ57	TRAC	TGTGCTCTGGGTGATCAAGGAGGGTCTGCGAAGCTCATCTTT	CALGDQGGSAKLIF
463	33	0.000204541	TRAV6-7-DV9		TRAJ43	TRAC	TGCGCTCTGAGTGATCACAACAATGCCCCACGATTT	CALSDHNNAPRF
464	33	0.000204541	TRAV6-7-DV9		TRAJ48	TRAC	TGCGCTCTGATAAACTATGGAAATGAGAAAATAACTTTT	CALINYGNEKITF
465	33	0.000204541	TRAV7-5		TRAJ49	TRAC	TGTGCAATGAGCATGACGGGTTACCAGAACTTCTATTTT	CAMSMTGYQNFYF
466	33	0.000204541	TRAV8D-1		TRAJ23	TRAC	TGTGCTACCTCGAATTATAACCAGGGGAAGCTTATCTTT	CATSNYNQGKLIF
467	33	0.000204541	TRAV8D-1		TRAJ34	TRAC	TGTGCTACTGCCTTAGAAGTCGTCTTT	CATALEVVF
468	33	0.000204541	TRAV8D-1		TRAJ43	TRAC	TGTGCTACTGGCCGGCGCAATAACAACAATGCCCCACGATTT	CATGRRNNNNAPRF
469	33	0.000204541	TRDV1		TRAJ57	TRAC	TGTGGAGGGAAGATGGTTCAAGGAGGGTCTGCGAAGCTCATCTTT	CGGKMVQGGSAKLIF
470	32	0.000198343	TRAV1		TRAJ31	TRAC	TGTGCTGTGAGGGATCGGAATAACAATAACAGAATCTTCTTT	CAVRDRNNNNRIFF
471	32	0.000198343	TRAV10D		TRAJ34	TRAC	TGTGCAGCAAGCAATACCGACAAAGTCGTCTTT	CAASNTDKVVF
472	32	0.000198343	TRAV12-1		TRAJ18	TRAC	TGTGCTTTGAGAAGAGGTTCAGCCTTAGGGAGGCTGCATTTT	CALRRGSALGRLHF
473	32	0.000198343	TRAV12-3		TRAJ57	TRAC	TGTGCTTTGAGTGAGAGAGGAGGGTCTGCGAAGCTCATCTTT	CALSERGGSAKLIF
474	32	0.000198343	TRAV12D-3		TRAJ15	TRAC	TGTGCTTTGAGTGTCCAGGGAGGCAGAGCTCTGATATTT	CALSVQGGRALIF
475	32	0.000198343	TRAV13-4-DV7		TRAJ21	TRAC	TGTGCTATGGAAGGGCCTAATTACAACGTGCTTTACTTC	CAMEGPNYNVLYF
476	32	0.000198343	TRAV13-4-DV7		TRAJ32	TRAC	TGTGCTCCGAATTATGGGGGCAGTGGCAACAAGCTCATCTTT	CAPNYGGSGNKLIF
477	32	0.000198343	TRAV13D-1		TRAJ12	TRAC	TGTGCTATGGACGGGACTGGAGGCTATAAAGTGGTCTTT	CAMDGTGGYKVVF
478	32	0.000198343	TRAV13D-1		TRAJ31	TRAC	TGTGCTATCAGGGATAACAGAATCTTCTTT	CAIRDNRIFF
479	32	0.000198343	TRAV13D-1		TRAJ37	TRAC	TGTGCTATGGAAGGCAATACTAGAAAACTCATCTTT	CAMEGNTRKLIF
480	32	0.000198343	TRAV13D-1		TRAJ48	TRAC	TGTGCTATGGAGGGCTATGGAAATGAGAAAATAACTTTT	CAMEGYGNEKITF
481	32	0.000198343	TRAV13D-2		TRAJ49	TRAC	TGTGCTATAGAGAAGGGTTACCAGAACTTCTATTTT	CAIEKGYQNFYF
482	32	0.000198343	TRAV13D-3		TRAJ50	TRAC	TGTGCCCCATCCTCCTCCTTCAGCAAGCTGGTGTTT	CAPSSSFSKLVF
483	32	0.000198343	TRAV13N-1		TRAJ50	TRAC	TGTGCTATGGAACGTGGGGCATCCTCCTCCTTCAGCAAGCTGGTGTTT	CAMERGASSSFSKLVF
484	32	0.000198343	TRAV13N-1		TRAJ56	TRAC	TGTGCTATTACTGGAGGCAATAATAAGCTGACTTTT	CAITGGNNKLTF
485	32	0.000198343	TRAV14-1		TRAJ39	TRAC	TGTGCAGGGTTGAATAATAATGCAGGTGCCAAGCTCACATTC	CAGLNNNAGAKLTF
486	32	0.000198343	TRAV14-2		TRAJ56	TRAC	TGTGCAGCAAGTATTACTGGAGGCAATAATAAGCTGACTTTT	CAASITGGNNKLTF
487	32	0.000198343	TRAV14D-3-DV8		TRAJ17	TRAC	TGTGCAGCAACTAACAGTGCAGGGAACAAGCTAACTTTT	CAATNSAGNKLTF
488	32	0.000198343	TRAV14D-3-DV8		TRAJ50	TRAC	TGTGCAGCAGCATCCTCCTCCTTCAGCAAGCTGGTGTTT	CAAASSSFSKLVF
489	32	0.000198343	TRAV14D-3-DV8		TRAJ50	TRAC	TGTGCAGCAAGTGACCCATCCTCCTCCTTCAGCAAGCTGGTGTTT	CAASDPSSSFSKLVF
490	32	0.000198343	TRAV14N-3		TRAJ13	TRAC	TGTGCAGCAAGTGTCAGGGATTCTGGGACTTACCAGAGGTTT	CAASVRDSGTYQRF
491	32	0.000198343	TRAV16N		TRAJ53	TRAC	TGTGCTATGAGAGAGGGGAACAGTGGAGGCAGCAATTACAAACTGACATTT	CAMREGNSGGSNYKLTF
492	32	0.000198343	TRAV16N		TRAJ58	TRAC	TGTGCTATGAGAGAGACGCAAGGCACTGGGTCTAAGCTGTCATTT	CAMRETQGTGSKLSF
493	32	0.000198343	TRAV17		TRAJ53	TRAC	TGTGCACTGGAGAGAGAAAGTGGAGGCAGCAATTACAAACTGACATTT	CALERESGGSNYKLTF
494	32	0.000198343	TRAV21/DV12		TRAJ48	TRAC	TGTATCCTGAGAGTAGCAGGCGGAAATGAGAAAATAACTTTT	CILRVAGGNEKITF
495	32	0.000198343	TRAV4-3		TRAJ42	TRAC	TGTGCTGCTGAGGCCGGAGGAAGCAATGCAAAGCTAACCTTC	CAAEAGGSNAKLTF
496	32	0.000198343	TRAV4-4-DV10		TRAJ58	TRAC	TGTGCTGCTGAGGCGCAGCAAGGCACTGGGTCTAAGCTGTCATTT	CAAEAQQGTGSKLSF
497	32	0.000198343	TRAV4D-3		TRAJ6	TRAC	TGTGCTGTTCCAACCTCAGGAGGAAACTACAAACCTACGTTT	CAVPTSGGNYKPTF
498	32	0.000198343	TRAV6-7-DV9		TRAJ31	TRAC	TGCGCTCTGAGTGGGAATAACAATAACAGAATCTTCTTT	CALSGNNNNRIFF
499	32	0.000198343	TRAV6-7-DV9		TRAJ49	TRAC	TGCGCTCTGAGGAACACGGGTTACCAGAACTTCTATTTT	CALRNTGYQNFYF
500	32	0.000198343	TRAV6-7-DV9		TRAJ7	TRAC	TGCGCTCTGGCCCACTACAGCAACAACAGACTTACTTTG	CALAHYSNNRLTL
501	32	0.000198343	TRAV6D-4		TRAJ39	TRAC	TGTGCTCTGGCTAATAATGCAGGTGCCAAGCTCACATTC	CALANNAGAKLTF
502	32	0.000198343	TRAV6D-7		TRAJ49	TRAC	TGTGCTCCGGGTGAACCGGGTTACCAGAACTTCTATTTT	CAPGEPGYQNFYF
503	32	0.000198343	TRAV7-1		TRAJ26	TRAC	TGTGCAGGGAGGAACTATGCCCAGGGATTAACCTTC	CAGRNYAQGLTF
504	32	0.000198343	TRAV7-2		TRAJ4	TRAC	TGTGCAGCCCTATCTGGTAGCTTCAATAAGTTGACCTTT	CAALSGSFNKLTF
505	32	0.000198343	TRAV7-2		TRAJ44	TRAC	TGTGCAGCAAGCATAGGAGGCAGTGGTGGAAAACTCACTTTG	CAASIGGSGGKLTL
506	32	0.000198343	TRAV7-3		TRAJ42	TRAC	TGTGCAGTGAGAAGGAATTCTGGAGGAAGCAATGCAAAGCTAACCTTC	CAVRRNSGGSNAKLTF
507	32	0.000198343	TRAV7D-3		TRAJ34	TRAC	TGTGCAGTGTTATCTTCCAATACCGACAAAGTCGTCTTT	CAVLSSNTDKVVF
508	32	0.000198343	TRAV7D-5		TRAJ50	TRAC	TGTGCAATGAGCATTTCATCCTCCTCCTTCAGCAAGCTGGTGTTT	CAMSISSSSFSKLVF
509	32	0.000198343	TRAV8D-1		TRAJ12	TRAC	TGTGCTACTGATGGGACTGGAGGCTATAAAGTGGTCTTT	CATDGTGGYKVVF
510	32	0.000198343	TRAV8D-1		TRAJ53	TRAC	TGTTGGTATAGTGGAGGCAGCAATTACAAACTGACATTT	CWYSGGSNYKLTF
511	32	0.000198343	TRAV8D-2		TRAJ44	TRAC	TGTGCTACGACTGGCAGTGGTGGAAAACTCACTTTG	CATTGSGGKLTL
512	32	0.000198343	TRAV9D-4		TRAJ18	TRAC	TGTGCTCTGAGCCATAGAGGTTCAGCCTTAGGGAGGCTGCATTTT	CALSHRGSALGRLHF
513	32	0.000198343	TRAV9D-4		TRAJ22	TRAC	TGTGCTGTGAGTTCATCTTCTGGCAGCTGGCAACTCATCTTT	CAVSSSSGSWQLIF
514	32	0.000198343	TRDV1		TRAJ56	TRAC	TGTGGAGGGAAAGCTGGAGGCAATAATAAGCTGACTTTT	CGGKAGGNNKLTF
515	31	0.000192144	TRAV1		TRAJ27	TRAC	TGTGCTGTGAGGGAGGGGACCAATACAGGCAAATTAACCTTT	CAVREGTNTGKLTF
516	31	0.000192144	TRAV1		TRAJ32	TRAC	TGTGCTGTGAGGGATGAGGGGGGCAGTGGCAACAAGCTCATCTTT	CAVRDEGGSGNKLIF
517	31	0.000192144	TRAV1		TRAJ33	TRAC	TGTGCTGTGAGGGATAGCAACTATCAGTTGATCTGG	CAVRDSNYQLIW
518	31	0.000192144	TRAV1		TRAJ39	TRAC	TGTGCTGTGAAGGGGAATAATGCAGGTGCCAAGCTCACATTC	CAVKGNNAGAKLTF
519	31	0.000192144	TRAV10		TRAJ37	TRAC	TGTGCAGCAAGCAGGACAGGCAATACTAGAAAACTCATCTTT	CAASRTGNTRKLIF
520	31	0.000192144	TRAV12-2		TRAJ30	TRAC	TGTGCTTTTGACACAAATGCTTACAAAGTCATCTTT	CAFDTNAYKVIF
521	31	0.000192144	TRAV12-3		TRAJ9	TRAC	TGTGCTTTGAGTGATCGTAGCATGGGCTACAAACTTACCTTC	CALSDRSMGYKLTF
522	31	0.000192144	TRAV12D-1		TRAJ12	TRAC	TGTGCTCTGAGCGGGACTGGAGGCTATAAAGTGGTCTTT	CALSGTGGYKVVF
523	31	0.000192144	TRAV12D-1		TRAJ32	TRAC	TGTGCTCTGAGTGAAGAGTATGGGGGCAGTGGCAACAAGCTCATCTTT	CALSEEYGGSGNKLIF
524	31	0.000192144	TRAV12D-1		TRAJ33	TRAC	TGTGCTCTGAGTGAATATAGCAACTATCAGTTGATCTGG	CALSEYSNYQLIW
525	31	0.000192144	TRAV12D-1		TRAJ57	TRAC	TGTGCTCTGAGTGCCAATCAAGGAGGGTCTGCGAAGCTCATCTTT	CALSANQGGSAKLIF
526	31	0.000192144	TRAV13-1		TRAJ44	TRAC	TGTGCTATGGAACCTACTGGCAGTGGTGGAAAACTCACTTTG	CAMEPTGSGGKLTL
527	31	0.000192144	TRAV13-2		TRAJ27	TRAC	TGTGCTATAGATCGGACCAATACAGGCAAATTAACCTTT	CAIDRTNTGKLTF
528	31	0.000192144	TRAV13-2		TRAJ57	TRAC	TGTGCTATGGACAATCAAGGAGGGTCTGCGAAGCTCATCTTT	CAMDNQGGSAKLIF
529	31	0.000192144	TRAV13-4-DV7		TRAJ35	TRAC	TGTGCTATGGAGACAGGCTTTGCAAGTGCGCTGACATTT	CAMETGFASALTF
530	31	0.000192144	TRAV13-4-DV7		TRAJ58	TRAC	TGTGCTATGGAAGGCACTGGGTCTGAGCTGTCATTT	CAMEGTGSELSF
531	31	0.000192144	TRAV13-4-DV7		TRAJ9	TRAC	TGTGCTATGGCGAGGAACATGGGCTACAAACTTACCTTC	CAMARNMGYKLTF
532	31	0.000192144	TRAV13D-1		TRAJ34	TRAC	TGTGCTATGAGTTCCAATACCGACAAAGTCGTCTTT	CAMSSNTDKVVF
533	31	0.000192144	TRAV13D-2		TRAJ50	TRAC	TGTGCTCCTATAGCATCCTCCTCCTTCAGCAAGCTGGTGTTT	CAPIASSSFSKLVF
534	31	0.000192144	TRAV13D-3		TRAJ32	TRAC	TGTGCTCCCTTGAATTATGGGGGCAGTGGCAACAAGCTCATCTTT	CAPLNYGGSGNKLIF
535	31	0.000192144	TRAV13N-2		TRAJ49	TRAC	TGTGCCCCCCGATGGGGTTACCAGAACTTCTATTTT	CAPRWGYQNFYF
536	31	0.000192144	TRAV14-1		TRAJ9	TRAC	TGTGCAGCAAGGAACATGGGCTACAAACTTACCTTC	CAARNMGYKLTF
537	31	0.000192144	TRAV14-2		TRAJ23	TRAC	TGTGCAGCAAGTGAAAATTATAACCAGGGGAAGCTTATCTTT	CAASENYNQGKLIF
538	31	0.000192144	TRAV14D-1		TRAJ21	TRAC	TGTGCAGCAAACCCTAATTACAACGTGCTTTACTTC	CAANPNYNVLYF
539	31	0.000192144	TRAV14D-2		TRAJ31	TRAC	TGTGCAGCAAGGGACAATAACAGAATCTTCTTT	CAARDNNRIFF
540	31	0.000192144	TRAV14D-2		TRAJ40	TRAC	TGTGCAGCAAGTGGGACAGGAAACTACAAATACGTCTTT	CAASGTGNYKYVF
541	31	0.000192144	TRAV14D-3-DV8		TRAJ15	TRAC	TGTGCAGCAAGTCAGGGAGGCAGAGCTCTGATATTT	CAASQGGRALIF
542	31	0.000192144	TRAV14D-3-DV8		TRAJ31	TRAC	TGTGCAGCAAGTACTGACAATAACAGAATCTTCTTT	CAASTDNNRIFF
543	31	0.000192144	TRAV14D-3-DV8		TRAJ53	TRAC	TGTGCAGCGAGAAATAAGAACAGTGGAGGCAGCAATTACAAACTGACATTT	CAARNKNSGGSNYKLTF
544	31	0.000192144	TRAV14D-3-DV8		TRAJ58	TRAC	TGTGCAGCAAGTGGGGGCACTGGGTCTAAGCTGTCATTT	CAASGGTGSKLSF
545	31	0.000192144	TRAV16N		TRAJ31	TRAC	TGTGCTATGAGAGAGGGGAATAACAATAACAGAATCTTCTTT	CAMREGNNNNRIFF
546	31	0.000192144	TRAV16N		TRAJ40	TRAC	TGTGCTATGAGAGAGGGCGGTACAGGAAACTACAAATACGTCTTT	CAMREGGTGNYKYVF
547	31	0.000192144	TRAV16N		TRAJ50	TRAC	TGTGCTATGAGAGAGACATCCTCCTCCTTCAGCAAGCTGGTGTTT	CAMRETSSSFSKLVF
548	31	0.000192144	TRAV17		TRAJ56	TRAC	TGTGCACTGGAGGGAGCTACTGGAGGCAATAATAAGCTGACTTTT	CALEGATGGNNKLTF
549	31	0.000192144	TRAV21/DV12		TRAJ52	TRAC	TGTATCCTGAGAGCAGCTTCCACTGGAGCTAACACTGGAAAGCTCACGTTT	CILRAASTGANTGKLTF
550	31	0.000192144	TRAV3-3		TRAJ40	TRAC	TGCGCAGTCAGACATACAGGAAACTACAAATACGTCTTT	CAVRHTGNYKYVF
551	31	0.000192144	TRAV3-3		TRAJ57	TRAC	TGCGCAGTCAGTGTTCAAGGAGGGTCTGCGAAGCTCATCTTT	CAVSVQGGSAKLIF
552	31	0.000192144	TRAV4-4-DV10		TRAJ17	TRAC	TGTGCTGCCAAGACTAACAGTGCAGGGAACAAGCTAACTTTT	CAAKTNSAGNKLTF
553	31	0.000192144	TRAV4-4-DV10		TRAJ37	TRAC	TGTGCTGCTGAGAAGACAGGCAATACTAGAAAACTCATCTTT	CAAEKTGNTRKLIF
554	31	0.000192144	TRAV4-4-DV10		TRAJ50	TRAC	TGTGCTGCTGGATTATCCTCCTCCTTCAGCAAGCTGGTGTTT	CAAGLSSSFSKLVF
555	31	0.000192144	TRAV4D-3		TRAJ15	TRAC	TGTGCTGCCTACCAGGGAGGCAGAGCTCTGATATTT	CAAYQGGRALIF
556	31	0.000192144	TRAV4D-4		TRAJ39	TRAC	TGTGCTGCGTATAATGCAGGTGCCAAGCTCACATTC	CAAYNAGAKLTF
557	31	0.000192144	TRAV4D-4		TRAJ9	TRAC	TGTGCTGCTGAGAACATGGGCTACAAACTTACCTTC	CAAENMGYKLTF
558	31	0.000192144	TRAV5-1		TRAJ27	TRAC	TGCTCAGCCAACACCAATACAGGCAAATTAACCTTT	CSANTNTGKLTF
559	31	0.000192144	TRAV5-1		TRAJ42	TRAC	TGCTCAGCAAATAATTCTGGAGGAAGCAATGCAAAGCTAACCTTC	CSANNSGGSNAKLTF
560	31	0.000192144	TRAV5-4		TRAJ40	TRAC	TGTGCTGCAAGTGCAGGTACAGGAAACTACAAATACGTCTTT	CAASAGTGNYKYVF
561	31	0.000192144	TRAV5-4		TRAJ45	TRAC	TGTGCTGCAAGTGAGACAGGAGGTGCAGATAGACTCACCTTT	CAASETGGADRLTF
562	31	0.000192144	TRAV6-1		TRAJ38	TRAC	TGTGTTCTGGGTGTTGGTGACAACAGTAAGCTGATTTGG	CVLGVGDNSKLIW
563	31	0.000192144	TRAV6-7-DV9		TRAJ49	TRAC	TGCGCTCTGAGTTCGAACACGGGTTACCAGAACTTCTATTTT	CALSSNTGYQNFYF
564	31	0.000192144	TRAV7-3		TRAJ48	TRAC	TGTGCAGTGGCCAACTATGGAAATGAGAAAATAACTTTT	CAVANYGNEKITF
565	31	0.000192144	TRAV7-5		TRAJ17	TRAC	TGTGCAATGAGCCAACTGACTAACAGTGCAGGGAACAAGCTAACTTTT	CAMSQLTNSAGNKLTF
566	31	0.000192144	TRAV7-5		TRAJ56	TRAC	TGTGCAATGAGCCCTGCTACTGGAGGCAATAATAAGCTGACTTTT	CAMSPATGGNNKLTF
567	31	0.000192144	TRAV7D-3		TRAJ33	TRAC	TGTGCAGTGAGCAACTATCAGTTGATCTGG	CAVSNYQLIW
568	31	0.000192144	TRAV7D-5		TRAJ56	TRAC	TGTGCAATGAGGACTGGAGGCAATAATAAGCTGACTTTT	CAMRTGGNNKLTF
569	31	0.000192144	TRAV8D-1		TRAJ21	TRAC	TGTGCTCCGCACATGCCTAATTACAACGTGCTTTACTTC	CAPHMPNYNVLYF
570	31	0.000192144	TRAV8D-1		TRAJ30	TRAC	TGTGCTACTGACACAAATGCTTACAAAGTCATCTTT	CATDTNAYKVIF
571	31	0.000192144	TRAV8D-2		TRAJ23	TRAC	TGTGCTACAGAGAATTATAACCAGGGGAAGCTTATCTTT	CATENYNQGKLIF
572	31	0.000192144	TRAV8D-2		TRAJ33	TRAC	TGTGCTACATATAGCAACTATCAGTTGATCTGG	CATYSNYQLIW
573	31	0.000192144	TRAV8D-2		TRAJ39	TRAC	TGTGCTACAGATAGAAATAATGCAGGTGCCAAGCTCACATTC	CATDRNNAGAKLTF
574	31	0.000192144	TRAV8N-2		TRAJ26	TRAC	TGTGCTACCTATAACTATGCCCAGGGATTAACCTTC	CATYNYAQGLTF
575	31	0.000192144	TRAV9-4		TRAJ30	TRAC	TGTGCTGTGAGGCATGACACAAATGCTTACAAAGTCATCTTT	CAVRHDTNAYKVIF
576	30	0.000185946	TRAV1		TRAJ30	TRAC	TGTGCTGTGAGGGATGACACAAATGCTTACAAAGTCATCTTT	CAVRDDTNAYKVIF
577	30	0.000185946	TRAV10D		TRAJ2	TRAC	TGTGCAGCAAGACGAGGACTAAGTGGTAAATTAACATTC	CAARRGLSGKLTF
578	30	0.000185946	TRAV11		TRAJ18	TRAC	TGTGTGGTGGGCGCGGGAGGTTCAGCCTTAGGGAGGCTGCATTTT	CVVGAGGSALGRLHF
579	30	0.000185946	TRAV11		TRAJ32	TRAC	TGTGTGGTGGGCGCTAATTATGGGGGCAGTGGCAACAAGCTCATCTTT	CVVGANYGGSGNKLIF
580	30	0.000185946	TRAV12-2		TRAJ11	TRAC	TGTGCTCTGAGGGGCTCGGGATACAACAAACTCACTTTT	CALRGSGYNKLTF
581	30	0.000185946	TRAV12-2		TRAJ58	TRAC	TGTGCTTTGAGGCAAGGCACTGGGTCTAAGCTGTCATTT	CALRQGTGSKLSF
582	30	0.000185946	TRAV12D-1		TRAJ45	TRAC	TGTGCTTTGAGGACAGGAGGTGCAGATAGACTCACCTTT	CALRTGGADRLTF
583	30	0.000185946	TRAV12D-2		TRAJ17	TRAC	TGTGCTTTGACCCCCCTTTGTGCAGGGAACAAGCTAACTTTT	CALTPLCAGNKLTF
584	30	0.000185946	TRAV13-1		TRAJ21	TRAC	TGTGCTTTCATGCCTAATTACAACGTGCTTTACTTC	CAFMPNYNVLYF
585	30	0.000185946	TRAV13-4-DV7		TRAJ49	TRAC	TGTGCTATGAACACGGGTTACCAGAACTTCTATTTT	CAMNTGYQNFYF
586	30	0.000185946	TRAV13D-1		TRAJ12	TRAC	TGTGCTATGGAACGTACTGGAGGCTATAAAGTGGTCTTT	CAMERTGGYKVVF
587	30	0.000185946	TRAV13D-1		TRAJ32	TRAC	TGTGCTTTGAATTATGGGGGCAGTGGCAACAAGCTCATCTTT	CALNYGGSGNKLIF
588	30	0.000185946	TRAV13D-1		TRAJ37	TRAC	TGTGCTATGGAACCGGCAGGCAATACTAGAAAACTCATCTTT	CAMEPAGNTRKLIF
589	30	0.000185946	TRAV13D-2		TRAJ26	TRAC	TGTGCCGGAAATAACTATGCCCAGGGATTAACCTTC	CAGNNYAQGLTF
590	30	0.000185946	TRAV13D-3		TRAJ32	TRAC	TGTGCTATGGGTTATGGGGGCAGTGGCAACAAGCTCATCTTT	CAMGYGGSGNKLIF
591	30	0.000185946	TRAV13N-2		TRAJ53	TRAC	TGTGCTATGGACCCGAACAGTGGAGGCAGCAATTACAAACTGACATTT	CAMDPNSGGSNYKLTF
592	30	0.000185946	TRAV14-1		TRAJ27	TRAC	TGTGCAGCATATAACACCAATACAGGCAAATTAACCTTT	CAAYNTNTGKLTF
593	30	0.000185946	TRAV14-1		TRAJ39	TRAC	TGTGCAGCAAGTGCAGGTGCCAAGCTCACATTC	CAASAGAKLTF
594	30	0.000185946	TRAV14-1		TRAJ39	TRAC	TGTGCAGCAAGTGCGAATAATGCAGGTGCCAAGCTCACATTC	CAASANNAGAKLTF
595	30	0.000185946	TRAV14D-1		TRAJ22	TRAC	TGTGCAGCAAGCTCATCTTCTGGCAGCTGGCAACTCATCTTT	CAASSSSGSWQLIF
596	30	0.000185946	TRAV14D-1		TRAJ42	TRAC	TGTGCAGCAAGTAATTCTGGAGGAAGCAATGCAAAGCTAACCTTC	CAASNSGGSNAKLTF
597	30	0.000185946	TRAV14D-1		TRAJ52	TRAC	TGTGCAGCAAAAGCTAACACTGGAAAGCTCACGTTT	CAAKANTGKLTF
598	30	0.000185946	TRAV14D-2		TRAJ58	TRAC	TGTGCAGCAAGTGAGCAAGGCACTGGGTCTAAGCTGTCATTT	CAASEQGTGSKLSF
599	30	0.000185946	TRAV16N		TRAJ30	TRAC	TGTGCTATGAGAGAGGGAAATGCTTACAAAGTCATCTTT	CAMREGNAYKVIF
600	30	0.000185946	TRAV16N		TRAJ57	TRAC	TGTGCTATGAGAGAGGGCCAAGGAGGGTCTGCGAAGCTCATCTTT	CAMREGQGGSAKLIF
601	30	0.000185946	TRAV18		TRAJ56	TRAC	TGTGCAGGAGCTGGAGGCAATAATAAGCTGACTTTT	CAGAGGNNKLTF
602	30	0.000185946	TRAV4-4-DV10		TRAJ22	TRAC	TGTGCTGCTGAGGCCGGGTCTGGCAGCTGGCAACTCATCTTT	CAAEAGSGSWQLIF
603	30	0.000185946	TRAV4-4-DV10		TRAJ43	TRAC	TGTGCTGCTGAGGCGAGTAACAACAATGCCCCACGATTT	CAAEASNNNAPRF
604	30	0.000185946	TRAV5-4		TRAJ34	TRAC	TGTGCTGCAAGTGGGGCCGACAAAGTCGTCTTT	CAASGADKVVF
605	30	0.000185946	TRAV6-3		TRAJ15	TRAC	TGTGCTATGAGAGCTCACCAGGGAGGCAGAGCTCTGATATTT	CAMRAHQGGRALIF
606	30	0.000185946	TRAV6-6		TRAJ56	TRAC	TGTGCTCTGGGTGTCTCTACTGGAGGCAATAATAAGCTGACTTTT	CALGVSTGGNNKLTF
607	30	0.000185946	TRAV6-7-DV9		TRAJ39	TRAC	TGTGCTCTGAGTGATAATAATGCAGGTGCCAAGCTCACATTC	CALSDNNAGAKLTF
608	30	0.000185946	TRAV6-7-DV9		TRAJ42	TRAC	TGCGCTCTGGGAAGCAATGCAAAGCTAACCTTC	CALGSNAKLTF
609	30	0.000185946	TRAV6-7-DV9		TRAJ57	TRAC	TGCGCTCTGAGTGATCAAGGAGGGTCTGCGAAGCTCATCTTT	CALSDQGGSAKLIF
610	30	0.000185946	TRAV7-3		TRAJ56	TRAC	TGTGCAGTCTCTGGAGGCAATAATAAGCTGACTTTT	CAVSGGNNKLTF
611	30	0.000185946	TRAV7D-3		TRAJ42	TRAC	TGTGCAGTGATTGGAGGAAGCAATGCAAAGCTAACCTTC	CAVIGGSNAKLTF
612	30	0.000185946	TRAV8D-2		TRAJ32	TRAC	TGTGCTACAGATGGGGGCAGTGGCAACAAGCTCATCTTT	CATDGGSGNKLIF
613	30	0.000185946	TRAV8D-2		TRAJ44	TRAC	TGTGCTACTGAGAGGACTGGCAGTGGTGGAAAACTCACTTTG	CATERTGSGGKLTL
614	30	0.000185946	TRAV8D-2		TRAJ44	TRAC	TGTGCTACAGCCCCCTTTACTGGCAGTGGTGGAAAACTCACTTTG	CATAPFTGSGGKLTL
615	30	0.000185946	TRAV8D-2		TRAJ49	TRAC	TGTGCTACAGCGAACACGGGTTACCAGAACTTCTATTTT	CATANTGYQNFYF
616	30	0.000185946	TRAV8D-2		TRAJ52	TRAC	TGTGCTACAGATGCTGGAGCTAACACTGGAAAGCTCACGTTT	CATDAGANTGKLTF
617	29	0.000179748	TRAV1		TRAJ27	TRAC	TGTGCTCCAGACACCAATACAGGCAAATTAACCTTT	CAPDTNTGKLTF
618	29	0.000179748	TRAV1		TRAJ42	TRAC	TGTGCTGTGAGGGATGGGTCTGGAGGAAGCAATGCAAAGCTAACCTTC	CAVRDGSGGSNAKLTF
619	29	0.000179748	TRAV1		TRAJ45	TRAC	TGTGCTGTGAGGGATCGGGGTACAGGAGGTGCAGATAGACTCACCTTT	CAVRDRGTGGADRLTF
620	29	0.000179748	TRAV10D		TRAJ23	TRAC	TGTGCAGCAAGCATGAATTATAACCAGGGGAAGCTTATCTTT	CAASMNYNQGKLIF
621	29	0.000179748	TRAV10D		TRAJ40	TRAC	TGTGCAGCAACAGGAAACTACAAATACGTCTTT	CAATGNYKYVF
622	29	0.000179748	TRAV10D		TRAJ52	TRAC	TGTGCAGCGCTCAACACTGGAGCTAACACTGGAAAGCTCACGTTT	CAALNTGANTGKLTF
623	29	0.000179748	TRAV12-3		TRAJ48	TRAC	TGTGCTTTGAGGAGCTATGGAAATGAGAAAATAACTTTT	CALRSYGNEKITF
624	29	0.000179748	TRAV12D-2		TRAJ23	TRAC	TGTGCTTTGTATAACCAGGGGAAGCTTATCTTT	CALYNQGKLIF
625	29	0.000179748	TRAV12D-2		TRAJ27	TRAC	TGTGCTTTGAAAGACACCAATACAGGCAAATTAACCTTT	CALKDTNTGKLTF
626	29	0.000179748	TRAV12D-2		TRAJ31	TRAC	TGTGCTTTGAGTAGGGTGAATAACAATAACAGAATCTTCTTT	CALSRVNNNNRIFF
627	29	0.000179748	TRAV12D-2		TRAJ47	TRAC	TGTGCTTTGAGCATGGACTATGCAAACAAGATGATCTTT	CALSMDYANKMIF
628	29	0.000179748	TRAV12D-3		TRAJ39	TRAC	TGTGCTCTTAGGGATGCAGGTGCCAAGCTCACATTC	CALRDAGAKLTF
629	29	0.000179748	TRAV12N-2		TRAJ16	TRAC	TGTGCTTTGAGTGCAACTTCAAGTGGCCAGAAGCTGGTTTTT	CALSATSSGQKLVF
630	29	0.000179748	TRAV13-2		TRAJ26	TRAC	TGTGCTATGGCCCAAAATAACTATGCCCAGGGATTAACCTTC	CAMAQNNYAQGLTF
631	29	0.000179748	TRAV13-4-DV7		TRAJ39	TRAC	TGTGCTATGGAACGGATCGCAGGTGCCAAGCTCACATTC	CAMERIAGAKLTF
632	29	0.000179748	TRAV13D-1		TRAJ18	TRAC	TGTGCTATGGATAGAGGTTCAGCCTTAGGGAGGCTGCATTTT	CAMDRGSALGRLHF
633	29	0.000179748	TRAV13D-1		TRAJ21	TRAC	TGTGCTCCCTCGCCTAATTACAACGTGCTTTACTTC	CAPSPNYNVLYF
634	29	0.000179748	TRAV13D-1		TRAJ31	TRAC	TGTGCTATGGAACGGGATAACAATAACAGAATCTTCTTT	CAMERDNNNRIFF
635	29	0.000179748	TRAV13D-1		TRAJ50	TRAC	TGTGCTATGGCATCCTCCTCCTTCAGCAAGCTGGTGTTT	CAMASSSFSKLVF
636	29	0.000179748	TRAV13D-1		TRAJ53	TRAC	TGTGCTATGGACAGTGGAGGCAGCAATTACAAACTGACATTT	CAMDSGGSNYKLTF
637	29	0.000179748	TRAV13D-2		TRAJ48	TRAC	TGTGCTATAGACTTCTATGGAAATGAGAAAATAACTTTT	CAIDFYGNEKITF
638	29	0.000179748	TRAV14-1		TRAJ39	TRAC	TGTGCAGCAAGTCCGAATAATGCAGGTGCCAAGCTCACATTC	CAASPNNAGAKLTF
639	29	0.000179748	TRAV14D-1		TRAJ22	TRAC	TGTGCAGCAAGTGGGGCTTCTGGCAGCTGGCAACTCATCTTT	CAASGASGSWQLIF
640	29	0.000179748	TRAV14D-2		TRAJ31	TRAC	TGTGCAGCAGCTAACAATAACAGAATCTTCTTT	CAAANNNRIFF
641	29	0.000179748	TRAV14D-2		TRAJ12	TRAC	TGTGCAGCCGGGACTGGAGGCTATAAAGTGGTCTTT	CAAGTGGYKVVF
642	29	0.000179748	TRAV14D-2		TRAJ12	TRAC	TGTGCACCCCCGACTGGAGGCTATAAAGTGGTCTTT	CAPPTGGYKVVF
643	29	0.000179748	TRAV3-3		TRAJ35	TRAC	TGCGCAGTCAGTGGCTTTGCAAGTGCGCTGACATTT	CAVSGFASALTF
644	29	0.000179748	TRAV3-3		TRAJ42	TRAC	TGCGCAGTCAGCCCCTATTCTGGAGGAAGCAATGCAAAGCTAACCTTC	CAVSPYSGGSNAKLTF
645	29	0.000179748	TRAV4-3		TRAJ27	TRAC	TGTGCTGCTGAGGCCCGGACCAATACAGGCAAATTAACCTTT	CAAEARTNTGKLTF
646	29	0.000179748	TRAV4-4-DV10		TRAJ18	TRAC	TGTGCTGCTGGGAGAGGTTCAGCCTTAGGGAGGCTGCATTTT	CAAGRGSALGRLHF
647	29	0.000179748	TRAV4-4-DV10		TRAJ42	TRAC	TGTGCTGCTTCTGGAGGAAGCAATGCAAAGCTAACCTTC	CAASGGSNAKLTF
648	29	0.000179748	TRAV4D-4		TRAJ50	TRAC	TGTGCTGCCTCATCCTCCTCCTTCAGCAAGCTGGTGTTT	CAASSSSFSKLVF
649	29	0.000179748	TRAV4D-4		TRAJ50	TRAC	TGTGCTGATATAGCATCCTCCTCCTTCAGCAAGCTGGTGTTT	CADIASSSFSKLVF
650	29	0.000179748	TRAV4D-4		TRAJ56	TRAC	TGTGCTGCTGAGGCCGGAGGCAATAATAAGCTGACTTTT	CAAEAGGNNKLTF
651	29	0.000179748	TRAV4N-4		TRAJ56	TRAC	TGTGCTGTCATGGCTACTGGAGGCAATAATAAGCTGACTTTT	CAVMATGGNNKLTF
652	29	0.000179748	TRAV6-1		TRAJ26	TRAC	TGTGTTCTGGGTGAAGATAACTATGCCCAGGGATTAACCTTC	CVLGEDNYAQGLTF
653	29	0.000179748	TRAV6-6		TRAJ32	TRAC	TGTGCTCTGGGTGATCGAAGATATGGGGGCAGTGGCAACAAGCTCATCTTT	CALGDRRYGGSGNKLIF
654	29	0.000179748	TRAV6-7-DV9		TRAJ9	TRAC	TGTGCTCTGAGTGATCGGGGCATGGGCTACAAACTTACCTTC	CALSDRGMGYKLTF
655	29	0.000179748	TRAV7-1		TRAJ47	TRAC	TGTGCAGTGATGCGGGCAAACAAGATGATCTTT	CAVMRANKMIF
656	29	0.000179748	TRAV7-3		TRAJ30	TRAC	TGTGCAGTAAATGCTTACAAAGTCATCTTT	CAVNAYKVIF
657	29	0.000179748	TRAV7-5		TRAJ27	TRAC	TGTGCAATGAGCATGGACACCAATACAGGCAAATTAACCTTT	CAMSMDTNTGKLTF
658	29	0.000179748	TRAV7-2		TRAJ22	TRAC	TGTGCAGCAAGATCTTCTGGCAGCTGGCAACTCATCTTT	CAARSSGSWQLIF
659	29	0.000179748	TRAV7D-3		TRAJ6	TRAC	TGTGCAGTCACCTCAGGAGGAAACTACAAACCTACGTTT	CAVTSGGNYKPTF
660	29	0.000179748	TRAV8D-1		TRAJ11	TRAC	TGTGCTACCGATGACTCGGGATACAACAAACTCACTTTT	CATDDSGYNKLTF
661	29	0.000179748	TRAV8D-1		TRAJ17	TRAC	TGTGCTACTAACAGTGCAGGGAACAAGCTAACTTTT	CATNSAGNKLTF
662	29	0.000179748	TRAV8N-2		TRAJ22	TRAC	TGTGCATCTTCTGGCAGCTGGCAACTCATCTTT	CASSGSWQLIF
663	29	0.000179748	TRAV9D-1		TRAJ31	TRAC	TGTGCTGCGAGGGGGAATAACAATAACAGAATCTTCTTT	CAARGNNNNRIFF
664	29	0.000179748	TRAV9N-4		TRAJ11	TRAC	TGTGCTGTGAGCGCCCCGGGATACAACAAACTCACTTTT	CAVSAPGYNKLTF
665	29	0.000179748	TRDV1		TRAJ58	TRAC	TGTGGAGGGAAAGGGCAAGGCACTGGGTCTAAGCTGTCATTT	CGGKGQGTGSKLSF
666	28	0.00017355	TRAV11		TRAJ18	TRAC	TGTGTGGTGGGCGACAGAGGTTCAGCCTTAGGGAGGCTGCATTTT	CVVGDRGSALGRLHF
667	28	0.00017355	TRAV12-1		TRAJ15	TRAC	TGTGCTCTGAGAAACCAGGGAGGCAGAGCTCTGATATTT	CALRNQGGRALIF
668	28	0.00017355	TRAV12-1		TRAJ57	TRAC	TGTGCTTTGAGGAATCAAGGAGGGTCTGCGAAGCTCATCTTT	CALRNQGGSAKLIF
669	28	0.00017355	TRAV12-2		TRAJ32	TRAC	TGTGCTTTGAGTGGTGGGGGCAGTGGCAACAAGCTCATCTTT	CALSGGGSGNKLIF
670	28	0.00017355	TRAV12D-1		TRAJ32	TRAC	TGTGCTTTGAAAAATTATGGGGGCAGTGGCAACAAGCTCATCTTT	CALKNYGGSGNKLIF
671	28	0.00017355	TRAV12D-2		TRAJ12	TRAC	TGTGCTTTGATTGGAGGCTATAAAGTGGTCTTT	CALIGGYKVVF
672	28	0.00017355	TRAV12D-2		TRAJ27	TRAC	TGTGCTCTTCCCCCCTATAACACCAATACAGGCAAATTAACCTTT	CALPPYNTNTGKLTF
673	28	0.00017355	TRAV12D-2		TRAJ43	TRAC	TGTGCTTTGAGTGCGCGCAATAACAACAATGCCCCACGATTT	CALSARNNNNAPRF
674	28	0.00017355	TRAV12D-3		TRAJ58	TRAC	TGTGCTTTGAAGCAAGGCACTGGGTCTAAGCTGTCATTT	CALKQGTGSKLSF
675	28	0.00017355	TRAV13-1		TRAJ28	TRAC	TGTGCTATGGAACGACCAGGCACTGGGAGTAACAGGCTCACTTTT	CAMERPGTGSNRLTF
676	28	0.00017355	TRAV13-1		TRAJ45	TRAC	TGTGCTATGGAACGGGCAGGAGGTGCAGATAGACTCACCTTT	CAMERAGGADRLTF
677	28	0.00017355	TRAV13-4-DV7		TRAJ53	TRAC	TGTGCTATTGGAGGCAGCAATTACAAACTGACATTT	CAIGGSNYKLTF
678	28	0.00017355	TRAV13-4-DV7		TRAJ56	TRAC	TGTGCTCCAGCTACTGGAGGCAATAATAAGCTGACTTTT	CAPATGGNNKLTF
679	28	0.00017355	TRAV13-4-DV7		TRAJ57	TRAC	TGTGCTATGAAGGGTCAAGGAGGGTCTGCGAAGCTCATCTTT	CAMKGQGGSAKLIF
680	28	0.00017355	TRAV13-4-DV7		TRAJ57	TRAC	TGTGCTATGGAACGAAGTCAAGGAGGGTCTGCGAAGCTCATCTTT	CAMERSQGGSAKLIF
681	28	0.00017355	TRAV13D-1		TRAJ47	TRAC	TGTACGGGCTATGCAAACAAGATGATCTTT	CTGYANKMIF
682	28	0.00017355	TRAV13D-1		TRAJ52	TRAC	TGTGCTAGGAACACTGGAGCTAACACTGGAAAGCTCACGTTT	CARNTGANTGKLTF
683	28	0.00017355	TRAV13D-2		TRAJ15	TRAC	TGTGCTACCGGAGGCAGAGCTCTGATATTT	CATGGRALIF
684	28	0.00017355	TRAV13D-2		TRAJ22	TRAC	TGTGTCCACGCATCTTCTGGCAGCTGGCAACTCATCTTT	CVHASSGSWQLIF
685	28	0.00017355	TRAV13D-2		TRAJ48	TRAC	TGGAATGAGAAAATAACTTTT	WNEKITF
686	28	0.00017355	TRAV13-4-DV7		TRAJ48	TRAC	TGTGCTGCCAACTATGGAAATGAGAAAATAACTTTT	CAANYGNEKITF
687	28	0.00017355	TRAV13D-3		TRAJ37	TRAC	TGTGCTATGGGAACAGGCAATACTAGAAAACTCATCTTT	CAMGTGNTRKLIF
688	28	0.00017355	TRAV13D-3		TRAJ53	TRAC	TGTGCTATGGAACGGTGTGGAGGCAGCAATTACAAACTGACATTT	CAMERCGGSNYKLTF
689	28	0.00017355	TRAV13N-2		TRAJ12	TRAC	TGTGCTCCCGGGACTGGAGGCTATAAAGTGGTCTTT	CAPGTGGYKVVF
690	28	0.00017355	TRAV14-1		TRAJ34	TRAC	TGTGCAGCAAGTTCCAATACCGACAAAGTCGTCTTT	CAASSNTDKVVF
691	28	0.00017355	TRAV14D-3-DV8		TRAJ13	TRAC	TGTGCAGCAAGTGAAAATTCTGGGACTTACCAGAGGTTT	CAASENSGTYQRF
692	28	0.00017355	TRAV14D-3-DV8		TRAJ16	TRAC	TGTGCAGCAACTTCAAGTGGCCAGAAGCTGGTTTTT	CAATSSGQKLVF
693	28	0.00017355	TRAV14N-2		TRAJ57	TRAC	TGTGCAGCAAGTCAAGGAGGGTCTGCGAAGCTCATCTTT	CAASQGGSAKLIF
694	28	0.00017355	TRAV16N		TRAJ27	TRAC	TGTGCTATGAGAGAAAACACCAATACAGGCAAATTAACCTTT	CAMRENTNTGKLTF
695	28	0.00017355	TRAV19		TRAJ52	TRAC	TGCGCAGCAGGGAACACTGGAGCTAACACTGGAAAGCTCACGTTT	CAAGNTGANTGKLTF
696	28	0.00017355	TRAV21/DV12		TRAJ22	TRAC	TGTATCCTGAGACGATCTTCTGGCAGCTGGCAACTCATCTTT	CILRRSSGSWQLIF
697	28	0.00017355	TRAV21/DV12		TRAJ57	TRAC	TGTATCCTGAGAGGGAATCAAGGAGGGTCTGCGAAGCTCATCTTT	CILRGNQGGSAKLIF
698	28	0.00017355	TRAV21/DV12		TRAJ57	TRAC	TGTATCCTGAGAGGATTGAATCAAGGAGGGTCTGCGAAGCTCATCTTT	CILRGLNQGGSAKLIF
699	28	0.00017355	TRAV3-3		TRAJ28	TRAC	TGCGCAGTCAGGCCCTTACCAGGCACTGGGAGTAACAGGCTCACTTTT	CAVRPLPGTGSNRLTF
700	28	0.00017355	TRAV3-3		TRAJ30	TRAC	TGCGCAGTCAGTGACACAAATGCTTACAAAGTCATCTTT	CAVSDTNAYKVIF
701	28	0.00017355	TRAV3-3		TRAJ49	TRAC	TGCGCAGTCAGTGTGAACACGGGTTACCAGAACTTCTATTTT	CAVSVNTGYQNFYF
702	28	0.00017355	TRAV3-4		TRAJ56	TRAC	TGCGCAGTCACTGGAGGCAATAATAAGCTGACTTTT	CAVTGGNNKLTF
703	28	0.00017355	TRAV4-3		TRAJ7	TRAC	TGTGCTGCTGACGAATACAGCAACAACAGACTTACTTTG	CAADEYSNNRLTL
704	28	0.00017355	TRAV4-4-DV10		TRAJ28	TRAC	TGTGCTGCTGTCCCAGGCACTGGGAGTAACAGGCTCACTTTT	CAAVPGTGSNRLTF
705	28	0.00017355	TRAV4-4-DV10		TRAJ31	TRAC	TGTGCTGCCCCCAATAACAGAATCTTCTTT	CAAPNNRIFF
706	28	0.00017355	TRAV4-4-DV10		TRAJ43	TRAC	TGTGCTGCTGAGCGCAATAACAACAATGCCCCACGATTT	CAAERNNNNAPRF
707	28	0.00017355	TRAV4-4-DV10		TRAJ49	TRAC	TGTGCTGTCACGGGTTACCAGAACTTCTATTTT	CAVTGYQNFYF
708	28	0.00017355	TRAV4D-3		TRAJ48	TRAC	TGTGCTGCTGAGGTCTATGGAAATGAGAAAATAACTTTT	CAAEVYGNEKITF
709	28	0.00017355	TRAV4D-4		TRAJ57	TRAC	TGTGCTGCTGAGGGTCAAGGAGGGTCTGCGAAGCTCATCTTT	CAAEGQGGSAKLIF
710	28	0.00017355	TRAV4N-4		TRAJ22	TRAC	TGTGCTGCCGCATCTTCTGGCAGCTGGCAACTCATCTTT	CAAASSGSWQLIF
711	28	0.00017355	TRAV5-1		TRAJ22	TRAC	TGCTCAGCAACTTCTGGCAGCTGGCAACTCATCTTT	CSATSGSWQLIF
712	28	0.00017355	TRAV5-1		TRAJ27	TRAC	TGCTCCTCCACCGGTACAGGCAAATTAACCTTT	CSSTGTGKLTF
713	28	0.00017355	TRAV5D-4		TRAJ23	TRAC	TGTGCTGCAAGTGCCTATAACCAGGGGAAGCTTATCTTT	CAASAYNQGKLIF
714	28	0.00017355	TRAV6-1		TRAJ30	TRAC	TGTGTTCTGGGCACTGACACAAATGCTTACAAAGTCATCTTT	CVLGTDTNAYKVIF
715	28	0.00017355	TRAV6-5		TRAJ43	TRAC	TGTGCTCTGAGTAACAACAATGCCCCACGATTT	CALSNNNAPRF
716	28	0.00017355	TRAV6-6		TRAJ52	TRAC	TGTGCTCTGGGGACTGGAGCTAACACTGGAAAGCTCACGTTT	CALGTGANTGKLTF
717	28	0.00017355	TRAV6D-7		TRAJ31	TRAC	TGCGCTCTGAGACGAAATAACAATAACAGAATCTTCTTT	CALRRNNNNRIFF
718	28	0.00017355	TRAV6D-7		TRAJ32	TRAC	TGCGCTCTGAGTGATCGAGGGGGCAGTGGCAACAAGCTCATCTTT	CALSDRGGSGNKLIF
719	28	0.00017355	TRAV8D-2		TRAJ42	TRAC	TGTGCTACAGATGCTGGGGGAAGCAATGCAAAGCTAACCTTC	CATDAGGSNAKLTF
720	28	0.00017355	TRAV8D-2		TRAJ49	TRAC	TGTGCTACAGATCCGGGTTACCAGAACTTCTATTTT	CATDPGYQNFYF
721	28	0.00017355	TRAV8D-2		TRAJ50	TRAC	TGTGCTACAGATATAGCATCCTCCTCCTTCAGCAAGCTGGTGTTT	CATDIASSSFSKLVF
722	28	0.00017355	TRAV8D-2		TRAJ52	TRAC	TGTGCTACTGGAGCTAACACTGGAAAGCTCACGTTT	CATGANTGKLTF
723	28	0.00017355	TRAV8D-2		TRAJ52	TRAC	TGTGCCAACACTGGAGCTAACACTGGAAAGCTCACGTTT	CANTGANTGKLTF
724	28	0.00017355	TRAV9-1		TRAJ39	TRAC	TGTGCTGTGAGCGCGGAGGGTGCCAAGCTCACATTC	CAVSAEGAKLTF
725	28	0.00017355	TRAV9-1		TRAJ53	TRAC	TGTGCTGCGAGCAGTGGAGGCAGCAATTACAAACTGACATTT	CAASSGGSNYKLTF
726	28	0.00017355	TRDV1		TRAJ50	TRAC	TGTGGAGGGAAAATGTCCTCCTCCTTCAGCAAGCTGGTGTTT	CGGKMSSSFSKLVF
727	28	0.00017355	TRDV1		TRAJ50	TRAC	TGTGGAGGCCCACCATCCTCCTCCTTCAGCAAGCTGGTGTTT	CGGPPSSSFSKLVF
728	28	0.00017355	TRDV1		TRAJ58	TRAC	TGTGGAGGGAAAGCTAAAGGCACTGGGTCTAAGCTGTCATTT	CGGKAKGTGSKLSF
729	27	0.000167352	TRAV1		TRAJ23	TRAC	TGTGCTGTGAGGGATCTGTATAACCAGGGGAAGCTTATCTTT	CAVRDLYNQGKLIF
730	27	0.000167352	TRAV1		TRAJ26	TRAC	TGTGCTGTGAGGGATCCCTATGCCCAGGGATTAACCTTC	CAVRDPYAQGLTF
731	27	0.000167352	TRAV10D		TRAJ37	TRAC	TGTGCAGCAAGCAGGGCAGGCAATACTAGAAAACTCATCTTT	CAASRAGNTRKLIF
732	27	0.000167352	TRAV12D-2		TRAJ13	TRAC	TGTGCTTTGGGAAATTCTGGGACTTACCAGAGGTTT	CALGNSGTYQRF
733	27	0.000167352	TRAV13-1		TRAJ22	TRAC	TGTGCTATGGAACGTTATTCTGGCAGCTGGCAACTCATCTTT	CAMERYSGSWQLIF
734	27	0.000167352	TRAV13-2		TRAJ39	TRAC	TGTGCTATCTATAATAATGCAGGTGCCAAGCTCACATTC	CAIYNNAGAKLTF
735	27	0.000167352	TRAV13-4-DV7		TRAJ17	TRAC	TGTGCTATCCAGACTAACAGTGCAGGGAACAAGCTAACTTTT	CAIQTNSAGNKLTF
736	27	0.000167352	TRAV13-4-DV7		TRAJ31	TRAC	TGTGCTATGGGGAGAATCTTCTTT	CAMGRIFF
737	27	0.000167352	TRAV13-4-DV7		TRAJ31	TRAC	TGTGCTATGGAACGAAACAATAACAGAATCTTCTTT	CAMERNNNRIFF
738	27	0.000167352	TRAV13-4-DV7		TRAJ42	TRAC	TGTGCTATGGAAAATTCTGGAGGAAGCAATGCAAAGCTAACCTTC	CAMENSGGSNAKLTF
739	27	0.000167352	TRAV13D-1		TRAJ31	TRAC	TGTGCCAGGAACAATAACAGAATCTTCTTT	CARNNNRIFF
740	27	0.000167352	TRAV13D-1		TRAJ37	TRAC	TGTGCTATGGAACCCGGCAATACTAGAAAACTCATCTTT	CAMEPGNTRKLIF
741	27	0.000167352	TRAV13D-1		TRAJ42	TRAC	TGTGCTATGGAACAGAGAGGAGGAAGCAATGCAAAGCTAACCTTC	CAMEQRGGSNAKLTF
742	27	0.000167352	TRAV13D-2		TRAJ17	TRAC	TGTGCTATAACTAACAGTGCAGGGAACAAGCTAACTTTT	CAITNSAGNKLTF
743	27	0.000167352	TRAV13D-2		TRAJ31	TRAC	TGTGCTATGGAACCTAATAACAGAATCTTCTTT	CAMEPNNRIFF
744	27	0.000167352	TRAV13D-2		TRAJ44	TRAC	TGTGCTATTACTGGCAGTGGTGGAAAACTCACTTTG	CAITGSGGKLTL
745	27	0.000167352	TRAV13D-3		TRAJ38	TRAC	TGTGCTAGGAGTAATGTTGGTGACAACAGTAAGCTGATTTGG	CARSNVGDNSKLIW
746	27	0.000167352	TRAV13N-1		TRAJ22	TRAC	TGTGCCCCCGCATCTTCTGGCAGCTGGCAACTCATCTTT	CAPASSGSWQLIF
747	27	0.000167352	TRAV13N-1		TRAJ26	TRAC	TGTGCTATGGCGAATAACTATGCCCAGGGATTAACCTTC	CAMANNYAQGLTF
748	27	0.000167352	TRAV13N-4		TRAJ49	TRAC	TGTGCTATGGTCTCGAACACGGGTTACCAGAACTTCTATTTT	CAMVSNTGYQNFYF
749	27	0.000167352	TRAV14-1		TRAJ56	TRAC	TGTGCAGCAAGTGGAGGGGCTACTGGAGGCAATAATAAGCTGACTTTT	CAASGGATGGNNKLTF
750	27	0.000167352	TRAV14D-1		TRAJ50	TRAC	TGTGCAGCAAGTGGAGCATCCTCCTCCTTCAGCAAGCTGGTGTTT	CAASGASSSFSKLVF
751	27	0.000167352	TRAV14D-2		TRAJ56	TRAC	TGTGCAGCAAGTGCTGGAGGCAATAATAAGCTGACTTTT	CAASAGGNNKLTF
752	27	0.000167352	TRAV14D-3-DV8		TRAJ30	TRAC	TGTGCAGCCGACACAAATGCTTACAAAGTCATCTTT	CAADTNAYKVIF
753	27	0.000167352	TRAV14D-3-DV8		TRAJ4	TRAC	TGTGCAGCAAGTGGGGCATCTGGTAGCTTCAATAAGTTGACCTTT	CAASGASGSFNKLTF
754	27	0.000167352	TRAV14D-3-DV8		TRAJ50	TRAC	TGTGCAGCATCCTCCTCCTTCAGCAAGCTGGTGTTT	CAASSSFSKLVF
755	27	0.000167352	TRAV14D-2		TRAJ45	TRAC	TGTGCAGCAAGTACGGGTGCAGATAGACTCACCTTT	CAASTGADRLTF
756	27	0.000167352	TRAV15-2-DV6-2		TRAJ34	TRAC	TGCGCTCTCTCGAAACTGACAAGGCCCAATACCGACAAAGTCGTCTTT	CALSKLTRPNTDKVVF
757	27	0.000167352	TRAV16N		TRAJ37	TRAC	TGTGCTATGAGAGAGGGCGGGGCAGGCAATACTAGAAAACTCATCTTT	CAMREGGAGNTRKLIF
758	27	0.000167352	TRAV19		TRAJ56	TRAC	TGCGCAGCAGATACTGGAGGCAATAATAAGCTGACTTTT	CAADTGGNNKLTF
759	27	0.000167352	TRAV21/DV12		TRAJ44	TRAC	TGTATCCTGAGCCCCGTTACTGGCAGTGGTGGAAAACTCACTTTG	CILSPVTGSGGKLTL
760	27	0.000167352	TRAV3-3		TRAJ40	TRAC	TGCGCAGTCAGTGAAACAGGAAACTACAAATACGTCTTT	CAVSETGNYKYVF
761	27	0.000167352	TRAV4-3		TRAJ26	TRAC	TGTGCTGCCCATAACTATGCCCAGGGATTAACCTTC	CAAHNYAQGLTF
762	27	0.000167352	TRAV4-3		TRAJ53	TRAC	TGTGCTGCTGAGGGCAGTGGAGGCAGCAATTACAAACTGACATTT	CAAEGSGGSNYKLTF
763	27	0.000167352	TRAV4-3		TRAJ57	TRAC	TGTGCTGCGGGGGATCAAGGAGGGTCTGCGAAGCTCATCTTT	CAAGDQGGSAKLIF
764	27	0.000167352	TRAV4-4-DV10		TRAJ34	TRAC	TGTGCTGCTGAGCCCAATACCGACAAAGTCGTCTTT	CAAEPNTDKVVF
765	27	0.000167352	TRAV4-4-DV10		TRAJ37	TRAC	TGTGCTGCTGACATAACAGGCAATACTAGAAAACTCATCTTT	CAADITGNTRKLIF
766	27	0.000167352	TRAV4-4-DV10		TRAJ39	TRAC	TGTGCTGTCCTTAATAATGCAGGTGCCAAGCTCACATTC	CAVLNNAGAKLTF
767	27	0.000167352	TRAV4-4-DV10		TRAJ42	TRAC	TGTGCTGCTCATTCTGGAGGAAGCAATGCAAAGCTAACCTTC	CAAHSGGSNAKLTF
768	27	0.000167352	TRAV4-4-DV10		TRAJ45	TRAC	TGTGCTGCTGACACAGGAGGTGCAGATAGACTCACCTTT	CAADTGGADRLTF
769	27	0.000167352	TRAV4-4-DV10		TRAJ45	TRAC	TGTGCTGCTGAGGATACAGGAGGTGCAGATAGACTCACCTTT	CAAEDTGGADRLTF
770	27	0.000167352	TRAV4-4-DV10		TRAJ47	TRAC	TGTGCTGCTGAGGACTATGCAAACAAGATGATCTTT	CAAEDYANKMIF
771	27	0.000167352	TRAV4-4-DV10		TRAJ56	TRAC	TGTGCTGCTGGTATGGCTACTGGAGGCAATAATAAGCTGACTTTT	CAAGMATGGNNKLTF
772	27	0.000167352	TRAV6-6		TRAJ2	TRAC	TGTGCTCTGGGTGATCGGACTGGAGGACTAAGTGGTAAATTAACATTC	CALGDRTGGLSGKLTF
773	27	0.000167352	TRAV6-6		TRAJ22	TRAC	TGTGCTCTGAGTGTATCTTCTGGCAGCTGGCAACTCATCTTT	CALSVSSGSWQLIF
774	27	0.000167352	TRAV6-7-DV9		TRAJ32	TRAC	TGCGCTCTGAGTGGACGTGGGGGCAGTGGCAACAAGCTCATCTTT	CALSGRGGSGNKLIF
775	27	0.000167352	TRAV6-7-DV9		TRAJ34	TRAC	TGCGCTCTGAGTCCCCCCTCCAATACCGACAAAGTCGTCTTT	CALSPPSNTDKVVF
776	27	0.000167352	TRAV7-2		TRAJ39	TRAC	TGTGCAGCAAGCATGAATAATAATGCAGGTGCCAAGCTCACATTC	CAASMNNNAGAKLTF
777	27	0.000167352	TRAV7-3		TRAJ56	TRAC	TGTGCAGTGGATGGAGGCAATAATAAGCTGACTTTT	CAVDGGNNKLTF
778	27	0.000167352	TRAV7-4		TRAJ52	TRAC	TGTGCAGCTAGTGAGCATGAAGCTAACACTGGAGCTAACACTGGAAAGCTCACGTTT	CAASEHEANTGANTGKLTF
779	27	0.000167352	TRAV7-5		TRAJ21	TRAC	TGTGCAATGATCATGCCTAATTACAACGTGCTTTACTTC	CAMIMPNYNVLYF
780	27	0.000167352	TRAV7-5		TRAJ27	TRAC	TGTGCAATCTTTAACACCAATACAGGCAAATTAACCTTT	CAIFNTNTGKLTF
781	27	0.000167352	TRAV7-5		TRAJ56	TRAC	TGTGCAATGAGCAATACTGGAGGCAATAATAAGCTGACTTTT	CAMSNTGGNNKLTF
782	27	0.000167352	TRAV7D-5		TRAJ40	TRAC	TGTGCAGTGAGCAATACAGGAAACTACAAATACGTCTTT	CAVSNTGNYKYVF
783	27	0.000167352	TRAV7N-4		TRAJ48	TRAC	TGTGCAGTTAGTGAGTACTATGGAAATGAGAAAATAACTTTT	CAVSEYYGNEKITF
784	27	0.000167352	TRAV8D-1		TRAJ48	TRAC	TGTGCTACTGATGCAGGAGGAAATGAGAAAATAACTTTT	CATDAGGNEKITF
785	27	0.000167352	TRAV8D-1		TRAJ49	TRAC	TGTGCTACTGACCCGGGTTACCAGAACTTCTATTTT	CATDPGYQNFYF
786	27	0.000167352	TRAV8D-1		TRAJ57	TRAC	TGTGCTACTGATCAAGGAGGGTCTGCGAAGCTCATCTTT	CATDQGGSAKLIF
787	27	0.000167352	TRAV8D-2		TRAJ31	TRAC	TGTGCTACGGATAACAATAACAGAATCTTCTTT	CATDNNNRIFF
788	27	0.000167352	TRAV8D-2		TRAJ53	TRAC	TGTGCTACTCGGAACAGTGGAGGCAGCAATTACAAACTGACATTT	CATRNSGGSNYKLTF
789	27	0.000167352	TRDV1		TRAJ57	TRAC	TGTGGAGGGAAAGTAAGGGATCAAGGAGGGTCTGCGAAGCTCATCTTT	CGGKVRDQGGSAKLIF
790	26	0.000161153	TRAV1		TRAJ13	TRAC	TGTGCTGTGAGGGATCGAGAGTCTGGGACTTACCAGAGGTTT	CAVRDRESGTYQRF
791	26	0.000161153	TRAV1		TRAJ24	TRAC	TGTGCTGTGAGGCCCTTTACTGCCAGTTTGGGGAAACTGCAGTTT	CAVRPFTASLGKLQF
792	26	0.000161153	TRAV1		TRAJ26	TRAC	TGTGCTGTGAGCAACTATGCCCAGGGATTAACCTTC	CAVSNYAQGLTF
793	26	0.000161153	TRAV10D		TRAJ31	TRAC	TGTGCAGCAAGCGAGAATAACAATAACAGAATCTTCTTT	CAASENNNNRIFF
794	26	0.000161153	TRAV10		TRAJ23	TRAC	TGTGCAGCAGGAAATTATAACCAGGGGAAGCTTATCTTT	CAAGNYNQGKLIF
795	26	0.000161153	TRAV12-2		TRAJ57	TRAC	TGTGCTTTGAATCAAGGAGGGTCTGCGAAGCTCATCTTT	CALNQGGSAKLIF
796	26	0.000161153	TRAV12D-2		TRAJ26	TRAC	TGTGCTTTGAGTGATCTTACCTATGCCCAGGGATTAACCTTC	CALSDLTYAQGLTF
797	26	0.000161153	TRAV12D-2		TRAJ34	TRAC	TGTGCTTTGAGCCCACTCTCTTCCAATACCGACAAAGTCGTCTTT	CALSPLSSNTDKVVF
798	26	0.000161153	TRAV12D-3		TRAJ42	TRAC	TGTGCTTTGAGTGAGGGAGGAAGCAATGCAAAGCTAACCTTC	CALSEGGSNAKLTF
799	26	0.000161153	TRAV13-4-DV7		TRAJ22	TRAC	TGTGCTATGGAGTCTTCTGGCAGCTGGCAACTCATCTTT	CAMESSGSWQLIF
800	26	0.000161153	TRAV13-4-DV7		TRAJ26	TRAC	TGTGCTATGGAACGGGATAACTATGCCCAGGGATTAACCTTC	CAMERDNYAQGLTF
801	26	0.000161153	TRAV13-4-DV7		TRAJ49	TRAC	TGTGCTATGGAACGTACGGGTTACCAGAACTTCTATTTT	CAMERTGYQNFYF
802	26	0.000161153	TRAV13-4-DV7		TRAJ56	TRAC	TGTGCTATGACAACTGGAGGCAATAATAAGCTGACTTTT	CAMTTGGNNKLTF
803	26	0.000161153	TRAV13-4-DV7		TRAJ57	TRAC	TGTGCTATGGAGCACCAAGGAGGGTCTGCGAAGCTCATCTTT	CAMEHQGGSAKLIF
804	26	0.000161153	TRAV13D-1		TRAJ13	TRAC	TGTGCTATGGAAAATTCTGGGACTTACCAGAGGTTT	CAMENSGTYQRF
805	26	0.000161153	TRAV13D-1		TRAJ23	TRAC	TGTGGCAGGGGTAACCAGGGGAAGCTTATCTTT	CGRGNQGKLIF
806	26	0.000161153	TRAV13D-1		TRAJ23	TRAC	TGTGCTATGATGAATTATAACCAGGGGAAGCTTATCTTT	CAMMNYNQGKLIF
807	26	0.000161153	TRAV13D-1		TRAJ37	TRAC	TGTGCTATGGAAATAACAGGCAATACTAGAAAACTCATCTTT	CAMEITGNTRKLIF
808	26	0.000161153	TRAV13D-1		TRAJ39	TRAC	TGTGCTATGAATAATAATGCAGGTGCCAAGCTCACATTC	CAMNNNAGAKLTF
809	26	0.000161153	TRAV13D-1		TRAJ40	TRAC	TGTGCTATGACAGGAAACTACAAATACGTCTTT	CAMTGNYKYVF
810	26	0.000161153	TRAV13D-1		TRAJ45	TRAC	TGTGCTATAGTTCCCGATACAGGAGGTGCAGATAGACTCACCTTT	CAIVPDTGGADRLTF
811	26	0.000161153	TRAV13D-2		TRAJ38	TRAC	TGTGCTTCTAATGTTGGTGACAACAGTAAGCTGATTTGG	CASNVGDNSKLIW
812	26	0.000161153	TRAV13N-1		TRAJ22	TRAC	TGTGCTCCATCTTCTGGCAGCTGGCAACTCATCTTT	CAPSSGSWQLIF
813	26	0.000161153	TRAV13N-1		TRAJ58	TRAC	TGTGCTATGGGAGGCACTGGGTCTAAGCTGTCATTT	CAMGGTGSKLSF
814	26	0.000161153	TRAV13N-4		TRAJ35	TRAC	TGTGCTATGGAACTAGGCTTTGCAAGTGCGCTGACATTT	CAMELGFASALTF
815	26	0.000161153	TRAV14-2		TRAJ35	TRAC	TGTGCAGCAAGTCTGGCAGGCTTTGCAAGTGCGCTGACATTT	CAASLAGFASALTF
816	26	0.000161153	TRAV14D-2		TRAJ23	TRAC	TGTGCAGCAAGTGATTATAACCAGGGGAAGCTTATCTTT	CAASDYNQGKLIF
817	26	0.000161153	TRAV14D-2		TRAJ31	TRAC	TGTGCAGCAAAAAACAATAACAGAATCTTCTTT	CAAKNNNRIFF
818	26	0.000161153	TRAV14D-3-DV8		TRAJ13	TRAC	TGTGCAGCGAATTCTGGGACTTACCAGAGGTTT	CAANSGTYQRF
819	26	0.000161153	TRAV14D-3-DV8		TRAJ37	TRAC	TGTGCAGCAAGTGGAACAGGCAATACTAGAAAACTCATCTTT	CAASGTGNTRKLIF
820	26	0.000161153	TRAV14D-3-DV8		TRAJ52	TRAC	TGTGCAGCAAAGACTGGAGCTAACACTGGAAAGCTCACGTTT	CAAKTGANTGKLTF
821	26	0.000161153	TRAV14D-3-DV8		TRAJ52	TRAC	TGTGCAGCAAACACTGGAGCTAACACTGGAAAGCTCACGTTT	CAANTGANTGKLTF
822	26	0.000161153	TRAV14D-2		TRAJ40	TRAC	TGTGCAGCAAGTGATACAGGAAACTACAAATACGTCTTT	CAASDTGNYKYVF
823	26	0.000161153	TRAV14D-2		TRAJ45	TRAC	TGTGCAGCAACGAATACAGGAGGTGCAGATAGACTCACCTTT	CAATNTGGADRLTF
824	26	0.000161153	TRAV16D-DV11		TRAJ48	TRAC	TGTGCTATGAGAGAGAACTATGGAAATGAGAAAATAACTTTT	CAMRENYGNEKITF
825	26	0.000161153	TRAV16N		TRAJ31	TRAC	TGTGCTATGCATAACAATAACAGAATCTTCTTT	CAMHNNNRIFF
826	26	0.000161153	TRAV16N		TRAJ31	TRAC	TGTGCTATGAGAGGGAATAACAATAACAGAATCTTCTTT	CAMRGNNNNRIFF
827	26	0.000161153	TRAV16N		TRAJ37	TRAC	TGTGCTATGAGAGAGATAACAGGCAATACTAGAAAACTCATCTTT	CAMREITGNTRKLIF
828	26	0.000161153	TRAV16N		TRAJ53	TRAC	TGTGCTATGAGAGAGGGCCGTGGAGGCAGCAATTACAAACTGACATTT	CAMREGRGGSNYKLTF
829	26	0.000161153	TRAV16N		TRAJ57	TRAC	TGTGCTATGAGAGAGAATCAAGGAGGGTCTGCGAAGCTCATCTTT	CAMRENQGGSAKLIF
830	26	0.000161153	TRAV16N		TRAJ7	TRAC	TGTGCTATGAGAGAGGGCGACTACAGCAACAACAGACTTACTTTG	CAMREGDYSNNRLTL
831	26	0.000161153	TRAV2		TRAJ27	TRAC	TGCATTGTGACTGACAGGGGCACCAATACAGGCAAATTAACCTTT	CIVTDRGTNTGKLTF
832	26	0.000161153	TRAV3-3		TRAJ18	TRAC	TGCGCAGTCAGAGGTTCAGCCTTAGGGAGGCTGCATTTT	CAVRGSALGRLHF
833	26	0.000161153	TRAV3-3		TRAJ18	TRAC	TGCGCAGTCAGTGATAGAGGTTCAGCCTTAGGGAGGCTGCATTTT	CAVSDRGSALGRLHF
834	26	0.000161153	TRAV3-3		TRAJ32	TRAC	TGCGCAGTCAGGAATTATGGGGGCAGTGGCAACAAGCTCATCTTT	CAVRNYGGSGNKLIF
835	26	0.000161153	TRAV3-3		TRAJ32	TRAC	TGCGCAGTCAGTGGGTATGGGGGCAGTGGCAACAAGCTCATCTTT	CAVSGYGGSGNKLIF
836	26	0.000161153	TRAV4-4-DV10		TRAJ39	TRAC	TGTGCTGCTCCCAATAATGCAGGTGCCAAGCTCACATTC	CAAPNNAGAKLTF
837	26	0.000161153	TRAV4-4-DV10		TRAJ40	TRAC	TGTGCTGCTGGGGCAGGAAACTACAAATACGTCTTT	CAAGAGNYKYVF
838	26	0.000161153	TRAV4-4-DV10		TRAJ43	TRAC	TGTGCTGCTGTGAACAACAATGCCCCACGATTT	CAAVNNNAPRF
839	26	0.000161153	TRAV4D-3		TRAJ31	TRAC	TGTGCTGCTGAGGCCGATAACAATAACAGAATCTTCTTT	CAAEADNNNRIFF
840	26	0.000161153	TRAV4D-4		TRAJ9	TRAC	TGTGCTGCTGAGGAGGGCTACAAACTTACCTTC	CAAEEGYKLTF
841	26	0.000161153	TRAV5-1		TRAJ31	TRAC	TGCTCAGCGGACAATAACAGAATCTTCTTT	CSADNNRIFF
842	26	0.000161153	TRAV5-1		TRAJ35	TRAC	TGCTCAGCAAGCTTTGCAAGTGCGCTGACATTT	CSASFASALTF
843	26	0.000161153	TRAV5-1		TRAJ39	TRAC	TGCTCAGCAAGTAGGAATGCAGGTGCCAAGCTCACATTC	CSASRNAGAKLTF
844	26	0.000161153	TRAV6-6		TRAJ52	TRAC	TGTGCTCTGGGTGAGAACACTGGAGCTAACACTGGAAAGCTCACGTTT	CALGENTGANTGKLTF
845	26	0.000161153	TRAV6-7-DV9		TRAJ43	TRAC	TGCGCTCTGAGTGATATAGGTAACAACAATGCCCCACGATTT	CALSDIGNNNAPRF
846	26	0.000161153	TRAV6D-7		TRAJ21	TRAC	TGTGCTCTGATGCCTAATTACAACGTGCTTTACTTC	CALMPNYNVLYF
847	26	0.000161153	TRAV7-1		TRAJ30	TRAC	TGTGCAAAAGACACAAATGCTTACAAAGTCATCTTT	CAKDTNAYKVIF
848	26	0.000161153	TRAV7-3		TRAJ40	TRAC	TGTGCAGTGAGAGGTGCAGGAAACTACAAATACGTCTTT	CAVRGAGNYKYVF
849	26	0.000161153	TRAV7-4		TRAJ11	TRAC	TGTGCAGCTAGTGTGGCGGGATACAACAAACTCACTTTT	CAASVAGYNKLTF
850	26	0.000161153	TRAV7-5		TRAJ6	TRAC	TGTGCAATGCCCCCCCCAGGAGGAAACTACAAACCTACGTTT	CAMPPPGGNYKPTF
851	26	0.000161153	TRAV7D-3		TRAJ17	TRAC	TGTGCAGTGACTAACAGTGCAGGGAACAAGCTAACTTTT	CAVTNSAGNKLTF
852	26	0.000161153	TRAV8D-1		TRAJ45	TRAC	TGTGCTACTGATACAGGAGGTGCAGATAGACTCACCTTT	CATDTGGADRLTF
853	26	0.000161153	TRAV8D-2		TRAJ18	TRAC	TGTGCTACAGATGGAGGTTCAGCCTTAGGGAGGCTGCATTTT	CATDGGSALGRLHF
854	26	0.000161153	TRAV8D-2		TRAJ30	TRAC	TGTGCTACAGACACAAATGCTTACAAAGTCATCTTT	CATDTNAYKVIF
855	26	0.000161153	TRAV8D-2		TRAJ31	TRAC	TGTGCTACAGATAACAATAACAGAATCTTCTTT	CATDNNNRIFF
856	26	0.000161153	TRAV8D-2		TRAJ37	TRAC	TGTGCTACAGATGCGGGCAATACTAGAAAACTCATCTTT	CATDAGNTRKLIF
857	26	0.000161153	TRAV8D-2		TRAJ49	TRAC	TGTGCTACAGAAGTCCCCACGGGTTACCAGAACTTCTATTTT	CATEVPTGYQNFYF
858	26	0.000161153	TRAV8D-2		TRAJ50	TRAC	TGTGCTACGACATCCTCCTCCTTCAGCAAGCTGGTGTTT	CATTSSSFSKLVF
859	26	0.000161153	TRAV9D-1		TRAJ26	TRAC	TGTGCTCAAGGCTACTATGCCCAGGGATTAACCTTC	CAQGYYAQGLTF
860	26	0.000161153	TRAV9-1		TRAJ52	TRAC	TGTGCCGCGAGCATGGGCACTGGAGCTAACACTGGAAAGCTCACGTTT	CAASMGTGANTGKLTF
861	26	0.000161153	TRDV1		TRAJ18	TRAC	TGTGGAGGGAAAGACAGAGGTTCAGCCTTAGGGAGGCTGCATTTT	CGGKDRGSALGRLHF
862	26	0.000161153	TRDV1		TRAJ48	TRAC	TGTGGAGGGTCCAACTATGGAAATGAGAAAATAACTTTT	CGGSNYGNEKITF
863	26	0.000161153	TRDV2-2		TRAJ26	TRAC	TGTGCTCTCATGGAGCGCGCAGGCTATGCCCAGGGATTAACCTTC	CALMERAGYAQGLTF
864	25	0.000154955	TRAV1		TRAJ13	TRAC	TGTGCTGTGAGGGAGGGTTCTGGGACTTACCAGAGGTTT	CAVREGSGTYQRF
865	25	0.000154955	TRAV1		TRAJ18	TRAC	TGTGCTGTGAGGGATAGAGGTTCAGCCTTAGGGAGGCTGCATTTT	CAVRDRGSALGRLHF
866	25	0.000154955	TRAV1		TRAJ27	TRAC	TGTGCTGTGAGGGATCCGAACACCAATACAGGCAAATTAACCTTT	CAVRDPNTNTGKLTF
867	25	0.000154955	TRAV1		TRAJ31	TRAC	TGTGCTGTGAGGGATCGGGACAATAACAGAATCTTCTTT	CAVRDRDNNRIFF
868	25	0.000154955	TRAV1		TRAJ32	TRAC	TGTGCTGTGAGGGATGGGGGCAGTGGCAACAAGCTCATCTTT	CAVRDGGSGNKLIF
869	25	0.000154955	TRAV1		TRAJ34	TRAC	TGTGCTGTGAGGGCTCCCCCCTCTTCCAATACCGACAAAGTCGTCTTT	CAVRAPPSSNTDKVVF
870	25	0.000154955	TRAV12-1		TRAJ27	TRAC	TGTGCTCTGCCTTATAACACCAATACAGGCAAATTAACCTTT	CALPYNTNTGKLTF
871	25	0.000154955	TRAV12-2		TRAJ23	TRAC	TGTGCTTTGAGTGATCGCGGTAACCAGGGGAAGCTTATCTTT	CALSDRGNQGKLIF
872	25	0.000154955	TRAV12-3		TRAJ58	TRAC	TGTGCTTTGAGGAGGCAAGGCACTGGGTCTAAGCTGTCATTT	CALRRQGTGSKLSF
873	25	0.000154955	TRAV12D-1		TRAJ22	TRAC	TGTGCTCTTGCATCTTCTGGCAGCTGGCAACTCATCTTT	CALASSGSWQLIF
874	25	0.000154955	TRAV12D-1		TRAJ9	TRAC	TGTGCTCTGTCTAGGAACATGGGCTACAAACTTACCTTC	CALSRNMGYKLTF
875	25	0.000154955	TRAV12D-2		TRAJ31	TRAC	TGTGCTTTGAGTGATCTAGGGGCTAACAATAACAGAATCTTCTTT	CALSDLGANNNRIFF
876	25	0.000154955	TRAV12D-2		TRAJ7	TRAC	TGTGCTTTGAGTGACTACAGCAACAACAGACTTACTTTG	CALSDYSNNRLTL
877	25	0.000154955	TRAV12D-3		TRAJ39	TRAC	TGTGCTTTGAGGAATAATAATGCAGGTGCCAAGCTCACATTC	CALRNNNAGAKLTF
878	25	0.000154955	TRAV12N-2		TRAJ17	TRAC	TGTGCTTTGAGTGCAGGGAACAAGCTAACTTTT	CALSAGNKLTF
879	25	0.000154955	TRAV13-1		TRAJ23	TRAC	TGTGCTATGGAACTCTGGTATAACCAGGGGAAGCTTATCTTT	CAMELWYNQGKLIF
880	25	0.000154955	TRAV13-4-DV7		TRAJ32	TRAC	TGTGCTATGCAGGATTATGGGGGCAGTGGCAACAAGCTCATCTTT	CAMQDYGGSGNKLIF
881	25	0.000154955	TRAV13-4-DV7		TRAJ39	TRAC	TGTGCTATGAGAGTTGATAATGCAGGTGCCAAGCTCACATTC	CAMRVDNAGAKLTF
882	25	0.000154955	TRAV13-4-DV7		TRAJ45	TRAC	TGTGCTACGTATACAGGAGGTGCAGATAGACTCACCTTT	CATYTGGADRLTF
883	25	0.000154955	TRAV13-4-DV7		TRAJ45	TRAC	TGTGCTATGGAGACAGGAGGTGCAGATAGACTCACCTTT	CAMETGGADRLTF
884	25	0.000154955	TRAV13-4-DV7		TRAJ47	TRAC	TGTGCTATGGAACGAGGCTATGCAAACAAGATGATCTTT	CAMERGYANKMIF
885	25	0.000154955	TRAV13-4-DV7		TRAJ49	TRAC	TGTGCTAACACGGGTTACCAGAACTTCTATTTT	CANTGYQNFYF
886	25	0.000154955	TRAV13-4-DV7		TRAJ50	TRAC	TGTGCTATGAAGGCATCCTCCTCCTTCAGCAAGCTGGTGTTT	CAMKASSSFSKLVF
887	25	0.000154955	TRAV13-4-DV7		TRAJ52	TRAC	TGTGCTATGGAACGTACTGGAGCTAACACTGGAAAGCTCACGTTT	CAMERTGANTGKLTF
888	25	0.000154955	TRAV13-4-DV7		TRAJ57	TRAC	TGTGCACCTCAAGGAGGGTCTGCGAAGCTCATCTTT	CAPQGGSAKLIF
889	25	0.000154955	TRAV13D-1		TRAJ27	TRAC	TGTGCTATGGAGCCTAACACCAATACAGGCAAATTAACCTTT	CAMEPNTNTGKLTF
890	25	0.000154955	TRAV13D-1		TRAJ40	TRAC	TGTGCTATGGAACGGAGGGGAAACTACAAATACGTCTTT	CAMERRGNYKYVF
891	25	0.000154955	TRAV13D-1		TRAJ43	TRAC	TGTGCTATGGAACGGAACAACAATGCCCCACGATTT	CAMERNNNAPRF
892	25	0.000154955	TRAV13D-2		TRAJ57	TRAC	TGTGCTATGAGGGGGCAAGGAGGGTCTGCGAAGCTCATCTTT	CAMRGQGGSAKLIF
893	25	0.000154955	TRAV13D-2		TRAJ9	TRAC	TGTGCTATGGAACGGAACATGGGCTACAAACTTACCTTC	CAMERNMGYKLTF
894	25	0.000154955	TRAV13D-3		TRAJ34	TRAC	TGTGCTATGGAACGGCCTCCCAATACCGACAAAGTCGTCTTT	CAMERPPNTDKVVF
895	25	0.000154955	TRAV13N-1		TRAJ42	TRAC	TGTGCCCCTGGAGGAAGCAATGCAAAGCTAACCTTC	CAPGGSNAKLTF
896	25	0.000154955	TRAV13N-2		TRAJ12	TRAC	TGTGCTATGGGGAGGACTGGAGGCTATAAAGTGGTCTTT	CAMGRTGGYKVVF
897	25	0.000154955	TRAV13N-2		TRAJ13	TRAC	TGTGCTATGGCAAATTCTGGGACTTACCAGAGGTTT	CAMANSGTYQRF
898	25	0.000154955	TRAV14-1		TRAJ39	TRAC	TGTGCAGCAGATGCAGGTGCCAAGCTCACATTC	CAADAGAKLTF
899	25	0.000154955	TRAV14D-1		TRAJ21	TRAC	TGTGCAGCAATGCCTAATTACAACGTGCTTTACTTC	CAAMPNYNVLYF
900	25	0.000154955	TRAV14D-1		TRAJ23	TRAC	TGTGCAGCAAGACGGTATAACCAGGGGAAGCTTATCTTT	CAARRYNQGKLIF
901	25	0.000154955	TRAV14D-1		TRAJ48	TRAC	TGTGCAGCAAGTCGCTATGGAAATGAGAAAATAACTTTT	CAASRYGNEKITF
902	25	0.000154955	TRAV14D-3-DV8		TRAJ26	TRAC	TGTGCAGCAAGTGGGAACTATGCCCAGGGATTAACCTTC	CAASGNYAQGLTF
903	25	0.000154955	TRAV14D-2		TRAJ22	TRAC	TGTGCAGCAAGTTACTCTGGCAGCTGGCAACTCATCTTT	CAASYSGSWQLIF
904	25	0.000154955	TRAV14D-2		TRAJ23	TRAC	TGTGCAGCAAGGAATAACCAGGGGAAGCTTATCTTT	CAARNNQGKLIF
905	25	0.000154955	TRAV14D-2		TRAJ27	TRAC	TGTGCAGCAAGTTACACCAATACAGGCAAATTAACCTTT	CAASYTNTGKLTF
906	25	0.000154955	TRAV16N		TRAJ40	TRAC	TGTGCTATGAGAGAGGGCGGGACAGGAAACTACAAATACGTCTTT	CAMREGGTGNYKYVF
907	25	0.000154955	TRAV17		TRAJ53	TRAC	TGTGCACTGGACAGTGGAGGCAGCAATTACAAACTGACATTT	CALDSGGSNYKLTF
908	25	0.000154955	TRAV19		TRAJ57	TRAC	TGCGCAGCAGGGAATCAAGGAGGGTCTGCGAAGCTCATCTTT	CAAGNQGGSAKLIF
909	25	0.000154955	TRAV21/DV12		TRAJ58	TRAC	TGTATCCTGCAAGGCACTGGGTCTAAGCTGTCATTT	CILQGTGSKLSF
910	25	0.000154955	TRAV3-3		TRAJ21	TRAC	TGCGCAGTCAGTGGGACCAATTACAACGTGCTTTACTTC	CAVSGTNYNVLYF
911	25	0.000154955	TRAV4-3		TRAJ22	TRAC	TGTGCTGCTGGCGCATCTTCTGGCAGCTGGCAACTCATCTTT	CAAGASSGSWQLIF
912	25	0.000154955	TRAV4-4-DV10		TRAJ11	TRAC	TGTGCTGCCTACGACTCGGGATACAACAAACTCACTTTT	CAAYDSGYNKLTF
913	25	0.000154955	TRAV4-4-DV10		TRAJ22	TRAC	TGTGCTGCTGACTCTTCTGGCAGCTGGCAACTCATCTTT	CAADSSGSWQLIF
914	25	0.000154955	TRAV4-4-DV10		TRAJ26	TRAC	TGTGCTGCTCATAACTATGCCCAGGGATTAACCTTC	CAAHNYAQGLTF
915	25	0.000154955	TRAV4-4-DV10		TRAJ42	TRAC	TGTGCTGGGGGCGGAGGAAGCAATGCAAAGCTAACCTTC	CAGGGGSNAKLTF
916	25	0.000154955	TRAV4-4-DV10		TRAJ48	TRAC	TGTGCTGCTGAGGCCAACTATGGAAATGAGAAAATAACTTTT	CAAEANYGNEKITF
917	25	0.000154955	TRAV4D-3		TRAJ26	TRAC	TGTGCTGCCTATAACTATGCCCAGGGATTAACCTTC	CAAYNYAQGLTF
918	25	0.000154955	TRAV4D-3		TRAJ26	TRAC	TGTGCTGCTGGGAACTATGCCCAGGGATTAACCTTC	CAAGNYAQGLTF
919	25	0.000154955	TRAV4D-4		TRAJ40	TRAC	TGTGCTGCTGAGACAGGAAACTACAAATACGTCTTT	CAAETGNYKYVF
920	25	0.000154955	TRAV5-1		TRAJ31	TRAC	TGCTCAGCAAGTAGGAACAATAACAGAATCTTCTTT	CSASRNNNRIFF
921	25	0.000154955	TRAV6-1		TRAJ15	TRAC	TGTGTTCTGGGTGATCCCCAGGGAGGCAGAGCTCTGATATTT	CVLGDPQGGRALIF
922	25	0.000154955	TRAV6-1		TRAJ31	TRAC	TGTGTTCTGGGTGTCCGGAATAACAATAACAGAATCTTCTTT	CVLGVRNNNNRIFF
923	25	0.000154955	TRAV6-5		TRAJ45	TRAC	TGTGCTCTGAGGGCGAATACAGGAGGTGCAGATAGACTCACCTTT	CALRANTGGADRLTF
924	25	0.000154955	TRAV6-5		TRAJ56	TRAC	TGTGCTCTGAGTGATCGGGCTACTGGAGGCAATAATAAGCTGACTTTT	CALSDRATGGNNKLTF
925	25	0.000154955	TRAV6-6		TRAJ30	TRAC	TGTGCTCTGGGTGACACAAATGCTTACAAAGTCATCTTT	CALGDTNAYKVIF
926	25	0.000154955	TRAV6-7-DV9		TRAJ18	TRAC	TGTGCTCTGGGTGATCGGGGTTCAGCCTTAGGGAGGCTGCATTTT	CALGDRGSALGRLHF
927	25	0.000154955	TRAV6-7-DV9		TRAJ27	TRAC	TGTGCTCTGAACACCAATACAGGCAAATTAACCTTT	CALNTNTGKLTF
928	25	0.000154955	TRAV6-7-DV9		TRAJ32	TRAC	TGCGCTCTTGATGGGGGCAGTGGCAACAAGCTCATCTTT	CALDGGSGNKLIF
929	25	0.000154955	TRAV6-7-DV9		TRAJ42	TRAC	TGTGCTCTGGGTGATCCTGGAGGAAGCAATGCAAAGCTAACCTTC	CALGDPGGSNAKLTF
930	25	0.000154955	TRAV6-7-DV9		TRAJ45	TRAC	TGCGCTCTGAGTGATACAGGAGGTGCAGATAGACTCACCTTT	CALSDTGGADRLTF
931	25	0.000154955	TRAV6-7-DV9		TRAJ58	TRAC	TGCGCTCTGGAAGGCACTGGGTCTAAGCTGTCATTT	CALEGTGSKLSF
932	25	0.000154955	TRAV6-7-DV9		TRAJ58	TRAC	TGCGCTCTGAGTGATCAACAAGGCACTGGGTCTAAGCTGTCATTT	CALSDQQGTGSKLSF
933	25	0.000154955	TRAV6D-4		TRAJ15	TRAC	TGTGCTCTCTACCAGGGAGGCAGAGCTCTGATATTT	CALYQGGRALIF
934	25	0.000154955	TRAV6N-7		TRAJ53	TRAC	TGCGCTCTGAGTGATCGGGGCAGTGGAGGCAGCAATTACAAACTGACATTT	CALSDRGSGGSNYKLTF
935	25	0.000154955	TRAV7-2		TRAJ42	TRAC	TGTGCAGCCGGAGGAAGCAATGCAAAGCTAACCTTC	CAAGGSNAKLTF
936	25	0.000154955	TRAV7-2		TRAJ52	TRAC	TGTGCAGCAAGCACTGGAGCTAACACTGGAAAGCTCACGTTT	CAASTGANTGKLTF
937	25	0.000154955	TRAV7-3		TRAJ15	TRAC	TGTGCAGTGGACCAGGGAGGCAGAGCTCTGATATTT	CAVDQGGRALIF
938	25	0.000154955	TRAV7-3		TRAJ34	TRAC	TGTGCAGTGAGCAGGGATACCGACAAAGTCGTCTTT	CAVSRDTDKVVF
939	25	0.000154955	TRAV7-3		TRAJ37	TRAC	TGTGCAGCAGAGGCAGGCAATACTAGAAAACTCATCTTT	CAAEAGNTRKLIF
940	25	0.000154955	TRAV7-4		TRAJ34	TRAC	TGTGCAGCTATTTCCAATACCGACAAAGTCGTCTTT	CAAISNTDKVVF
941	25	0.000154955	TRAV7-5		TRAJ17	TRAC	TGTGCAATGAGCCTCACTAACAGTGCAGGGAACAAGCTAACTTTT	CAMSLTNSAGNKLTF
942	25	0.000154955	TRAV7-5		TRAJ21	TRAC	TGTGCAATGAGGGCTAATTACAACGTGCTTTACTTC	CAMRANYNVLYF
943	25	0.000154955	TRAV7-5		TRAJ39	TRAC	TGTGCAATGACCAATAATGCAGGTGCCAAGCTCACATTC	CAMTNNAGAKLTF
944	25	0.000154955	TRAV7-5		TRAJ50	TRAC	TGTGCAATGAGTATAGCATCCTCCTCCTTCAGCAAGCTGGTGTTT	CAMSIASSSFSKLVF
945	25	0.000154955	TRAV7-6		TRAJ48	TRAC	TGTGCAGTGAGCCGGGAGGGAAATGAGAAAATAACTTTT	CAVSREGNEKITF
946	25	0.000154955	TRAV8-2		TRAJ43	TRAC	TGTGCTACTGACGCCAATAACAACAATGCCCCACGATTT	CATDANNNNAPRF
947	25	0.000154955	TRAV8D-1		TRAJ30	TRAC	TGTGCTACTGATGCTGGGGCTTACAAAGTCATCTTT	CATDAGAYKVIF
948	25	0.000154955	TRAV8D-2		TRAJ21	TRAC	TGTGCTACAGATAGAGCTAATTACAACGTGCTTTACTTC	CATDRANYNVLYF
949	25	0.000154955	TRAV8D-2		TRAJ27	TRAC	TGTGCTAAGGACACCAATACAGGCAAATTAACCTTT	CAKDTNTGKLTF
950	25	0.000154955	TRAV8D-2		TRAJ27	TRAC	TGTGCTACAGATGCCACCAATACAGGCAAATTAACCTTT	CATDATNTGKLTF
951	25	0.000154955	TRAV8D-2		TRAJ31	TRAC	TGTGCTACAGAGGGTAACAATAACAGAATCTTCTTT	CATEGNNNRIFF
952	25	0.000154955	TRAV8D-2		TRAJ32	TRAC	TGTGCTACAGATAATGGGGGCAGTGGCAACAAGCTCATCTTT	CATDNGGSGNKLIF
953	25	0.000154955	TRAV8D-2		TRAJ44	TRAC	TGTGCTACAGATCTTACTGGCAGTGGTGGAAAACTCACTTTG	CATDLTGSGGKLTL
954	25	0.000154955	TRAV8D-2		TRAJ58	TRAC	TGTGCTACACCCCAAGGCACTGGGTCTAAGCTGTCATTT	CATPQGTGSKLSF
955	25	0.000154955	TRAV8N-2		TRAJ17	TRAC	TGTGCTACTTACAGTGCAGGGAACAAGCTAACTTTT	CATYSAGNKLTF
956	25	0.000154955	TRAV8N-2		TRAJ39	TRAC	TGTGCTACTGATAGGAATGCAGGTGCCAAGCTCACATTC	CATDRNAGAKLTF
957	24	0.000148757	TRAV1		TRAJ18	TRAC	TGTGCTGTGAGGTCGAGAGGTTCAGCCTTAGGGAGGCTGCATTTT	CAVRSRGSALGRLHF
958	24	0.000148757	TRAV1		TRAJ26	TRAC	TGTGCAAACTATGCCCAGGGATTAACCTTC	CANYAQGLTF
959	24	0.000148757	TRAV1		TRAJ30	TRAC	TGTGCTGTGAGGGACACAAATGCTTACAAAGTCATCTTT	CAVRDTNAYKVIF
960	24	0.000148757	TRAV1		TRAJ45	TRAC	TGTGCTGTGAGGGATGGGCCAGGAGGTGCAGATAGACTCACCTTT	CAVRDGPGGADRLTF
961	24	0.000148757	TRAV10D		TRAJ34	TRAC	TGTGCAGCAGCTTCCAATACCGACAAAGTCGTCTTT	CAAASNTDKVVF
962	24	0.000148757	TRAV11		TRAJ27	TRAC	TGTGTGGTGGGCGACACCAATACAGGCAAATTAACCTTT	CVVGDTNTGKLTF
963	24	0.000148757	TRAV12-1		TRAJ22	TRAC	TGTGCTCTGAGTGATCGGGCTTCTGGCAGCTGGCAACTCATCTTT	CALSDRASGSWQLIF
964	24	0.000148757	TRAV12-1		TRAJ40	TRAC	TGTGCTCTGAGTGTCGTTAATACAGGAAACTACAAATACGTCTTT	CALSVVNTGNYKYVF
965	24	0.000148757	TRAV12-2		TRAJ33	TRAC	TGTGCTCTGAGAAAAAGCAACTATCAGTTGATCTGG	CALRKSNYQLIW
966	24	0.000148757	TRAV12-2		TRAJ34	TRAC	TGTGCTCTCTCTTCCAATACCGACAAAGTCGTCTTT	CALSSNTDKVVF
967	24	0.000148757	TRAV12-2		TRAJ56	TRAC	TGTGCTTTGGCTACTGGAGGCAATAATAAGCTGACTTTT	CALATGGNNKLTF
968	24	0.000148757	TRAV12-3		TRAJ26	TRAC	TGTGTTTTGAAGGATAACTATGCCCAGGGATTAACCTTC	CVLKDNYAQGLTF
969	24	0.000148757	TRAV12D-1		TRAJ16	TRAC	TGTGCTTTGAGAACTTCAAGTGGCCAGAAGCTGGTTTTT	CALRTSSGQKLVF
970	24	0.000148757	TRAV12D-1		TRAJ22	TRAC	TGTGCTCTGAGTGAGGCTTCTGGCAGCTGGCAACTCATCTTT	CALSEASGSWQLIF
971	24	0.000148757	TRAV12D-1		TRAJ57	TRAC	TGTGCTCTGAGTCCGAATCAAGGAGGGTCTGCGAAGCTCATCTTT	CALSPNQGGSAKLIF
972	24	0.000148757	TRAV13-1		TRAJ31	TRAC	TGTGCTATGAAGAATAACAGAATCTTCTTT	CAMKNNRIFF
973	24	0.000148757	TRAV13-1		TRAJ47	TRAC	TGTGCTATGGAACGTTGGGCAAACAAGATGATCTTT	CAMERWANKMIF
974	24	0.000148757	TRAV13-4-DV7		TRAJ11	TRAC	TGTGCTATGGGCCCGGGATACAACAAACTCACTTTT	CAMGPGYNKLTF
975	24	0.000148757	TRAV13-4-DV7		TRAJ17	TRAC	TGTGCTATGGAACAAAGTGCAGGGAACAAGCTAACTTTT	CAMEQSAGNKLTF
976	24	0.000148757	TRAV13-4-DV7		TRAJ26	TRAC	TGTGCTATGTTTCGAAATAACTATGCCCAGGGATTAACCTTC	CAMFRNNYAQGLTF
977	24	0.000148757	TRAV13-4-DV7		TRAJ27	TRAC	TGTGCTATGGAACGTCACACCAATACAGGCAAATTAACCTTT	CAMERHTNTGKLTF
978	24	0.000148757	TRAV13-4-DV7		TRAJ32	TRAC	TGTGCTATGGAGTATGGGGGCAGTGGCAACAAGCTCATCTTT	CAMEYGGSGNKLIF
979	24	0.000148757	TRAV13-4-DV7		TRAJ4	TRAC	TGTGCTATGGAACGTCAGTTATCTGGTAGCTTCAATAAGTTGACCTTT	CAMERQLSGSFNKLTF
980	24	0.000148757	TRAV13-4-DV7		TRAJ44	TRAC	TGTGCTATGGCCTTTACTGGCAGTGGTGGAAAACTCACTTTG	CAMAFTGSGGKLTL
981	24	0.000148757	TRAV13-4-DV7		TRAJ52	TRAC	TGTGCTATGGGCACTGGAGCTAACACTGGAAAGCTCACGTTT	CAMGTGANTGKLTF
982	24	0.000148757	TRAV13D-1		TRAJ18	TRAC	TGTGCTATGGAACGAGGTTCAGCCTTAGGGAGGCTGCATTTT	CAMERGSALGRLHF
983	24	0.000148757	TRAV13D-1		TRAJ37	TRAC	TGTGCTATCGCAGGCAATACTAGAAAACTCATCTTT	CAIAGNTRKLIF
984	24	0.000148757	TRAV13D-1		TRAJ49	TRAC	TGTGCCCCGAACACGGGTTACCAGAACTTCTATTTT	CAPNTGYQNFYF
985	24	0.000148757	TRAV13D-1		TRAJ53	TRAC	TGTGCTATGGGTGGAGGCAGCAATTACAAACTGACATTT	CAMGGGSNYKLTF
986	24	0.000148757	TRAV13D-2		TRAJ30	TRAC	TGTGCCGACACAAATGCTTACAAAGTCATCTTT	CADTNAYKVIF
987	24	0.000148757	TRAV13D-2		TRAJ32	TRAC	TGTGCTATCCTCTATGGGGGCAGTGGCAACAAGCTCATCTTT	CAILYGGSGNKLIF
988	24	0.000148757	TRAV13D-2		TRAJ37	TRAC	TGTGCTCGGACAGGCAATACTAGAAAACTCATCTTT	CARTGNTRKLIF
989	24	0.000148757	TRAV13D-2		TRAJ42	TRAC	TGTGCTATAGATCGTTCTGGAGGAAGCAATGCAAAGCTAACCTTC	CAIDRSGGSNAKLTF
990	24	0.000148757	TRAV13D-2		TRAJ43	TRAC	TGTGCTAAGCGCAATAACAACAATGCCCCACGATTT	CAKRNNNNAPRF
991	24	0.000148757	TRAV13D-2		TRAJ58	TRAC	TGTGTCACTGGGTCTAAGCTGTCATTT	CVTGSKLSF
992	24	0.000148757	TRAV13D-1		TRAJ31	TRAC	TGTGCTCCTCGTTATAACAGAATCTTCTTT	CAPRYNRIFF
993	24	0.000148757	TRAV13D-3		TRAJ35	TRAC	TGTGCTAAAGCGCAGACAGGCTTTGCAAGTGCGCTGACATTT	CAKAQTGFASALTF
994	24	0.000148757	TRAV13D-3		TRAJ40	TRAC	TGTGCTATGCCGGTTAATACAGGAAACTACAAATACGTCTTT	CAMPVNTGNYKYVF
995	24	0.000148757	TRAV13D-3		TRAJ52	TRAC	TGTGCTATGGAACGTCCCACTGGAGCTAACACTGGAAAGCTCACGTTT	CAMERPTGANTGKLTF
996	24	0.000148757	TRAV13N-2		TRAJ21	TRAC	TGTGCTTCAATGCCTAATTACAACGTGCTTTACTTC	CASMPNYNVLYF
997	24	0.000148757	TRAV13N-2		TRAJ49	TRAC	TGTGCTATCAACACGGGTTACCAGAACTTCTATTTT	CAINTGYQNFYF
998	24	0.000148757	TRAV13N-3		TRAJ42	TRAC	TGTGCTATGGAACGTCCTGGAGGAAGCAATGCAAAGCTAACCTTC	CAMERPGGSNAKLTF
999	24	0.000148757	TRAV13N-3		TRAJ48	TRAC	TGTGCTATGGAAAACTATGGAAATGAGAAAATAACTTTT	CAMENYGNEKITF
1000	24	0.000148757	TRAV13N-4		TRAJ31	TRAC	TGTGCTATGGCCAATAACAGAATCTTCTTT	CAMANNRIFF
1001	24	0.000148757	TRAV14-1		TRAJ13	TRAC	TGTGCAGCAAGCCCAAATTCTGGGACTTACCAGAGGTTT	CAASPNSGTYQRF
1002	24	0.000148757	TRAV14-1		TRAJ17	TRAC	TGTGCAGCAAGTCCCGCTAACAGTGCAGGGAACAAGCTAACTTTT	CAASPANSAGNKLTF
1003	24	0.000148757	TRAV14D-1		TRAJ21	TRAC	TGTGCACCCATGCCTAATTACAACGTGCTTTACTTC	CAPMPNYNVLYF
1004	24	0.000148757	TRAV14D-2		TRAJ15	TRAC	TGTGCAGCAACCCAGGGAGGCAGAGCTCTGATATTT	CAATQGGRALIF
1005	24	0.000148757	TRAV14D-2		TRAJ31	TRAC	TGTGCAGCAAGTGCAAACAATAACAGAATCTTCTTT	CAASANNNRIFF
1006	24	0.000148757	TRAV14D-2		TRAJ52	TRAC	TGTGCAGCAACTGGAGCTAACACTGGAAAGCTCACGTTT	CAATGANTGKLTF
1007	24	0.000148757	TRAV14D-2		TRAJ52	TRAC	TGTGCAGCAAGTGCCACTGGAGCTAACACTGGAAAGCTCACGTTT	CAASATGANTGKLTF
1008	24	0.000148757	TRAV14D-3-DV8		TRAJ30	TRAC	TGTGCAGCATTTGACACAAATGCTTACAAAGTCATCTTT	CAAFDTNAYKVIF
1009	24	0.000148757	TRAV14D-3-DV8		TRAJ39	TRAC	TGTGCAGCAAGTGAAAATAATGCAGGTGCCAAGCTCACATTC	CAASENNAGAKLTF
1010	24	0.000148757	TRAV14D-3-DV8		TRAJ49	TRAC	TGTGCAGCAAGCACGGGTTACCAGAACTTCTATTTT	CAASTGYQNFYF
1011	24	0.000148757	TRAV14D-3-DV8		TRAJ58	TRAC	TGTGCAGCAAGGGGAGGCACTGGGTCTAAGCTGTCATTT	CAARGGTGSKLSF
1012	24	0.000148757	TRAV14D-2		TRAJ22	TRAC	TGTGCAGCAAGTGATCCTGGCAGCTGGCAACTCATCTTT	CAASDPGSWQLIF
1013	24	0.000148757	TRAV14D-2		TRAJ45	TRAC	TGTGCAGCACCTTATACAGGAGGTGCAGATAGACTCACCTTT	CAAPYTGGADRLTF
1014	24	0.000148757	TRAV14-2		TRAJ5	TRAC	TGTGCAGCAAGTAGGGGGACACAGGTTGTGGGGCAGCTCACTTTC	CAASRGTQVVGQLTF
1015	24	0.000148757	TRAV16N		TRAJ30	TRAC	TGTGCTATGAGAGGGGACACAAATGCTTACAAAGTCATCTTT	CAMRGDTNAYKVIF
1016	24	0.000148757	TRAV17		TRAJ53	TRAC	TGTGCACTGGAGGGCCCCAGTGGAGGCAGCAATTACAAACTGACATTT	CALEGPSGGSNYKLTF
1017	24	0.000148757	TRAV3-3		TRAJ32	TRAC	TGCGCAGTCAGGATGAATTATGGGGGCAGTGGCAACAAGCTCATCTTT	CAVRMNYGGSGNKLIF
1018	24	0.000148757	TRAV3-3		TRAJ35	TRAC	TGCGCAGTCAGTGCAGGCTTTGCAAGTGCGCTGACATTT	CAVSAGFASALTF
1019	24	0.000148757	TRAV3-3		TRAJ39	TRAC	TGCGCAGTCAGTGGCAATAATGCAGGTGCCAAGCTCACATTC	CAVSGNNAGAKLTF
1020	24	0.000148757	TRAV3-3		TRAJ57	TRAC	TGCGCAGTCAGGAATCAAGGAGGGTCTGCGAAGCTCATCTTT	CAVRNQGGSAKLIF
1021	24	0.000148757	TRAV3-3		TRAJ7	TRAC	TGCGCAGTCAGTCCGGACTACAGCAACAACAGACTTACTTTG	CAVSPDYSNNRLTL
1022	24	0.000148757	TRAV4-3		TRAJ22	TRAC	TGTGCCCCCGCCGGCAGCTGGCAACTCATCTTT	CAPAGSWQLIF
1023	24	0.000148757	TRAV4-3		TRAJ31	TRAC	TGTGCTGCTGAGTGGAACAGAATCTTCTTT	CAAEWNRIFF
1024	24	0.000148757	TRAV4-4-DV10		TRAJ26	TRAC	TGTGCTGCTGAGGACAACTATGCCCAGGGATTAACCTTC	CAAEDNYAQGLTF
1025	24	0.000148757	TRAV4-4-DV10		TRAJ30	TRAC	TGTGCTGCTGGGGCCCGTGACACAAATGCTTACAAAGTCATCTTT	CAAGARDTNAYKVIF
1026	24	0.000148757	TRAV4-4-DV10		TRAJ45	TRAC	TGTGCTGCTGTGAATACAGGAGGTGCAGATAGACTCACCTTT	CAAVNTGGADRLTF
1027	24	0.000148757	TRAV4D-4		TRAJ18	TRAC	TGTGCTCGGAGAGGTTCAGCCTTAGGGAGGCTGCATTTT	CARRGSALGRLHF
1028	24	0.000148757	TRAV4N-4		TRAJ32	TRAC	TGTGCTGCTGAGGATTATGGGGGCAGTGGCAACAAGCTCATCTTT	CAAEDYGGSGNKLIF
1029	24	0.000148757	TRAV5-4		TRAJ52	TRAC	TGTGCTGCAAGGGGGGGAGCTAACACTGGAAAGCTCACGTTT	CAARGGANTGKLTF
1030	24	0.000148757	TRAV5D-4		TRAJ37	TRAC	TGTGCTGCAAGTACAACAGGCAATACTAGAAAACTCATCTTT	CAASTTGNTRKLIF
1031	24	0.000148757	TRAV6-1		TRAJ39	TRAC	TGTGTTCTGGGTCTCCCTAATAATGCAGGTGCCAAGCTCACATTC	CVLGLPNNAGAKLTF
1032	24	0.000148757	TRAV6-3		TRAJ45	TRAC	TGTGCTATGGGATATACAGGAGGTGCAGATAGACTCACCTTT	CAMGYTGGADRLTF
1033	24	0.000148757	TRAV6-5		TRAJ50	TRAC	TGTGCTCTGGGCGCATCCTCCTCCTTCAGCAAGCTGGTGTTT	CALGASSSFSKLVF
1034	24	0.000148757	TRAV6-6		TRAJ35	TRAC	TGTGCTCTGGGTGAAAAGGGCTTTGCAAGTGCGCTGACATTT	CALGEKGFASALTF
1035	24	0.000148757	TRAV6-6		TRAJ42	TRAC	TGTGCTCTGGGTGGAGGAAGCAATGCAAAGCTAACCTTC	CALGGGSNAKLTF
1036	24	0.000148757	TRAV6-7-DV9		TRAJ21	TRAC	TGCGCTCTGAGGATGCCTAATTACAACGTGCTTTACTTC	CALRMPNYNVLYF
1037	24	0.000148757	TRAV6-7-DV9		TRAJ38	TRAC	TGCGCTCTGAATGTTGGTGACAACAGTAAGCTGATTTGG	CALNVGDNSKLIW
1038	24	0.000148757	TRAV6-7-DV9		TRAJ49	TRAC	TGTGCTCTGGGGCTCACGGGTTACCAGAACTTCTATTTT	CALGLTGYQNFYF
1039	24	0.000148757	TRAV6D-4		TRAJ26	TRAC	TGTGCTCTGGTTGTCCCTTATGCCCAGGGATTAACCTTC	CALVVPYAQGLTF
1040	24	0.000148757	TRAV7-1		TRAJ45	TRAC	TGTGCAGTGAGCCATACAGGAGGTGCAGATAGACTCACCTTT	CAVSHTGGADRLTF
1041	24	0.000148757	TRAV7-1		TRAJ52	TRAC	TGTGCAGTGAGCACTGGAGCTAACACTGGAAAGCTCACGTTT	CAVSTGANTGKLTF
1042	24	0.000148757	TRAV7-3		TRAJ15	TRAC	TGTGCAGTGAGCCAGGGAGGCAGAGCTCTGATATTT	CAVSQGGRALIF
1043	24	0.000148757	TRAV7-3		TRAJ21	TRAC	TGTGCAGCCATGCCTAATTACAACGTGCTTTACTTC	CAAMPNYNVLYF
1044	24	0.000148757	TRAV7-3		TRAJ49	TRAC	TGTGCAGTGAGTACGGGTTACCAGAACTTCTATTTT	CAVSTGYQNFYF
1045	24	0.000148757	TRAV7-3		TRAJ49	TRAC	TGTGCAGTGACCACGGGTTACCAGAACTTCTATTTT	CAVTTGYQNFYF
1046	24	0.000148757	TRAV7-3		TRAJ52	TRAC	TGTGCAGTGAGGACTGGAGCTAACACTGGAAAGCTCACGTTT	CAVRTGANTGKLTF
1047	24	0.000148757	TRAV7-5		TRAJ18	TRAC	TGTGCAATGAGAGGTTCAGCCTTAGGGAGGCTGCATTTT	CAMRGSALGRLHF
1048	24	0.000148757	TRAV7-5		TRAJ39	TRAC	TGTGCAGTGAGCATGGATGCAGGTGCCAAGCTCACATTC	CAVSMDAGAKLTF
1049	24	0.000148757	TRAV7D-3		TRAJ22	TRAC	TGTGCAGTATCTTCTGGCAGCTGGCAACTCATCTTT	CAVSSGSWQLIF
1050	24	0.000148757	TRAV7D-3		TRAJ30	TRAC	TGTGCAGCAGACACAAATGCTTACAAAGTCATCTTT	CAADTNAYKVIF
1051	24	0.000148757	TRAV7D-3		TRAJ42	TRAC	TGTGCAGTGAGCATGAGAGGAAGCAATGCAAAGCTAACCTTC	CAVSMRGSNAKLTF
1052	24	0.000148757	TRAV7D-4		TRAJ42	TRAC	TGTGCAGCTTTTAATTCTGGAGGAAGCAATGCAAAGCTAACCTTC	CAAFNSGGSNAKLTF
1053	24	0.000148757	TRAV7D-5		TRAJ18	TRAC	TGTGCAATGAGGGATAGAGGTTCAGCCTTAGGGAGGCTGCATTTT	CAMRDRGSALGRLHF
1054	24	0.000148757	TRAV8D-1		TRAJ21	TRAC	TGTGCTACTTTGCCTAATTACAACGTGCTTTACTTC	CATLPNYNVLYF
1055	24	0.000148757	TRAV8D-1		TRAJ22	TRAC	TGTGCCCCTGGGGGCAGCTGGCAACTCATCTTT	CAPGGSWQLIF
1056	24	0.000148757	TRAV8D-1		TRAJ37	TRAC	TGTGCTAGGAGATTCGCAGGCAATACTAGAAAACTCATCTTT	CARRFAGNTRKLIF
1057	24	0.000148757	TRAV8D-1		TRAJ47	TRAC	TGTGCTACTGTGGACTATGCAAACAAGATGATCTTT	CATVDYANKMIF
1058	24	0.000148757	TRAV8D-2		TRAJ23	TRAC	TGTGCTAGGGGGAAGCTTATCTTT	CARGKLIF
1059	24	0.000148757	TRAV8D-2		TRAJ26	TRAC	TGTGCTACAGATGGGGGTAACTATGCCCAGGGATTAACCTTC	CATDGGNYAQGLTF
1060	24	0.000148757	TRAV8D-2		TRAJ52	TRAC	TGTGCTACCGTCACTGGAGCTAACACTGGAAAGCTCACGTTT	CATVTGANTGKLTF
1061	24	0.000148757	TRDV1		TRAJ37	TRAC	TGTGGAGGGGGAGCCGCAACAGGCAATACTAGAAAACTCATCTTT	CGGGAATGNTRKLIF
1062	24	0.000148757	TRDV1		TRAJ57	TRAC	TGTGGAGGGAAAGCGCAAGGAGGGTCTGCGAAGCTCATCTTT	CGGKAQGGSAKLIF
1063	24	0.000148757	TRDV1		TRAJ58	TRAC	TGTGGAGGGAAAGGCCCCCGAGGCACTGGGTCTAAGCTGTCATTT	CGGKGPRGTGSKLSF
1064	23	0.000142559	TRAV1		TRAJ18	TRAC	TGTGCTGTGAGGGATCTGAGAGGTTCAGCCTTAGGGAGGCTGCATTTT	CAVRDLRGSALGRLHF
1065	23	0.000142559	TRAV1		TRAJ30	TRAC	TGTGCTGTGAGGGACGGCACAAATGCTTACAAAGTCATCTTT	CAVRDGTNAYKVIF
1066	23	0.000142559	TRAV1		TRAJ30	TRAC	TGTGCTGTGAGGGATCCCGACACAAATGCTTACAAAGTCATCTTT	CAVRDPDTNAYKVIF
1067	23	0.000142559	TRAV1		TRAJ31	TRAC	TGTGCTGTGAGGGCGAATAACAATAACAGAATCTTCTTT	CAVRANNNNRIFF
1068	23	0.000142559	TRAV1		TRAJ32	TRAC	TGTGCTGTGAGGGATTCTTATGGGGGCAGTGGCAACAAGCTCATCTTT	CAVRDSYGGSGNKLIF
1069	23	0.000142559	TRAV10D		TRAJ50	TRAC	TGTGCAGCAACGGGGGCATCCTCCTCCTTCAGCAAGCTGGTGTTT	CAATGASSSFSKLVF
1070	23	0.000142559	TRAV10		TRAJ27	TRAC	TGTGCAGCAAGCGAAGGCACCAATACAGGCAAATTAACCTTT	CAASEGTNTGKLTF
1071	23	0.000142559	TRAV11		TRAJ17	TRAC	TGTGTGGGAAACAGTGCAGGGAACAAGCTAACTTTT	CVGNSAGNKLTF
1072	23	0.000142559	TRAV12-3		TRAJ18	TRAC	TGTGCTTTGACGGGGAGAGGTTCAGCCTTAGGGAGGCTGCATTTT	CALTGRGSALGRLHF
1073	23	0.000142559	TRAV12D-1		TRAJ16	TRAC	TGTGCTCTGAGTAGGACTTCAAGTGGCCAGAAGCTGGTTTTT	CALSRTSSGQKLVF
1074	23	0.000142559	TRAV12D-1		TRAJ31	TRAC	TGTGCTCTGAGGTCGAATAACAATAACAGAATCTTCTTT	CALRSNNNNRIFF
1075	23	0.000142559	TRAV12-1		TRAJ43	TRAC	TGTGCTCTGAGTAATAACAACAATGCCCCACGATTT	CALSNNNNAPRF
1076	23	0.000142559	TRAV12D-1		TRAJ45	TRAC	TGTGCTCTGAGTGATACAGGAGGTGCAGATAGACTCACCTTT	CALSDTGGADRLTF
1077	23	0.000142559	TRAV12D-3		TRAJ50	TRAC	TGTGCTCTGAGGTGGTCATCCTCCTCCTTCAGCAAGCTGGTGTTT	CALRWSSSSFSKLVF
1078	23	0.000142559	TRAV12N-2		TRAJ22	TRAC	TGTGCTTTGAGCCCATCTTCTGGCAGCTGGCAACTCATCTTT	CALSPSSGSWQLIF
1079	23	0.000142559	TRAV13-1		TRAJ31	TRAC	TGTGCCCGGAATAACAATAACAGAATCTTCTTT	CARNNNNRIFF
1080	23	0.000142559	TRAV13-1		TRAJ34	TRAC	TGTGCTGGATCTTCCAATACCGACAAAGTCGTCTTT	CAGSSNTDKVVF
1081	23	0.000142559	TRAV13-4-DV7		TRAJ21	TRAC	TGTGCTATGGAACGGGCTAATTACAACGTGCTTTACTTC	CAMERANYNVLYF
1082	23	0.000142559	TRAV13-4-DV7		TRAJ22	TRAC	TGTGCTATGGTTGATGCATCTTCTGGCAGCTGGCAACTCATCTTT	CAMVDASSGSWQLIF
1083	23	0.000142559	TRAV13-4-DV7		TRAJ23	TRAC	TGTGCTATGGAAGGGTATAACCAGGGGAAGCTTATCTTT	CAMEGYNQGKLIF
1084	23	0.000142559	TRAV13-4-DV7		TRAJ27	TRAC	TGTGCTATGGAACGTAACACCAATACAGGCAAATTAACCTTT	CAMERNTNTGKLTF
1085	23	0.000142559	TRAV13-4-DV7		TRAJ43	TRAC	TGTGCCCGGAATAACAACAATGCCCCACGATTT	CARNNNNAPRF
1086	23	0.000142559	TRAV13-4-DV7		TRAJ49	TRAC	TGTGCTATGGGGAACACGGGTTACCAGAACTTCTATTTT	CAMGNTGYQNFYF
1087	23	0.000142559	TRAV13-4-DV7		TRAJ52	TRAC	TGTGCTATGGACACTGGAGCTAACACTGGAAAGCTCACGTTT	CAMDTGANTGKLTF
1088	23	0.000142559	TRAV13D-1		TRAJ12	TRAC	TGTGCTATCCGGACTGGAGGCTATAAAGTGGTCTTT	CAIRTGGYKVVF
1089	23	0.000142559	TRAV13D-1		TRAJ23	TRAC	TGTGCTATGGAACGATATAACCAGGGGAAGCTTATCTTT	CAMERYNQGKLIF
1090	23	0.000142559	TRAV13D-1		TRAJ26	TRAC	TGTGCCCCAAACTATGCCCAGGGATTAACCTTC	CAPNYAQGLTF
1091	23	0.000142559	TRAV13D-1		TRAJ45	TRAC	TGTGCTATGGAACGTTTGAATACAGGAGGTGCAGATAGACTCACCTTT	CAMERLNTGGADRLTF
1092	23	0.000142559	TRAV13D-1		TRAJ53	TRAC	TGTGCTATCAACAGTGGAGGCAGCAATTACAAACTGACATTT	CAINSGGSNYKLTF
1093	23	0.000142559	TRAV13D-1		TRAJ9	TRAC	TGTGCTATGGAACGGGTGGGCTACAAACTTACCTTC	CAMERVGYKLTF
1094	23	0.000142559	TRAV13D-2		TRAJ27	TRAC	TGTGCTATAGATGACACCAATACAGGCAAATTAACCTTT	CAIDDTNTGKLTF
1095	23	0.000142559	TRAV13D-3		TRAJ56	TRAC	TGTGCTATGACTACTGGAGGCAATAATAAGCTGACTTTT	CAMTTGGNNKLTF
1096	23	0.000142559	TRAV13N-2		TRAJ31	TRAC	TGTGCTATGGAACGGGCTAACAATAACAGAATCTTCTTT	CAMERANNNRIFF
1097	23	0.000142559	TRAV14-1		TRAJ13	TRAC	TGTGCAGCAAGGGGAAATTCTGGGACTTACCAGAGGTTT	CAARGNSGTYQRF
1098	23	0.000142559	TRAV14-1		TRAJ21	TRAC	TGTGCAGCACGGCCTAATTACAACGTGCTTTACTTC	CAARPNYNVLYF
1099	23	0.000142559	TRAV14-1		TRAJ45	TRAC	TGTGCAGCAAGTTCCGCAGGAGGTGCAGATAGACTCACCTTT	CAASSAGGADRLTF
1100	23	0.000142559	TRAV14D-1		TRAJ17	TRAC	TGTGGGACTAACAGTGCAGGGAACAAGCTAACTTTT	CGTNSAGNKLTF
1101	23	0.000142559	TRAV14D-1		TRAJ6	TRAC	TGTGCAGCTACCTCAGGAGGAAACTACAAACCTACGTTT	CAATSGGNYKPTF
1102	23	0.000142559	TRAV14D-2		TRAJ39	TRAC	TGTGCAGCAAGTTATAATGCAGGTGCCAAGCTCACATTC	CAASYNAGAKLTF
1103	23	0.000142559	TRAV14D-3-DV8		TRAJ27	TRAC	TGTGCAGCAAGTCCCAATACAGGCAAATTAACCTTT	CAASPNTGKLTF
1104	23	0.000142559	TRAV14D-3-DV8		TRAJ35	TRAC	TGTGCAGCAAGTGAGTGGGGCTTTGCAAGTGCGCTGACATTT	CAASEWGFASALTF
1105	23	0.000142559	TRAV14D-3-DV8		TRAJ37	TRAC	TGTGCAGCAAGTTGGGCAGGCAATACTAGAAAACTCATCTTT	CAASWAGNTRKLIF
1106	23	0.000142559	TRAV14D-3-DV8		TRAJ43	TRAC	TGTGCAGCAAGAAACAACAATGCCCCACGATTT	CAARNNNAPRF
1107	23	0.000142559	TRAV14D-3-DV8		TRAJ49	TRAC	TGTGCAGCAAGTCTCACGGGTTACCAGAACTTCTATTTT	CAASLTGYQNFYF
1108	23	0.000142559	TRAV14D-2		TRAJ37	TRAC	TGTGCAGCAAGTAGGGCAGGCAATACTAGAAAACTCATCTTT	CAASRAGNTRKLIF
1109	23	0.000142559	TRAV16D-DV11		TRAJ27	TRAC	TGTGCTATGAGAGAGGGTACCAATACAGGCAAATTAACCTTT	CAMREGTNTGKLTF
1110	23	0.000142559	TRAV16D-DV11		TRAJ47	TRAC	TGTGCTATGAGAGAGGGCCAGAGTTGTGCAAACAAGATGATCTTT	CAMREGQSCANKMIF
1111	23	0.000142559	TRAV16N		TRAJ15	TRAC	TGTGCTATGAGAGAGGCCTACCAGGGAGGCAGAGCTCTGATATTT	CAMREAYQGGRALIF
1112	23	0.000142559	TRAV16N		TRAJ35	TRAC	TGTGCTATGAGAGAGACAGGCTTTGCAAGTGCGCTGACATTT	CAMRETGFASALTF
1113	23	0.000142559	TRAV16N		TRAJ37	TRAC	TGTGCTATGAGAGAGGGGAGGACAGGCAATACTAGAAAACTCATCTTT	CAMREGRTGNTRKLIF
1114	23	0.000142559	TRAV16N		TRAJ38	TRAC	TGTGCTATGATCAACAGTAAGCTGATTTGG	CAMINSKLIW
1115	23	0.000142559	TRAV16N		TRAJ40	TRAC	TGTGCTATGAGAGTTAATACAGGAAACTACAAATACGTCTTT	CAMRVNTGNYKYVF
1116	23	0.000142559	TRAV16N		TRAJ49	TRAC	TGTGCTATGAGAGAGGGCCCGGGTTACCAGAACTTCTATTTT	CAMREGPGYQNFYF
1117	23	0.000142559	TRAV16N		TRAJ49	TRAC	TGTGCTATGAGAGAGTACACGGGTTACCAGAACTTCTATTTT	CAMREYTGYQNFYF
1118	23	0.000142559	TRAV16N		TRAJ57	TRAC	TGTGCTATGAGAGCAGGAGGGTCTGCGAAGCTCATCTTT	CAMRAGGSAKLIF
1119	23	0.000142559	TRAV19		TRAJ56	TRAC	TGCGCAGCAGGGGCTACTGGAGGCAATAATAAGCTGACTTTT	CAAGATGGNNKLTF
1120	23	0.000142559	TRAV19		TRAJ57	TRAC	TGCGCAGCAGAGAATCAAGGAGGGTCTGCGAAGCTCATCTTT	CAAENQGGSAKLIF
1121	23	0.000142559	TRAV21/DV12		TRAJ40	TRAC	TGTATCCTGAGAGGTAATACAGGAAACTACAAATACGTCTTT	CILRGNTGNYKYVF
1122	23	0.000142559	TRAV21/DV12		TRAJ57	TRAC	TGTATCCTGAGAGTAGTTAATCAAGGAGGGTCTGCGAAGCTCATCTTT	CILRVVNQGGSAKLIF
1123	23	0.000142559	TRAV21/DV12		TRAJ58	TRAC	TGTATCCTGAGACCACAAGGCACTGGGTCTAAGCTGTCATTT	CILRPQGTGSKLSF
1124	23	0.000142559	TRAV3-3		TRAJ26	TRAC	TGCGCAGTCAGCCGAAATAACTATGCCCAGGGATTAACCTTC	CAVSRNNYAQGLTF
1125	23	0.000142559	TRAV3-3		TRAJ31	TRAC	TGCGCAAATAACAATAACAGAATCTTCTTT	CANNNNRIFF
1126	23	0.000142559	TRAV3-3		TRAJ39	TRAC	TGCGCAGTCAGAAATAATAATGCAGGTGCCAAGCTCAAATTC	CAVRNNNAGAKLKF
1127	23	0.000142559	TRAV3-3		TRAJ43	TRAC	TGCGCAGTCAGGCGCAATAACAACAATGCCCCACGATTT	CAVRRNNNNAPRF
1128	23	0.000142559	TRAV3-3		TRAJ57	TRAC	TGCGCAGTCAAGAATCAAGGAGGGTCTGCGAAGCTCATCTTT	CAVKNQGGSAKLIF
1129	23	0.000142559	TRAV3-4		TRAJ16	TRAC	TGCGCAGTCAGGTCAACTTCAAGTGGCCAGAAGCTGGTTTTT	CAVRSTSSGQKLVF
1130	23	0.000142559	TRAV4-2		TRAJ18	TRAC	TGTGCTGCGAAGGGTTCAGCCTTAGGGAGGCTGCATTTT	CAAKGSALGRLHF
1131	23	0.000142559	TRAV4-2		TRAJ27	TRAC	TGTGCTGCCTACACCAATACAGGCAAATTAACCTTT	CAAYTNTGKLTF
1132	23	0.000142559	TRAV4-3		TRAJ12	TRAC	TGTGCTGCTGCGGGGACTGGAGGCTATAAAGTGGTCTTT	CAAAGTGGYKVVF
1133	23	0.000142559	TRAV4-4-DV10		TRAJ12	TRAC	TGTGCTGCCCTGACTGGAGGCTATAAAGTGGTCTTT	CAALTGGYKVVF
1134	23	0.000142559	TRAV4-4-DV10		TRAJ15	TRAC	TGTGCTGCTGACTACCAGGGAGGCAGAGCTCTGATATTT	CAADYQGGRALIF
1135	23	0.000142559	TRAV4-4-DV10		TRAJ17	TRAC	TGTGCTGCCACCAGTGCAGGGAACAAGCTAACTTTT	CAATSAGNKLTF
1136	23	0.000142559	TRAV4-4-DV10		TRAJ49	TRAC	TGTGCTGCTGGCGCGGGTTACCAGAACTTCTATTTT	CAAGAGYQNFYF
1137	23	0.000142559	TRAV4D-3		TRAJ17	TRAC	TGTGCTGCCCTTAACAGTGCAGGGAACAAGCTAACTTTT	CAALNSAGNKLTF
1138	23	0.000142559	TRAV4-4-DV10		TRAJ38	TRAC	TGTGCTGCCGTTAATGTTGGTGACAACAGTAAGCTGATTTGG	CAAVNVGDNSKLIW
1139	23	0.000142559	TRAV4N-4		TRAJ56	TRAC	TGTGCTGCTGAGGCTACTGGAGGCAATAATAAGCTGACTTTT	CAAEATGGNNKLTF
1140	23	0.000142559	TRAV5-1		TRAJ12	TRAC	TGCTCAGCAACCGGGACTGGAGGCTATAAAGTGGTCTTT	CSATGTGGYKVVF
1141	23	0.000142559	TRAV5-1		TRAJ27	TRAC	TGCTCAGCAAGCAACACCAATACAGGCAAATTAACCTTT	CSASNTNTGKLTF
1142	23	0.000142559	TRAV5-4		TRAJ21	TRAC	TGTGCTGCAGGCCAC	CAAGH
1143	23	0.000142559	TRAV6-1		TRAJ21	TRAC	TGTGTTCTGGTCTACAACGTGCTTTACTTC	CVLVYNVLYF
1144	23	0.000142559	TRAV6-4		TRAJ33	TRAC	TGTGCTCTGGTTATGGATAGCAACTATCAGTTGATCTGG	CALVMDSNYQLIW
1145	23	0.000142559	TRAV6-6		TRAJ18	TRAC	TGTGCTCTGGGTGATAGAGGTTCAGCCTTAGGGAGGCTGCATTTT	CALGDRGSALGRLHF
1146	23	0.000142559	TRAV6D-4		TRAJ40	TRAC	TGTGCTCTGGCCGCTACAGGAAACTACAAATACGTCTTT	CALAATGNYKYVF
1147	23	0.000142559	TRAV6D-4		TRAJ47	TRAC	TGTGCTCTGGTAAGAGCAAACAAGATGATCTTT	CALVRANKMIF
1148	23	0.000142559	TRAV6D-7		TRAJ23	TRAC	TGTGCTCTGAGGAATTATAACCAGGGGAAGCTTATCTTT	CALRNYNQGKLIF
1149	23	0.000142559	TRAV7-2		TRAJ24	TRAC	TGTGCAGCAAGCAAGGCAACTGCCAGTTTGGGGAAACTGCAGTTT	CAASKATASLGKLQF
1150	23	0.000142559	TRAV7-2		TRAJ32	TRAC	TGTGCAGCAAGCAGGAATTATGGGGGCAGTGGCAACAAGCTCATCTTT	CAASRNYGGSGNKLIF
1151	23	0.000142559	TRAV7-2		TRAJ48	TRAC	TGTGCAGCAAGCCACTATGGAAATGAGAAAATAACTTTT	CAASHYGNEKITF
1152	23	0.000142559	TRAV7-3		TRAJ17	TRAC	TGTGCAGTGAGCGGTCACAGTGCAGGGAACAAGCTAACTTTT	CAVSGHSAGNKLTF
1153	23	0.000142559	TRAV7-3		TRAJ18	TRAC	TGTGCAGTGAGCATCAGAGGTTCAGCCTTAGGGAGGCTGCATTTT	CAVSIRGSALGRLHF
1154	23	0.000142559	TRAV7-3		TRAJ26	TRAC	TGTGCAGTGACTCCCTATGCCCAGGGATTAACCTTC	CAVTPYAQGLTF
1155	23	0.000142559	TRAV7-3		TRAJ27	TRAC	TGTGCAGTGAATAGATACACCAATACAGGCAAATTAACCTTT	CAVNRYTNTGKLTF
1156	23	0.000142559	TRAV7-3		TRAJ31	TRAC	TGTGCAGTGAGCGATAACAATAACAGAATCTTCTTT	CAVSDNNNRIFF
1157	23	0.000142559	TRAV7-3		TRAJ7	TRAC	TGTGCAGGCAACTACAGCAACAACAGACTTACTTTG	CAGNYSNNRLTL
1158	23	0.000142559	TRAV7-5		TRAJ31	TRAC	TGTGCAATGAGCATAGGCAGAATCTTCTTT	CAMSIGRIFF
1159	23	0.000142559	TRAV7-5		TRAJ52	TRAC	TGTGCAATCCTTACTGGAGCTAACACTGGAAAGCTCACGTTT	CAILTGANTGKLTF
1160	23	0.000142559	TRAV7D-3		TRAJ22	TRAC	TGTGCAGAATCTTCTGGCAGCTGGCAACTCATCTTT	CAESSGSWQLIF
1161	23	0.000142559	TRAV7D-5		TRAJ31	TRAC	TGTGCAGTGAGCCTCAATAACAGAATCTTCTTT	CAVSLNNRIFF
1162	23	0.000142559	TRAV7N-4		TRAJ48	TRAC	TGTGCAGTTAGTGAGCATAATGGCGGAAATGAGAAAATAACTTTT	CAVSEHNGGNEKITF
1163	23	0.000142559	TRAV8D-1		TRAJ26	TRAC	TGTGCTACTCCTAATAACTATGCCCAGGGATTAACCTTC	CATPNNYAQGLTF
1164	23	0.000142559	TRAV8D-1		TRAJ31	TRAC	TGTGCTACCCACAATAACAGAATCTTCTTT	CATHNNRIFF
1165	23	0.000142559	TRAV8D-1		TRAJ34	TRAC	TGTGCTACTGATGGCAATACCGACAAAGTCGTCTTT	CATDGNTDKVVF
1166	23	0.000142559	TRAV8D-1		TRAJ9	TRAC	TGTGCTACTGAGGTGGGCTACAAACTTACCTTC	CATEVGYKLTF
1167	23	0.000142559	TRAV8D-2		TRAJ37	TRAC	TGTGCTACAGGCAATACTAGAAAACTCATCTTT	CATGNTRKLIF
1168	23	0.000142559	TRAV8D-2		TRAJ43	TRAC	TGTGCTACATCTAACAACAATGCCCCACGATTT	CATSNNNAPRF
1169	23	0.000142559	TRAV8D-2		TRAJ52	TRAC	TGTGCTACAGATAGGGGAGCTAACACTGGAAAGCTCACGTTT	CATDRGANTGKLTF
1170	23	0.000142559	TRAV8N-2		TRAJ34	TRAC	TGTGCTACTGCCAATACCGACAAAGTCGTCTTT	CATANTDKVVF
1171	23	0.000142559	TRAV8N-2		TRAJ52	TRAC	TGTGCTACTGAGACTGGAGCTAACACTGGAAAGCTCACGTTT	CATETGANTGKLTF
1172	23	0.000142559	TRAV9D-4		TRAJ26	TRAC	TGTGCTGTGAGCGCGAACTATGCCCAGGGATTAACCTTC	CAVSANYAQGLTF
1173	23	0.000142559	TRDV1		TRAJ57	TRAC	TGTGGAGGGATGAATCAAGGAGGGTCTGCGAAGCTCATCTTT	CGGMNQGGSAKLIF
1174	23	0.000142559	TRDV1		TRAJ57	TRAC	TGTGGAGGGGTCATGAATCAAGGAGGGTCTGCGAAGCTCATCTTT	CGGVMNQGGSAKLIF
1175	23	0.000142559	TRDV1		TRAJ58	TRAC	TGTGGAGGGAAGAGGCAGCAAGGCACTGGGTCTAAGCTGTCATTT	CGGKRQQGTGSKLSF
1176	22	0.000136361	TRAV1		TRAJ13	TRAC	TGTGCTGTGAGGGATCACAATTCTGGGACTTACCAGAGGTTT	CAVRDHNSGTYQRF
1177	22	0.000136361	TRAV1		TRAJ39	TRAC	TGTGCTGTGAGGGCAGGGAATAATGCAGGTGCCAAGCTCACATTC	CAVRAGNNAGAKLTF
1178	22	0.000136361	TRAV1		TRAJ40	TRAC	TGTGCTGTGAGGGATCCGGGGGCAGGAAACTACAAATACGTCTTT	CAVRDPGAGNYKYVF
1179	22	0.000136361	TRAV1		TRAJ9	TRAC	TGTGCTGTGAGGCCTAGGAACATGGGCTACAAACTTACCTTC	CAVRPRNMGYKLTF
1180	22	0.000136361	TRAV10D		TRAJ32	TRAC	TGTGCAGCCCCGAATTATGGGGGCAGTGGCAACAAGCTCATCTTT	CAAPNYGGSGNKLIF
1181	22	0.000136361	TRAV12-2		TRAJ23	TRAC	TGTGCTTTGACCCACATGAATTATAACCAGGGGAAGCTTATCTTT	CALTHMNYNQGKLIF
1182	22	0.000136361	TRAV12-2		TRAJ27	TRAC	TGTGCTTTGAGTAACACCAATACAGGCAAATTAACCTTT	CALSNTNTGKLTF
1183	22	0.000136361	TRAV12D-1		TRAJ49	TRAC	TGTGCTCTGAGTACGGGTTACCAGAACTTCTATTTT	CALSTGYQNFYF
1184	22	0.000136361	TRAV12D-1		TRAJ58	TRAC	TGTGCTCTGACCTCGCAAGGCACTGGGTCTAAGCTGTCATTT	CALTSQGTGSKLSF
1185	22	0.000136361	TRAV12D-2		TRAJ26	TRAC	TGTGCTTTGAGTTATGCCCAGGGATTAACCTTC	CALSYAQGLTF
1186	22	0.000136361	TRAV12D-2		TRAJ50	TRAC	TGTGCTTTATCCTCCTCCTTCAGCAAGCTGGTGTTT	CALSSSFSKLVF
1187	22	0.000136361	TRAV12N-2		TRAJ31	TRAC	TGTGCTTTGAGTGATCCGAGGAATAACAATAACAGAATCTTCTTT	CALSDPRNNNNRIFF
1188	22	0.000136361	TRAV12N-2		TRAJ53	TRAC	TGTGCTTTGAGTGGGAGTGGAGGCAGCAATTACAAACTGACATTT	CALSGSGGSNYKLTF
1189	22	0.000136361	TRAV13-1		TRAJ13	TRAC	TGTGCTATGGAACTAAATTCTGGGACTTACCAGAGGTTT	CAMELNSGTYQRF
1190	22	0.000136361	TRAV13-2		TRAJ23	TRAC	TGTGCTATAGATCGAGGGAATTATAACCAGGGGAAGCTTATCTTT	CAIDRGNYNQGKLIF
1191	22	0.000136361	TRAV13-4-DV7		TRAJ11	TRAC	TGTGCTATGGAACTAGACTCGGGATACAACAAACTCACTTTT	CAMELDSGYNKLTF
1192	22	0.000136361	TRAV13-4-DV7		TRAJ18	TRAC	TGTGCTATGGAACGTAGGAGAGGTTCAGCCTTAGGGAGGCTGCATTTT	CAMERRRGSALGRLHF
1193	22	0.000136361	TRAV13-4-DV7		TRAJ24	TRAC	TGTGCTATGCGGACTGCCAGTTTGGGGAAACTGCAGTTT	CAMRTASLGKLQF
1194	22	0.000136361	TRAV13-4-DV7		TRAJ31	TRAC	TGTGCTATGGAACGGGTTAACAATAACAGAATCTTCTTT	CAMERVNNNRIFF
1195	22	0.000136361	TRAV13-4-DV7		TRAJ39	TRAC	TGTGCTATAGCGGATGCAGGTGCCAAGCTCACATTC	CAIADAGAKLTF
1196	22	0.000136361	TRAV13-4-DV7		TRAJ39	TRAC	TGTGCTATGGAACGAGGAAATGCAGGTGCCAAGCTCACATTC	CAMERGNAGAKLTF
1197	22	0.000136361	TRAV13-4-DV7		TRAJ40	TRAC	TGTGCTATCCCAGGAAACTACAAATACGTCTTT	CAIPGNYKYVF
1198	22	0.000136361	TRAV13-4-DV7		TRAJ45	TRAC	TGTGCTATGGAACGTAGAGCAGGAGGTGCAGATAGACTCACCTTT	CAMERRAGGADRLTF
1199	22	0.000136361	TRAV13-4-DV7		TRAJ48	TRAC	TGTGCTATAGCAAGCTATGGAAATGAGAAAATAACTTTT	CAIASYGNEKITF
1200	22	0.000136361	TRAV13D-1		TRAJ15	TRAC	TGTGCTATGGAGGTCCAGGGAGGCAGAGCTCTGATATTT	CAMEVQGGRALIF
1201	22	0.000136361	TRAV13D-1		TRAJ32	TRAC	TGTGCTATGGAACGGAGGTATGGGGGCAGTGGCAACAAGCTCATCTTT	CAMERRYGGSGNKLIF
1202	22	0.000136361	TRAV13D-1		TRAJ4	TRAC	TGTGCCAACATGTTATCTGGTAGCTTCAATAAGTTGACCTTT	CANMLSGSFNKLTF
1203	22	0.000136361	TRAV13D-1		TRAJ42	TRAC	TGTGGTTCTGGAGGAAGCAATGCAAAGCTAACCTTC	CGSGGSNAKLTF
1204	22	0.000136361	TRAV13D-1		TRAJ43	TRAC	TGTGCTATGGAACGTAATAACAACAATGCCCCACGATTT	CAMERNNNNAPRF
1205	22	0.000136361	TRAV13D-1		TRAJ49	TRAC	TGTGCTATGGAACGTGATGCGGGTTACCAGAACTTCTATTTT	CAMERDAGYQNFYF
1206	22	0.000136361	TRAV13D-1		TRAJ56	TRAC	TGTGCTCCGGCTACTGGAGGCAATAATAAGCTGACTTTT	CAPATGGNNKLTF
1207	22	0.000136361	TRAV13D-1		TRAJ6	TRAC	TGTGCTATGGAACCCTCAGGAGGAAACTACAAACCTACGTTT	CAMEPSGGNYKPTF
1208	22	0.000136361	TRAV13N-1		TRAJ56	TRAC	TGTGCTATGGCGGCTACTGGAGGCAATAATAAGCTGACTTTT	CAMAATGGNNKLTF
1209	22	0.000136361	TRAV13N-4		TRAJ31	TRAC	TGTGCTATGGAACGCGGGAATAACAATAACAGAATCTTCTTT	CAMERGNNNNRIFF
1210	22	0.000136361	TRAV14-1		TRAJ32	TRAC	TGTGCAGCAAATTATGGGGGCAGTGGCAACAAGCTCATCTTT	CAANYGGSGNKLIF
1211	22	0.000136361	TRAV14-1		TRAJ50	TRAC	TGTGCAGCAAGTCGGGCCTCCTCCTTCAGCAAGCTGGTGTTT	CAASRASSFSKLVF
1212	22	0.000136361	TRAV14-2		TRAJ13	TRAC	TGTGCAGCAAGTGCAAATTCTGGGACTTACCAGAGGTTT	CAASANSGTYQRF
1213	22	0.000136361	TRAV14D-1		TRAJ28	TRAC	TGTGCAGCAAGTGAGAGGGCCCCAGGCACTGGGAGTAACAGGCTCACTTTT	CAASERAPGTGSNRLTF
1214	22	0.000136361	TRAV14D-1		TRAJ37	TRAC	TGTGCAGAAACAGGCAATACTAGAAAACTCATCTTT	CAETGNTRKLIF
1215	22	0.000136361	TRAV14D-1		TRAJ50	TRAC	TGTGCAGCAAGTGCATCCTCCTCCTTCAGCAAGCTGGTGTTT	CAASASSSFSKLVF
1216	22	0.000136361	TRAV14D-1		TRAJ57	TRAC	TGTGCAGCAAGTCAACAAGGAGGGTCTGCGAAGCTCATCTTT	CAASQQGGSAKLIF
1217	22	0.000136361	TRAV14D-1		TRAJ57	TRAC	TGTGCAGCAAGTCGGCAAGGAGGGTCTGCGAAGCTCATCTTT	CAASRQGGSAKLIF
1218	22	0.000136361	TRAV14D-2		TRAJ34	TRAC	TGTGCAGCAAGTCCCAATACCGACAAAGTCGTCTTT	CAASPNTDKVVF
1219	22	0.000136361	TRAV14D-3-DV8		TRAJ18	TRAC	TGTGCAGCAATCCGAGGTTCAGCCTTAGGGAGGCTGCATTTT	CAAIRGSALGRLHF
1220	22	0.000136361	TRAV14D-3-DV8		TRAJ42	TRAC	TGTGCAGCAAGTGAGAGGTCTGGAGGAAGCAATGCAAAGCTAACCTTC	CAASERSGGSNAKLTF
1221	22	0.000136361	TRAV14D-3-DV8		TRAJ44	TRAC	TGTGCAGCATCCTTTACTGGCAGTGGTGGAAAACTCACTTTG	CAASFTGSGGKLTL
1222	22	0.000136361	TRAV14D-3-DV8		TRAJ57	TRAC	TGTGCAGCAAGCAATCAAGGAGGGTCTGCGAAGCTCATCTTT	CAASNQGGSAKLIF
1223	22	0.000136361	TRAV14D-2		TRAJ31	TRAC	TGTGCAGCAAGTAATAACAATAACAGAATCTTCTTT	CAASNNNNRIFF
1224	22	0.000136361	TRAV14D-2		TRAJ45	TRAC	TGTGCAGCCGTTACAGGAGGTGCAGATAGACTCACCTTT	CAAVTGGADRLTF
1225	22	0.000136361	TRAV14D-3-DV8		TRAJ5	TRAC	TGTGCAGCGCCGGGGACACAGGTTGTGGGGCAGCTCACTTTC	CAAPGTQVVGQLTF
1226	22	0.000136361	TRAV15D-1-DV6D-1		TRAJ27	TRAC	TGTGCTCTCTGGGAGCGCACTACAGGCAAATTAACCTTT	CALWERTTGKLTF
1227	22	0.000136361	TRAV16N		TRAJ40	TRAC	TGTGCTATGAGAGAGAGGGGAGGAAACTACAAATACGTCTTT	CAMRERGGNYKYVF
1228	22	0.000136361	TRAV17		TRAJ18	TRAC	TGTGCACTGGAGGGCCATGGGGGTTCAGCCTTAGGGAGGCTGCATTTT	CALEGHGGSALGRLHF
1229	22	0.000136361	TRAV19		TRAJ49	TRAC	TGCGCAGCAGGTGACACGGGTTACCAGAACTTCTATTTT	CAAGDTGYQNFYF
1230	22	0.000136361	TRAV19		TRAJ53	TRAC	TGCGCAGCAGGTTTCCGGAACAGTGGAGGCAGCAATTACAAACTGACATTT	CAAGFRNSGGSNYKLTF
1231	22	0.000136361	TRAV21/DV12		TRAJ56	TRAC	TGTATCCTGAGAACTGGAGGCAATAATAAGCTGACTTTT	CILRTGGNNKLTF
1232	22	0.000136361	TRAV21/DV12		TRAJ56	TRAC	TGTATCCTGAGAGTAGGGGCTACTGGAGGCAATAATAAGCTGACTTTT	CILRVGATGGNNKLTF
1233	22	0.000136361	TRAV21/DV12		TRAJ57	TRAC	TGTATCCTGAGAGTGAATCAAGGAGGGTCTGCGAAGCTCATCTTT	CILRVNQGGSAKLIF
1234	22	0.000136361	TRAV21/DV12		TRAJ58	TRAC	TGTATCCTGAGAGTAGGGGCTGGGTCTAAGCTGTCATTT	CILRVGAGSKLSF
1235	22	0.000136361	TRAV3-3		TRAJ13	TRAC	TGCGCAGCAAATTCTGGGACTTACCAGAGGTTT	CAANSGTYQRF
1236	22	0.000136361	TRAV3-3		TRAJ15	TRAC	TGCGCAGTCAGTGCACACCAGGGAGGCAGAGCTCTGATATTT	CAVSAHQGGRALIF
1237	22	0.000136361	TRAV3-3		TRAJ23	TRAC	TGCGCAGTCAGCGATTATAACCAGGGGAAGCTTATCTTT	CAVSDYNQGKLIF
1238	22	0.000136361	TRAV3-3		TRAJ26	TRAC	TGCGCAGTCAGTGCTGGCTATGCCCAGGGATTAACCTTC	CAVSAGYAQGLTF
1239	22	0.000136361	TRAV3-3		TRAJ49	TRAC	TGCGCAGTCAGTGAGAACACGGGTTACCAGAACTTCTATTTT	CAVSENTGYQNFYF
1240	22	0.000136361	TRAV4-3		TRAJ27	TRAC	TGTGCTGCTGAGGCGATCAATACAGGCAAATTAACCTTT	CAAEAINTGKLTF
1241	22	0.000136361	TRAV4-3		TRAJ37	TRAC	TGTGCTGCTGAGACAGGCAATACTAGAAAACTCATCTTT	CAAETGNTRKLIF
1242	22	0.000136361	TRAV4-3		TRAJ49	TRAC	TGTGCTGCTGAGGCCGGGGGTTACCAGAACTTCTATTTT	CAAEAGGYQNFYF
1243	22	0.000136361	TRAV4-3		TRAJ56	TRAC	TGTGCTGCTGGGGCTACTGGAGGCAATAATAAGCTGACTTTT	CAAGATGGNNKLTF
1244	22	0.000136361	TRAV4-4-DV10		TRAJ4	TRAC	TGTGCTGCTGATGGAGGTAGCTTCAATAAGTTGACCTTT	CAADGGSFNKLTF
1245	22	0.000136361	TRAV4D-4		TRAJ18	TRAC	TGTGCTGCTGAGTCTAGAGGTTCAGCCTTAGGGAGGCTGCATTTT	CAAESRGSALGRLHF
1246	22	0.000136361	TRAV4D-4		TRAJ32	TRAC	TGTGCTGCTTATGGGGGCAGTGGCAACAAGCTCATCTTT	CAAYGGSGNKLIF
1247	22	0.000136361	TRAV6-1		TRAJ32	TRAC	TGTGTTCTGGGTGATTTTTATGGGGGCAGTGGCAACAAGCTCATCTTT	CVLGDFYGGSGNKLIF
1248	22	0.000136361	TRAV6-2		TRAJ40	TRAC	TGTGTTCTGGGTGAGGTTAATACAGGAAACTACAAATACGTCTTT	CVLGEVNTGNYKYVF
1249	22	0.000136361	TRAV6-2		TRAJ40	TRAC	TGTGTTCTGGGTCCCCTTAATACAGGAAACTACAAATACGTCTTT	CVLGPLNTGNYKYVF
1250	22	0.000136361	TRAV6-3		TRAJ17	TRAC	TGTGCTATGAGAGCTACTAACAGTGCAGGGAACAAGCTAACTTTT	CAMRATNSAGNKLTF
1251	22	0.000136361	TRAV6-6		TRAJ13	TRAC	TGTGCTCTGGGTGCAAATTCTGGGACTTACCAGAGGTTT	CALGANSGTYQRF
1252	22	0.000136361	TRAV6-6		TRAJ39	TRAC	TGTGCTCTGGGTGATCTTAATGCAGGTGCCAAGCTCACATTC	CALGDLNAGAKLTF
1253	22	0.000136361	TRAV6-7-DV9		TRAJ12	TRAC	TGCGCTCTGAGTGATCGGGGCTATAAAGTGGTCTTT	CALSDRGYKVVF
1254	22	0.000136361	TRAV6-7-DV9		TRAJ22	TRAC	TGCGCTCTGAGGGCATCTTCTGGCAGCTGGCAACTCATCTTT	CALRASSGSWQLIF
1255	22	0.000136361	TRAV6-7-DV9		TRAJ26	TRAC	TGTGCTCTGGGGAATAACTATGCCCAGGGATTAACCTTC	CALGNNYAQGLTF
1256	22	0.000136361	TRAV6-7-DV9		TRAJ40	TRAC	TGCGCTCTGATAACAGGAAACTACAAATACGTCTTT	CALITGNYKYVF
1257	22	0.000136361	TRAV6-7-DV9		TRAJ47	TRAC	TGCGCTCTGAGTCCCAATGCAAACAAGATGATCTTT	CALSPNANKMIF
1258	22	0.000136361	TRAV6-7-DV9		TRAJ52	TRAC	TGCGCTCTGAGGAACACTGGAGCTAACACTGGAAAGCTCACGTTT	CALRNTGANTGKLTF
1259	22	0.000136361	TRAV6D-7		TRAJ39	TRAC	TGTGCTCTGGGGATTAATAATGCAGGTGCCAAGCTCACATTC	CALGINNAGAKLTF
1260	22	0.000136361	TRAV6D-7		TRAJ52	TRAC	TGTGCTCTGGGTGGAGCTAACACTGGAAAGCTCACGTTT	CALGGANTGKLTF
1261	22	0.000136361	TRAV7-1		TRAJ39	TRAC	TGTGCAGTGAGGCTCAATAATGCAGGTGCCAAGCTCACATTC	CAVRLNNAGAKLTF
1262	22	0.000136361	TRAV7-2		TRAJ17	TRAC	TGTGCAGCAAGCAGGGCTAACAGTGCAGGGAACAAGCTAACTTTT	CAASRANSAGNKLTF
1263	22	0.000136361	TRAV7-2		TRAJ49	TRAC	TGTGCAGCAAGCAAGAACACGGGTTACCAGAACTTCTATTTT	CAASKNTGYQNFYF
1264	22	0.000136361	TRAV7-2		TRAJ49	TRAC	TGTGCAGCAAGTCCGAACACGGGTTACCAGAACTTCTATTTT	CAASPNTGYQNFYF
1265	22	0.000136361	TRAV7-3		TRAJ42	TRAC	TGTGCAGTGAGGAATTCTGGAGGAAGCAATGCAAAGCTAACCTTC	CAVRNSGGSNAKLTF
1266	22	0.000136361	TRAV7-3		TRAJ49	TRAC	TGTGCAGTTCACACGGGTTACCAGAACTTCTATTTT	CAVHTGYQNFYF
1267	22	0.000136361	TRAV7D-3		TRAJ32	TRAC	TGTGCAACTTATGGGGGCAGTGGCAACAAGCTCATCTTT	CATYGGSGNKLIF
1268	22	0.000136361	TRAV7D-3		TRAJ34	TRAC	TGTGCAGTGAGCCCCCCTTCCAATACCGACAAAGTCGTCTTT	CAVSPPSNTDKVVF
1269	22	0.000136361	TRAV7D-3		TRAJ39	TRAC	TGTGCAGTGAGCAATGCAGGTGCCAAGCTCACATTC	CAVSNAGAKLTF
1270	22	0.000136361	TRAV7D-3		TRAJ39	TRAC	TGTGCAGTGAGCATGAATAATGCAGGTGCCAAGCTCACATTC	CAVSMNNAGAKLTF
1271	22	0.000136361	TRAV7D-3		TRAJ9	TRAC	TGTGCAGTGAGCCTGGGCTACAAACTTACCTTC	CAVSLGYKLTF
1272	22	0.000136361	TRAV8D-1		TRAJ17	TRAC	TGTGCTACTGATGCTTGCAGTGCAGGGAACAAGCTAACTTTT	CATDACSAGNKLTF
1273	22	0.000136361	TRAV8D-1		TRAJ50	TRAC	TGTGCCTCCTCCTCCTTCAGCAAGCTGGTGTTT	CASSSFSKLVF
1274	22	0.000136361	TRAV8D-2		TRAJ23	TRAC	TGTGCTACAGCCATGAATTATAACCAGGGGAAGCTTATCTTT	CATAMNYNQGKLIF
1275	22	0.000136361	TRAV8D-2		TRAJ56	TRAC	TGTGCTAAGGGTACTGGAGGCAATAATAAGCTGACTTTT	CAKGTGGNNKLTF
1276	22	0.000136361	TRAV8N-2		TRAJ48	TRAC	TGTGCTCACTATGGAAATGAGAAAATAACTTTT	CAHYGNEKITF
1277	22	0.000136361	TRAV9-4		TRAJ23	TRAC	TGTGCTGTGAATTATAACCAGGGGAAGCTTATCTTT	CAVNYNQGKLIF
1278	22	0.000136361	TRAV9-4		TRAJ4	TRAC	TGTGCTGTGACCCCATCTGGTAGCTTCAATAAGTTGACCTTT	CAVTPSGSFNKLTF
1279	22	0.000136361	TRDV1		TRAJ53	TRAC	TGTGGAGGGAAAGTGGATGGAGGCAGCAATTACAAACTGACATTT	CGGKVDGGSNYKLTF
1280	22	0.000136361	TRDV1		TRAJ53	TRAC	TGTGGAGGGAAAGCTTGGAACAGTGGAGGCAGCAATTACAAACTGACATTT	CGGKAWNSGGSNYKLTF
1281	22	0.000136361	TRDV1		TRAJ56	TRAC	TGTGGAGGGAAAGACGGGGCTACTGGAGGCAATAATAAGCTGACTTTT	CGGKDGATGGNNKLTF
1282	22	0.000136361	TRDV1		TRAJ57	TRAC	TGTGGAGGGAATCAAGGAGGGTCTGCGAAGCTCATCTTT	CGGNQGGSAKLIF
1283	21	0.000130162	TRAV1		TRAJ27	TRAC	TGTGCTGTGAGGGTTAACACCAATACAGGCAAATTAACCTTT	CAVRVNTNTGKLTF
1284	21	0.000130162	TRAV1		TRAJ31	TRAC	TGTGCTGTGAGGGGCCATAACAATAACAGAATCTTCTTT	CAVRGHNNNRIFF
1285	21	0.000130162	TRAV1		TRAJ32	TRAC	TGTGCTGTGAGGGAAGATGGGGGCAGTGGCAACAAGCTCATCTTT	CAVREDGGSGNKLIF
1286	21	0.000130162	TRAV1		TRAJ34	TRAC	TGTGCTGACCCCCCCTCCAATACCGACAAAGTCGTCTTT	CADPPSNTDKVVF
1287	21	0.000130162	TRAV1		TRAJ37	TRAC	TGTGCCTTTATAACAGGCAATACTAGAAAACTCATCTTT	CAFITGNTRKLIF
1288	21	0.000130162	TRAV1		TRAJ44	TRAC	TGTGCTGTGAGGCTCGTTACTGGCAGTGGTGGAAAACTCACTTTG	CAVRLVTGSGGKLTL
1289	21	0.000130162	TRAV10D		TRAJ40	TRAC	TGTGCAGCAAGCAGAGGAAACTACAAATACGTCTTT	CAASRGNYKYVF
1290	21	0.000130162	TRAV10D		TRAJ57	TRAC	TGTGCAGCAATGAATCAAGGAGGGTCTGCGAAGCTCATCTTT	CAAMNQGGSAKLIF
1291	21	0.000130162	TRAV10		TRAJ6	TRAC	TGTGCCCCAGGAGGAGGAAACTACAAACCTACGTTT	CAPGGGNYKPTF
1292	21	0.000130162	TRAV12-2		TRAJ44	TRAC	TGTGCTTTGAAGACTGGCAGTGGTGGAAAACTCACTTTG	CALKTGSGGKLTL
1293	21	0.000130162	TRAV12-2		TRAJ57	TRAC	TGTGCTCTCAATCAAGGAGGGTCTGCGAAGCTCATCTTT	CALNQGGSAKLIF
1294	21	0.000130162	TRAV12D-1		TRAJ31	TRAC	TGTGCTCTGAGGTCCCGGAATAACAATAACAGAATCTTCTTT	CALRSRNNNNRIFF
1295	21	0.000130162	TRAV12D-1		TRAJ43	TRAC	TGTGCTTTGAGGCGCAATAACAACAATGCCCCACGATTT	CALRRNNNNAPRF
1296	21	0.000130162	TRAV12D-1		TRAJ45	TRAC	TGTGCTTTGCGGACAGGAGGTGCAGATAGACTCACCTTT	CALRTGGADRLTF
1297	21	0.000130162	TRAV12D-1		TRAJ48	TRAC	TGTGCTCTCCCCAACTATGGAAATGAGAAAATAACTTTT	CALPNYGNEKITF
1298	21	0.000130162	TRAV12D-1		TRAJ52	TRAC	TGTGCTCTGAGGACTGGAGCTAACACTGGAAAGCTCACGTTT	CALRTGANTGKLTF
1299	21	0.000130162	TRAV12D-1		TRAJ9	TRAC	TGTGCTCTGAAAAGCATGGGCTACAAACTTACCTTC	CALKSMGYKLTF
1300	21	0.000130162	TRAV12D-2		TRAJ30	TRAC	TGTGCTTTGAGAGACACAAATGCTTACAAAGTCATCTTT	CALRDTNAYKVIF
1301	21	0.000130162	TRAV12D-3		TRAJ57	TRAC	TGTGCTTTGAGTGAAGGAGGGTCTGCGAAGCTCATCTTT	CALSEGGSAKLIF
1302	21	0.000130162	TRAV13-1		TRAJ12	TRAC	TGTGCTATGAGGACTGGAGGCTATAAAGTGGTCTTT	CAMRTGGYKVVF
1303	21	0.000130162	TRAV13-1		TRAJ26	TRAC	TGTGCTATGGGCTACTATGCCCAGGGATTAACCTTC	CAMGYYAQGLTF
1304	21	0.000130162	TRAV13-1		TRAJ52	TRAC	TGTGCTATGGAATCTGGAGCTAACACTGGAAAGCTCACGTTT	CAMESGANTGKLTF
1305	21	0.000130162	TRAV13-1		TRAJ9	TRAC	TGTGCTATGGAACGGGGGAACATGGGCTACAAACTTACCTTC	CAMERGNMGYKLTF
1306	21	0.000130162	TRAV13-1		TRAJ9	TRAC	TGTGCTATGGAACCTAGGAACATGGGCTACAAACTTACCTTC	CAMEPRNMGYKLTF
1307	21	0.000130162	TRAV13-4-DV7		TRAJ13	TRAC	TGTGCTATGGAAAAAAATTCTGGGACTTACCAGAGGTTT	CAMEKNSGTYQRF
1308	21	0.000130162	TRAV13-4-DV7		TRAJ31	TRAC	TGTGCTATGGAACGTTGGAACAATAACAGAATCTTCTTT	CAMERWNNNRIFF
1309	21	0.000130162	TRAV13-4-DV7		TRAJ31	TRAC	TGTGCTATGGAACCAAATAACAATAACAGAATCTTCTTT	CAMEPNNNNRIFF
1310	21	0.000130162	TRAV13-4-DV7		TRAJ33	TRAC	TGTGCTATGGAAGGGAGCAACTATCAGTTGATCTGG	CAMEGSNYQLIW
1311	21	0.000130162	TRAV13-4-DV7		TRAJ39	TRAC	TGTGCTATGGATAATAATGCAGGTGCCAAGCTCACATTC	CAMDNNAGAKLTF
1312	21	0.000130162	TRAV13-4-DV7		TRAJ4	TRAC	TGTGCTATGGAACCTGGTAGCTTCAATAAGTTGACCTTT	CAMEPGSFNKLTF
1313	21	0.000130162	TRAV13-4-DV7		TRAJ50	TRAC	TGTGGCTTCAAGCTGGTGTTT	CGFKLVF
1314	21	0.000130162	TRAV13-4-DV7		TRAJ52	TRAC	TGTGCTATGTGGGCTGGAGCTAACACTGGAAAGCTCACGTTT	CAMWAGANTGKLTF
1315	21	0.000130162	TRAV13-4-DV7		TRAJ53	TRAC	TGTGCTATACACAGTGGAGGCAGCAATTACAAACTGACATTT	CAIHSGGSNYKLTF
1316	21	0.000130162	TRAV13-4-DV7		TRAJ57	TRAC	TGTGCTATCCGAGGGTCTGCGAAGCTCATCTTT	CAIRGSAKLIF
1317	21	0.000130162	TRAV13D-1		TRAJ12	TRAC	TGTGGGACTGGAGGCTATAAAGTGGTCTTT	CGTGGYKVVF
1318	21	0.000130162	TRAV13D-1		TRAJ22	TRAC	TGTGCTATGGAACCTGGCAGCTGGCAACTCATCTTT	CAMEPGSWQLIF
1319	21	0.000130162	TRAV13D-1		TRAJ34	TRAC	TGTGCTATGGCCAATACCGACAAAGTCGTCTTT	CAMANTDKVVF
1320	21	0.000130162	TRAV13D-1		TRAJ39	TRAC	TGTGCTATGGGGAATAATGCAGGTGCCAAGCTCACATTC	CAMGNNAGAKLTF
1321	21	0.000130162	TRAV13D-1		TRAJ47	TRAC	TGTGCTATGGACTATGCAAACAAGATGATCTTT	CAMDYANKMIF
1322	21	0.000130162	TRAV13D-1		TRAJ48	TRAC	TGTGCTATGGCCAACTATGGAAATGAGAAAATAACTTTT	CAMANYGNEKITF
1323	21	0.000130162	TRAV13-4-DV7		TRAJ18	TRAC	TGTGCTTGCTCCAGAGGTTCAGCCTTAGGGAGGCTGCATTTT	CACSRGSALGRLHF
1324	21	0.000130162	TRAV13D-2		TRAJ35	TRAC	TGTGCTACGACAGGCTTTGCAAGTGCGCTGACATTT	CATTGFASALTF
1325	21	0.000130162	TRAV13D-2		TRAJ43	TRAC	TGTGCTATAGCCAACAATGCCCCACGATTT	CAIANNAPRF
1326	21	0.000130162	TRAV13D-3		TRAJ50	TRAC	TGTGCTATGAGGTCCTCCTCCTTCAGCAAGCTGGTGTTT	CAMRSSSFSKLVF
1327	21	0.000130162	TRAV13D-3		TRAJ50	TRAC	TGTGCTATGGAATCCTCCTCCTTCAGCAAGCTGGTGTTT	CAMESSSFSKLVF
1328	21	0.000130162	TRAV14-1		TRAJ31	TRAC	TGTGCAGCAAGTGGGAATAACAATAACAGAATCTTCTTT	CAASGNNNNRIFF
1329	21	0.000130162	TRAV14-1		TRAJ57	TRAC	TGTGCAGCAAGTGGCCTGAATCAAGGAGGGTCTGCGAAGCTCATCTTT	CAASGLNQGGSAKLIF
1330	21	0.000130162	TRAV14-1		TRAJ31	TRAC	TGTGCAGCAAGTGTCAACAGAATCTTCTTT	CAASVNRIFF
1331	21	0.000130162	TRAV14D-2		TRAJ12	TRAC	TGTGCAGCAGGGACTGGAGGCTATAAAGTGGTCTTT	CAAGTGGYKVVF
1332	21	0.000130162	TRAV14D-2		TRAJ33	TRAC	TGTGCAGCAAAGGATAGCAACTATCAGTTGATCTGG	CAAKDSNYQLIW
1333	21	0.000130162	TRAV14D-2		TRAJ45	TRAC	TGTGCAGCAAGTGAAACAGGAGGTGCAGATAGACTCACCTTT	CAASETGGADRLTF
1334	21	0.000130162	TRAV14D-3-DV8		TRAJ12	TRAC	TGTGCAGCAAGTGCAGGGACTGGAGGCTATAAAGTGGTCCTT	CAASAGTGGYKVVL
1335	21	0.000130162	TRAV14D-3-DV8		TRAJ27	TRAC	TGTGCAGCAAGCTCCAATACAGGCAAATTAACCTTT	CAASSNTGKLTF
1336	21	0.000130162	TRAV14D-3-DV8		TRAJ30	TRAC	TGTGCAGCGGCAAATGCTTACAAAGTCATCTTT	CAAANAYKVIF
1337	21	0.000130162	TRAV14D-3-DV8		TRAJ52	TRAC	TGTGCAGCAAGTGCGACTGGAGCTAACACTGGAAAGCTCACGTTT	CAASATGANTGKLTF
1338	21	0.000130162	TRAV14D-3-DV8		TRAJ58	TRAC	TGTGCAGCAAGGGCCATGCAGCAAGGCACTGGGTCTAAGCTGTCATTT	CAARAMQQGTGSKLSF
1339	21	0.000130162	TRAV14D-2		TRAJ45	TRAC	TGTGCAGCAAGTGCATTGAATACAGGAGGTGCAGATAGACTCACCTTT	CAASALNTGGADRLTF
1340	21	0.000130162	TRAV16D-DV11		TRAJ31	TRAC	TGTGCTATGAGAGAGGGAAACAATAACAGAATCTTCTTT	CAMREGNNNRIFF
1341	21	0.000130162	TRAV16D-DV11		TRAJ40	TRAC	TGTGCTATGAGAGAGGGTAATACAGGAAACTACAAATACGTCTTT	CAMREGNTGNYKYVF
1342	21	0.000130162	TRAV16N		TRAJ49	TRAC	TGTGCTATGAGAGAGGTCAACACGGGTTACCAGAACTTCTATTTT	CAMREVNTGYQNFYF
1343	21	0.000130162	TRAV19		TRAJ47	TRAC	TGCGCAGCGATGGACTATGCAAACAAGATGATCTTT	CAAMDYANKMIF
1344	21	0.000130162	TRAV19		TRAJ56	TRAC	TGCGCAGCAGCCCAAACTGGAGGCAATAATAAGCTGACTTTT	CAAAQTGGNNKLTF
1345	21	0.000130162	TRAV21/DV12		TRAJ49	TRAC	TGTATCCTGAGAGGAACGGGTTACCAGAACTTCTATTTT	CILRGTGYQNFYF
1346	21	0.000130162	TRAV21/DV12		TRAJ57	TRAC	TGTATCCTGAGAGTAGCGAATCAAGGAGGGTCTGCGAAGCTCATCTTT	CILRVANQGGSAKLIF
1347	21	0.000130162	TRAV3-3		TRAJ17	TRAC	TGCGCAGTCACCTCCCTGACTAACAGTGCAGGGAACAAGCTAACTTTT	CAVTSLTNSAGNKLTF
1348	21	0.000130162	TRAV3-3		TRAJ23	TRAC	TGCGCAGTCAGGAATTATAACCAGGGGAAGCTTATCTTT	CAVRNYNQGKLIF
1349	21	0.000130162	TRAV3-3		TRAJ24	TRAC	TGCGCAGTCAGAACAACTGCCAGTTTGGGGAAACTGCAGTTT	CAVRTTASLGKLQF
1350	21	0.000130162	TRAV3-3		TRAJ30	TRAC	TGCGCAGTCAGTGCAGAGAGGGGCACAAATGCTTACAAAGTCATCTTT	CAVSAERGTNAYKVIF
1351	21	0.000130162	TRAV3-3		TRAJ33	TRAC	TGCGCAGTCAGAGATAGCAACTATCAGTTGATCTGG	CAVRDSNYQLIW
1352	21	0.000130162	TRAV3-3		TRAJ49	TRAC	TGCGCAGTCAGTGCGGGCACGGGTTACCAGAACTTCTATTTT	CAVSAGTGYQNFYF
1353	21	0.000130162	TRAV3-3		TRAJ50	TRAC	TGCGCAGTCAGTGCATCCTCCTCCTTCAGCAAGCTGGTGTTT	CAVSASSSFSKLVF
1354	21	0.000130162	TRAV4-3		TRAJ30	TRAC	TGTGCTGCTGAAAATGCTTACAAAGTCATCTTT	CAAENAYKVIF
1355	21	0.000130162	TRAV4-3		TRAJ31	TRAC	TGTGCTGCTGAGGCTGATAACAATAACAGAATCTTCTTT	CAAEADNNNRIFF
1356	21	0.000130162	TRAV4-3		TRAJ43	TRAC	TGTGCTGCTGCTAATAACAACAATGCCCCACGATTT	CAAANNNNAPRF
1357	21	0.000130162	TRAV4-3		TRAJ44	TRAC	TGTGCTGCTGAGGCCTTTGGCAGTGGTGGAAAACTCACTTTG	CAAEAFGSGGKLTL
1358	21	0.000130162	TRAV4-3		TRAJ56	TRAC	TGTGCTGCTGATGGGGGGGCTACTGGAGGCAATAATAAGCTGACTTTT	CAADGGATGGNNKLTF
1359	21	0.000130162	TRAV4-3		TRAJ9	TRAC	TGTGCTGCTGAAAGCATGGGCTACAAACTTACCTTC	CAAESMGYKLTF
1360	21	0.000130162	TRAV4-4-DV10		TRAJ31	TRAC	TGTGCTGCTGAGGCCGGCAATAACAGAATCTTCTTT	CAAEAGNNRIFF
1361	21	0.000130162	TRAV4-4-DV10		TRAJ47	TRAC	TGTGCTGCTGAGCGCTATGCAAACAAGATGATCTTT	CAAERYANKMIF
1362	21	0.000130162	TRAV4D-3		TRAJ32	TRAC	TGTGCTGCGAGGGGTGGGGGCAGTGGCAACAAGCTCATCTTT	CAARGGGSGNKLIF
1363	21	0.000130162	TRAV5-1		TRAJ18	TRAC	TGCTCAGCAAGTAGAGGTTCAGCCTTAGGGAGGCTGCATTTT	CSASRGSALGRLHF
1364	21	0.000130162	TRAV5-1		TRAJ42	TRAC	TGCTCAGGTTCTGGAGGAAGCAATGCAAAGCTAACCTTC	CSGSGGSNAKLTF
1365	21	0.000130162	TRAV5-4		TRAJ44	TRAC	TGTGCTGCAAGTGCGGGTGGCAGTGGTGGAAAACTCACTTTG	CAASAGGSGGKLTL
1366	21	0.000130162	TRAV6-1		TRAJ32	TRAC	TGTGTTCTGGGGTATGGGGGCAGTGGCAACAAGCTCATCTTT	CVLGYGGSGNKLIF
1367	21	0.000130162	TRAV6-1		TRAJ35	TRAC	TGTGTTCTGGGTGATCGGGGCTTTGCAAGTGCGCTGACATTT	CVLGDRGFASALTF
1368	21	0.000130162	TRAV6-2		TRAJ45	TRAC	TGTGTTCTGGGTGGACTGACAGGAGGTGCAGATAGACTCACCTTT	CVLGGLTGGADRLTF
1369	21	0.000130162	TRAV6-5		TRAJ11	TRAC	TGTGCTCTCCATGACTCGGGATACAACAAACTCACTTTT	CALHDSGYNKLTF
1370	21	0.000130162	TRAV6-5		TRAJ37	TRAC	TGTGCTCTGAGGATAACAGGCAATACTAGAAAACTCATCTTT	CALRITGNTRKLIF
1371	21	0.000130162	TRAV6-6		TRAJ40	TRAC	TGTGCTCTGGGTGATACAGGAAACTACAAATACGTCTTT	CALGDTGNYKYVF
1372	21	0.000130162	TRAV6-6		TRAJ56	TRAC	TGTGCTCTGGGTTCTCCCTTTAATAAGCTGACTTTT	CALGSPFNKLTF
1373	21	0.000130162	TRAV6-7-DV9		TRAJ53	TRAC	TGCGCTCTGAGTGACGGTGGAGGCAGCAATTACAAACTGACATTT	CALSDGGGSNYKLTF
1374	21	0.000130162	TRAV6-7-DV9		TRAJ57	TRAC	TGCGCTCTGAGTAATCAAGGAGGGTCTGCGAAGCTCATCTTT	CALSNQGGSAKLIF
1375	21	0.000130162	TRAV6-3		TRAJ7	TRAC	TGTGCTATGAGGCACTACAGCAACAACAGACTTACTTTG	CAMRHYSNNRLTL
1376	21	0.000130162	TRAV6D-7		TRAJ15	TRAC	TGCGCTCTGAGTATCTACCAGGGAGGCAGAGCTCTGATATTT	CALSIYQGGRALIF
1377	21	0.000130162	TRAV6D-7		TRAJ45	TRAC	TGTGCTCTGGGCCCCAATACAGGAGGTGCAGATAGACTCACCTTT	CALGPNTGGADRLTF
1378	21	0.000130162	TRAV7-1		TRAJ4	TRAC	TGTGCAGTGAGCATTTTTGGTAGCTTCAATAAGTTGACCTTT	CAVSIFGSFNKLTF
1379	21	0.000130162	TRAV7-2		TRAJ31	TRAC	TGTGCAGCAAGCAAGAATAACAATAACAGAATCTTCTTT	CAASKNNNNRIFF
1380	21	0.000130162	TRAV7-2		TRAJ49	TRAC	TGTGCAGCAAGGGTGAACACGGGTTACCAGAACTTCTATTTT	CAARVNTGYQNFYF
1381	21	0.000130162	TRAV7-3		TRAJ47	TRAC	TGTGCAGTGAGCATGGATGCAAACAAGATGATCTTT	CAVSMDANKMIF
1382	21	0.000130162	TRAV7-4		TRAJ27	TRAC	TGTGCAGCTAGCTATAACACCAATACAGGCAAATTAACCTTT	CAASYNTNTGKLTF
1383	21	0.000130162	TRAV7-4		TRAJ49	TRAC	TGTGCAGCTAGTGAGACGGGTTACCAGAACTTCTATTTT	CAASETGYQNFYF
1384	21	0.000130162	TRAV7-5		TRAJ12	TRAC	TGTGCCAGGACTGGAGGCTATAAAGTGGTCTTT	CARTGGYKVVF
1385	21	0.000130162	TRAV7-5		TRAJ42	TRAC	TGTGCAATGAGAGGAGGAAGCAATGCAAAGCTAACCTTC	CAMRGGSNAKLTF
1386	21	0.000130162	TRAV7-2		TRAJ16	TRAC	TGTGCAGCAGCAACTTCAAGTGGCCAGAAGCTGGTTTTT	CAAATSSGQKLVF
1387	21	0.000130162	TRAV7D-3		TRAJ13	TRAC	TGTGCAGTGAGCATAGATTCTGGGACTTACCAGAGGTTT	CAVSIDSGTYQRF
1388	21	0.000130162	TRAV7D-3		TRAJ31	TRAC	TGTGCAGTGAGCGGGAATAACAATAACAGAATCTTCTTT	CAVSGNNNNRIFF
1389	21	0.000130162	TRAV7D-3		TRAJ42	TRAC	TGTGCAGTGACTGGAGGAAGCAATGCAAAGCTAACCTTC	CAVTGGSNAKLTF
1390	21	0.000130162	TRAV7D-3		TRAJ52	TRAC	TGTGCAGTTAACACTGGAGCTAACACTGGAAAGCTCACGTTT	CAVNTGANTGKLTF
1391	21	0.000130162	TRAV7D-3		TRAJ56	TRAC	TGTGCAGTTATGGCTACTGGAGGCAATAATAAGCTGACTTTT	CAVMATGGNNKLTF
1392	21	0.000130162	TRAV7D-5		TRAJ57	TRAC	TGTGCAATGGTGCCTCAAGGAGGGTCTGCGAAGCTCATCTTT	CAMVPQGGSAKLIF
1393	21	0.000130162	TRAV8-1		TRAJ42	TRAC	TGTGCTACTGACAGAAGCAATGCAAAGCTAACCTTC	CATDRSNAKLTF
1394	21	0.000130162	TRAV8D-1		TRAJ15	TRAC	TGTGCTACTGACCTGTACCAGGGAGGCAGAGCTCTGATATTT	CATDLYQGGRALIF
1395	21	0.000130162	TRAV8D-1		TRAJ26	TRAC	TGTGCTACTGATCCCTATGCCCAGGGATTAACCTTC	CATDPYAQGLTF
1396	21	0.000130162	TRAV8D-1		TRAJ42	TRAC	TGTGCTTCTGGAGGAAGCAATGCAAAGCTAACCTTC	CASGGSNAKLTF
1397	21	0.000130162	TRAV8D-1		TRAJ44	TRAC	TGTGCTACTGGCAGTGGTGGAAAACTCACTTTG	CATGSGGKLTL
1398	21	0.000130162	TRAV8D-2		TRAJ15	TRAC	TGTGCTACAGACCAGGGAGGCAGAGCTCTGATATTT	CATDQGGRALIF
1399	21	0.000130162	TRAV8D-2		TRAJ26	TRAC	TGTGCTACAGATGGAAATAACTATGCCCAGGGATTAACCTTC	CATDGNNYAQGLTF
1400	21	0.000130162	TRAV8D-2		TRAJ32	TRAC	TGTGCTACCCATGGGGGCAGTGGCAACAAGCTCATCTTT	CATHGGSGNKLIF
1401	21	0.000130162	TRAV8D-2		TRAJ37	TRAC	TGTGCTACAGATCCAGGCAATACTAGAAAACTCATCTTT	CATDPGNTRKLIF
1402	21	0.000130162	TRAV8D-2		TRAJ39	TRAC	TGTGCTACAGATAATAATGCAGGTGCCAAGCTCACATTC	CATDNNAGAKLTF
1403	21	0.000130162	TRAV8D-2		TRAJ4	TRAC	TGTGCTACAGCCCCATCTGGTAGCTTCAATAAGTTGACCTTT	CATAPSGSFNKLTF
1404	21	0.000130162	TRAV8D-2		TRAJ44	TRAC	TGTGCTATTGGCAGTGGTGGAAAACTCACTTTG	CAIGSGGKLTL
1405	21	0.000130162	TRAV8D-2		TRAJ7	TRAC	TGTGCTACAGATGGGAACTACAGCAACAACAGACTTACTTTG	CATDGNYSNNRLTL
1406	21	0.000130162	TRAV8N-2		TRAJ13	TRAC	TGTGCTACTAATTCTGGGACTTACCAGAGGTTT	CATNSGTYQRF
1407	21	0.000130162	TRAV8N-2		TRAJ43	TRAC	TGTGCTGCCAATAACAACAATGCCCCACGATTT	CAANNNNAPRF
1408	21	0.000130162	TRAV9D-4		TRAJ23	TRAC	TGTGCTCTGAGGGAGTATAACCAGGGGAAGCTTATCTTT	CALREYNQGKLIF
1409	21	0.000130162	TRAV9D-4		TRAJ6	TRAC	TGTGCTCTGAGCATTTCGGGAGGAAACTACAAACCTACGTTT	CALSISGGNYKPTF
1410	21	0.000130162	TRDV1		TRAJ48	TRAC	TGTGGAGGGAAAAGGGACTATGGAAATGAGAAAATAACTTTT	CGGKRDYGNEKITF
1411	20	0.000123964	TRAV1		TRAJ27	TRAC	TGTGCTGTGAGGGATCTGGACACCAATACAGGCAAATTAACCTTT	CAVRDLDTNTGKLTF
1412	20	0.000123964	TRAV1		TRAJ32	TRAC	TGTGCTGCGTATGGGGGCAGTGGCAACAAGCTCATCTTT	CAAYGGSGNKLIF
1413	20	0.000123964	TRAV10D		TRAJ56	TRAC	TGTGCAGCAAGCATGGCTACTGGAGGCAATAATAAGCTGACTTTT	CAASMATGGNNKLTF
1414	20	0.000123964	TRAV10N		TRAJ22	TRAC	TGTGCAGCAACCGCATCTTCTGGCAGCTGGCAACTCATCTTT	CAATASSGSWQLIF
1415	20	0.000123964	TRAV12-1		TRAJ27	TRAC	TGTGCTCTGAGTGATAACACCAATACAGGCAAATTAACCTTT	CALSDNTNTGKLTF
1416	20	0.000123964	TRAV12-1		TRAJ32	TRAC	TGTGCTTTTCCCGTGGGGGGCAGTGGCAACAAGCTCATCTTT	CAFPVGGSGNKLIF
1417	20	0.000123964	TRAV12-2		TRAJ39	TRAC	TGTGCTTTGAGTGATAATGCAGGTGCCAAGCTCACATTC	CALSDNAGAKLTF
1418	20	0.000123964	TRAV12-3		TRAJ16	TRAC	TGTGCTTTGCCTCCTGCAACTTCAAGTGGCCAGAAGCTGGTTTTT	CALPPATSSGQKLVF
1419	20	0.000123964	TRAV12D-1		TRAJ15	TRAC	TGTGCTTTGAGCCAGGGAGGCAGAGCTCTGATATTT	CALSQGGRALIF
1420	20	0.000123964	TRAV12D-1		TRAJ56	TRAC	TGTGCTCTGAGTGAGGCTACTGGAGGCAATAATAAGCTGACTTTT	CALSEATGGNNKLTF
1421	20	0.000123964	TRAV12D-1		TRAJ58	TRAC	TGTGCTCTGGAGCAAGGCACTGGGTCTAAGCTGTCATTT	CALEQGTGSKLSF
1422	20	0.000123964	TRAV12D-2		TRAJ18	TRAC	TGTGCTTTGAGGAGAGGTTCAGCCTTAGGGAGGCTGCATTTT	CALRRGSALGRLHF
1423	20	0.000123964	TRAV12D-2		TRAJ30	TRAC	TGTGCTTTGAGTGGAGACACAAATGCTTACAAAGTCATCTTT	CALSGDTNAYKVIF
1424	20	0.000123964	TRAV12D-2		TRAJ31	TRAC	TGTGCTTTGAGGAATAACAATAACAGAATCTTCTTT	CALRNNNNRIFF
1425	20	0.000123964	TRAV12D-2		TRAJ34	TRAC	TGTGCTTTGAGTGCCCTCAATACCGACAAAGTCGTCTTT	CALSALNTDKVVF
1426	20	0.000123964	TRAV12D-2		TRAJ52	TRAC	TGTGCTTTGGAAACTGGAGCTAACACTGGAAAGCTCACGTTT	CALETGANTGKLTF
1427	20	0.000123964	TRAV12D-2		TRAJ52	TRAC	TGTGCTTTGAGTGATTGGCCTGGAGCTAACACTGGAAAGCTCACGTTT	CALSDWPGANTGKLTF
1428	20	0.000123964	TRAV12D-2		TRAJ58	TRAC	TGTGCTTTGAGTGAGCAAGGCACTGGGTCTAAGCTGTCATTT	CALSEQGTGSKLSF
1429	20	0.000123964	TRAV12D-3		TRAJ40	TRAC	TGTGCTTTGAGTAATACAGGAAACTACAAATACGTCTTT	CALSNTGNYKYVF
1430	20	0.000123964	TRAV13-1		TRAJ53	TRAC	TGTGCTATGGAACGAGGTGGAGGCAGCAATTACAAACTGACATTT	CAMERGGGSNYKLTF
1431	20	0.000123964	TRAV13-4-DV7		TRAJ27	TRAC	TGTGCTATCAACACCAATACAGGCAAATTAACCTTT	CAINTNTGKLTF
1432	20	0.000123964	TRAV13-4-DV7		TRAJ27	TRAC	TGTGCTATCGCTAACACCAATACAGGCAAATTAACCTTT	CAIANTNTGKLTF
1433	20	0.000123964	TRAV13-4-DV7		TRAJ31	TRAC	TGTGCTATGGAACGAGGGGGCAATAACAGAATCTTCTTT	CAMERGGNNRIFF
1434	20	0.000123964	TRAV13-4-DV7		TRAJ32	TRAC	TGTGCTATGGACTCTTATGGGGGCAGTGGCAACAAGCTCATCTTT	CAMDSYGGSGNKLIF
1435	20	0.000123964	TRAV13-4-DV7		TRAJ34	TRAC	TGTGCTATGGAACGTAGCATTACCGACAAAGTCGTCTTT	CAMERSITDKVVF
1436	20	0.000123964	TRAV13-4-DV7		TRAJ39	TRAC	TGTGCTCCCAATAATAATGCAGGTGCCAAGCTCACATTC	CAPNNNAGAKLTF
1437	20	0.000123964	TRAV13-4-DV7		TRAJ40	TRAC	TGTGCTATGGAACGTACAGGAAACTACAAATACGTCTTT	CAMERTGNYKYVF
1438	20	0.000123964	TRAV13-4-DV7		TRAJ42	TRAC	TGTGCTATAGCTGGAGGAAGCAATGCAAAGCTAACCTTC	CAIAGGSNAKLTF
1439	20	0.000123964	TRAV13-4-DV7		TRAJ52	TRAC	TGTGCTATGGTGAACACTGGAGCTAACACTGGAAAGCTCACGTTT	CAMVNTGANTGKLTF
1440	20	0.000123964	TRAV13-4-DV7		TRAJ57	TRAC	TGTGCTATGGAGAACCAAGGAGGGTCTGCGAAGCTCATCTTT	CAMENQGGSAKLIF
1441	20	0.000123964	TRAV13-4-DV7		TRAJ6	TRAC	TGTGCTATGGAAACCTCAGGAGGAAACTACAAACCTACGTTT	CAMETSGGNYKPTF
1442	20	0.000123964	TRAV13D-1		TRAJ22	TRAC	TGTGCTATGGTGAGGACTTCTGGCAGCTGGCAACTCATCTTT	CAMVRTSGSWQLIF
1443	20	0.000123964	TRAV13D-1		TRAJ26	TRAC	TGTGCTATGGAACGTAACTATGCCCAGGGATTAACCTTC	CAMERNYAQGLTF
1444	20	0.000123964	TRAV13D-1		TRAJ31	TRAC	TGTGCTTACAATAACAGAATCTTCTTT	CAYNNRIFF
1445	20	0.000123964	TRAV13D-1		TRAJ31	TRAC	TGTGCTATGGACTCCCACAATAACAGAATCTTCTTT	CAMDSHNNRIFF
1446	20	0.000123964	TRAV13D-1		TRAJ32	TRAC	TGTGCTATGGATGGGGGCAGTGGCAACAAGCTCATCTTT	CAMDGGSGNKLIF
1447	20	0.000123964	TRAV13D-1		TRAJ45	TRAC	TGTGCTATGGAACGGACAGGAGGTGCAGATAGACTCACCTTT	CAMERTGGADRLTF
1448	20	0.000123964	TRAV13D-1		TRAJ45	TRAC	TGTGCTATGCTGAATACAGGAGGTGCAGATAGACTCACCTTT	CAMLNTGGADRLTF
1449	20	0.000123964	TRAV13D-2		TRAJ23	TRAC	TGTGCTATGGAACGGAGTTATAACCAGGGGAAGCTTATCTTT	CAMERSYNQGKLIF
1450	20	0.000123964	TRAV13D-2		TRAJ37	TRAC	TGTGCCTCAACAGGCAATACTAGAAAACTCATCTTT	CASTGNTRKLIF
1451	20	0.000123964	TRAV13D-3		TRAJ32	TRAC	TGTGCGGTAGATGGGGGCAGTGGCAACAAGCTCATCTTT	CAVDGGSGNKLIF
1452	20	0.000123964	TRAV13N-1		TRAJ21	TRAC	TGTGCTATTAATTACAACGTGCTTTACTTC	CAINYNVLYF
1453	20	0.000123964	TRAV13N-2		TRAJ35	TRAC	TGTGCTATGGAGCGGGGCTTTGCAAGTGCGCTGACATTT	CAMERGFASALTF
1454	20	0.000123964	TRAV14D-1		TRAJ21	TRAC	TGTGCAGCAATTCCTAATTACAACGTGCTTTACTTC	CAAIPNYNVLYF
1455	20	0.000123964	TRAV14D-1		TRAJ26	TRAC	TGTGCAGCAAGTGAGGATAACTATGCCCAGGGATTAACCTTC	CAASEDNYAQGLTF
1456	20	0.000123964	TRAV14D-1		TRAJ26	TRAC	TGTGCAGCAGCACGAAATAACTATGCCCAGGGATTAACCTTC	CAAARNNYAQGLTF
1457	20	0.000123964	TRAV14D-1		TRAJ57	TRAC	TGTGCAGCAACCCAAGGAGGGTCTGCGAAGCTCATCTTT	CAATQGGSAKLIF
1458	20	0.000123964	TRAV14D-1		TRAJ57	TRAC	TGTGCAGCCCGTCAAGGAGGGTCTGCGAAGCTCATCTTT	CAARQGGSAKLIF
1459	20	0.000123964	TRAV14D-3-DV8		TRAJ18	TRAC	TGTGCAGCCAGAGGTTCAGCCTTAGGGAGGCTGCATTTT	CAARGSALGRLHF
1460	20	0.000123964	TRAV14D-3-DV8		TRAJ28	TRAC	TGTGCAGCAAGTGCACCCCCAGGCACTGGGAGTAACAGGCTCACTTTT	CAASAPPGTGSNRLTF
1461	20	0.000123964	TRAV14D-3-DV8		TRAJ35	TRAC	TGTGCAGCATCAAAGACAGGCTTTGCAAGTGCGCTGACATTT	CAASKTGFASALTF
1462	20	0.000123964	TRAV14D-3-DV8		TRAJ43	TRAC	TGTGCAGCAAGGGTTAACAACAATGCCCCACGATTT	CAARVNNNAPRF
1463	20	0.000123964	TRAV14D-3-DV8		TRAJ43	TRAC	TGTGCAGCAAGTGCAAATAACAACAATGCCCCACGATTT	CAASANNNNAPRF
1464	20	0.000123964	TRAV14D-3-DV8		TRAJ48	TRAC	TGTGCAGCAAGTGGAGGAAATGAGAAAATAACTTTT	CAASGGNEKITF
1465	20	0.000123964	TRAV14D-3-DV8		TRAJ52	TRAC	TGTGCAGCAAGTGCAGAGGGAGCTAACACTGGAAAGCTCACGTTT	CAASAEGANTGKLTF
1466	20	0.000123964	TRAV14D-3-DV8		TRAJ53	TRAC	TGTGCAGCAAGTCGTGGAGGCAGCAATTACAAACTGACATTT	CAASRGGSNYKLTF
1467	20	0.000123964	TRAV16N		TRAJ18	TRAC	TGTGCTATGAGAGAGAGAGGTTCAGCCTTAGGGAGGCTGCATTTT	CAMRERGSALGRLHF
1468	20	0.000123964	TRAV16N		TRAJ33	TRAC	TGTGCTATGAGAGAGGGCGGGAGCAACTATCAGTTGATCTGG	CAMREGGSNYQLIW
1469	20	0.000123964	TRAV16N		TRAJ39	TRAC	TGTGCTATGAGAGAGGGCAGTAATGCAGGTGCCAAGCTCACATTC	CAMREGSNAGAKLTF
1470	20	0.000123964	TRAV17		TRAJ50	TRAC	TGTGCACTGGAGGGGGTGGCCTCCTCCTTCAGCAAGCTGGTGTTT	CALEGVASSFSKLVF
1471	20	0.000123964	TRAV18		TRAJ57	TRAC	TGTGCAGGAATAAGTCAAGGAGGGTCTGCGAAGCTCATCTTT	CAGISQGGSAKLIF
1472	20	0.000123964	TRAV19		TRAJ57	TRAC	TGCGCAGCAGTGAATCAAGGAGGGTCTGCGAAGCTCATCTTT	CAAVNQGGSAKLIF
1473	20	0.000123964	TRAV23		TRAJ37	TRAC	TGCCATCTACTTCTGTGCCCTGGGCCTCTAACAGGCAATACTAGAAAACTCATCTTT	CHLLLCPGPLTGNTRKLIF
1474	20	0.000123964	TRAV3-1		TRAJ33	TRAC	TGCGCAGTCAGGCTCAACTATCAGTTGATCTGG	CAVRLNYQLIW
1475	20	0.000123964	TRAV3-3		TRAJ22	TRAC	TGCGCAGTCAGTGCATCTTCTGGCAGCTGGCAACTCATCTTT	CAVSASSGSWQLIF
1476	20	0.000123964	TRAV3-3		TRAJ27	TRAC	TGCGCAGTCAGTTATAACACCAATACAGGCAAATTAACCTTT	CAVSYNTNTGKLTF
1477	20	0.000123964	TRAV3-3		TRAJ35	TRAC	TGCGCAGTCAGTGCACGGGGCTTTGCAAGTGCGCTGACATTT	CAVSARGFASALTF
1478	20	0.000123964	TRAV3-3		TRAJ40	TRAC	TGCGCAGTCATCTCTACAGGAAACTACAAATACGTCTTT	CAVISTGNYKYVF
1479	20	0.000123964	TRAV3-3		TRAJ42	TRAC	TGCGCAGTCAGTGCTGGAGGAAGCAATGCAAAGCTAACCTTC	CAVSAGGSNAKLTF
1480	20	0.000123964	TRAV3-3		TRAJ43	TRAC	TGCGCAGTCAATAACAACAATGCCCCACGATTT	CAVNNNNAPRF
1481	20	0.000123964	TRAV3-3		TRAJ43	TRAC	TGCGCAGTCAGTGTCGGCAACAACAATGCCCCACGATTT	CAVSVGNNNAPRF
1482	20	0.000123964	TRAV3-3		TRAJ6	TRAC	TGCGCAGGAGGAAACTACAAACCTACGTTT	CAGGNYKPTF
1483	20	0.000123964	TRAV3-4		TRAJ17	TRAC	TGCGCAGTCAGTGTCAACAGTGCAGGGAACAAGCTAACTTTT	CAVSVNSAGNKLTF
1484	20	0.000123964	TRAV4-2		TRAJ40	TRAC	TGTGCTGCTGAAGGAGGAAACTACAAATACGTCTTT	CAAEGGNYKYVF
1485	20	0.000123964	TRAV4-3		TRAJ30	TRAC	TGTGCTGCTGAGGCGAGGGCTTACAAAGTCATCTTT	CAAEARAYKVIF
1486	20	0.000123964	TRAV4-3		TRAJ32	TRAC	TGTGCTGCCCATGGGGGCAGTGGCAACAAGCTCATCTTT	CAAHGGSGNKLIF
1487	20	0.000123964	TRAV4-3		TRAJ32	TRAC	TGTGCTGCTTTGTATGGGGGCAGTGGCAACAAGCTCATCTTT	CAALYGGSGNKLIF
1488	20	0.000123964	TRAV4-3		TRAJ40	TRAC	TGTGCTGCTGAGGCAGGAAACTACAAATACGTCTTT	CAAEAGNYKYVF
1489	20	0.000123964	TRAV4-3		TRAJ58	TRAC	TGTGCTGCTGAGAGCGAAGGCACTGGGTCTAAGCTGTCATTT	CAAESEGTGSKLSF
1490	20	0.000123964	TRAV4-4-DV10		TRAJ21	TRAC	TGTGCTGCTGAGTTCATGCCTAATTACAACGTGCTTTACTTC	CAAEFMPNYNVLYF
1491	20	0.000123964	TRAV4-4-DV10		TRAJ37	TRAC	TGTGCTGCTGAGGCCCCAGGCAATACTAGAAAACTCATCTTT	CAAEAPGNTRKLIF
1492	20	0.000123964	TRAV4-4-DV10		TRAJ37	TRAC	TGTGCTGTCGGCCTCTTAACAGGCAATACTAGAAAACTCATCTTT	CAVGLLTGNTRKLIF
1493	20	0.000123964	TRAV4-4-DV10		TRAJ40	TRAC	TGTGCTGCTGAGGATACAGGAAACTACAAATACGTCTTT	CAAEDTGNYKYVF
1494	20	0.000123964	TRAV4-4-DV10		TRAJ42	TRAC	TGTGCTGCTCGAAATTCTGGAGGAAGCAATGCAAAGCTAACCTTC	CAARNSGGSNAKLTF
1495	20	0.000123964	TRAV4-4-DV10		TRAJ47	TRAC	TGTGCTGCTGGCATGGACTATGCAAACAAGATGATCTTT	CAAGMDYANKMIF
1496	20	0.000123964	TRAV4-4-DV10		TRAJ47	TRAC	TGTGCTGCTGAGGCGAGAGGCTATGCAAACAAGATGATCTTT	CAAEARGYANKMIF
1497	20	0.000123964	TRAV4D-3		TRAJ15	TRAC	TGTGCTGCTGAAGGCAGAGCTCTGATATTT	CAAEGRALIF
1498	20	0.000123964	TRAV4D-4		TRAJ39	TRAC	TGTGCTGCTGACAATAATGCAGGTGCCAAGCTCACATTC	CAADNNAGAKLTF
1499	20	0.000123964	TRAV4N-4		TRAJ18	TRAC	TGTGCTGCAAGAGGTTCAGCCTTAGGGAGGCTGCATTTT	CAARGSALGRLHF
1500	20	0.000123964	TRAV4N-4		TRAJ50	TRAC	TGTGCTGCTGAGGCGGCCTCCTCCTTCAGCAAGCTGGTGTTT	CAAEAASSFSKLVF
1501	20	0.000123964	TRAV6-5		TRAJ23	TRAC	TGTGCTCTGGATATGAATTATAACCAGGGGAAGCTTATCTTT	CALDMNYNQGKLIF
1502	20	0.000123964	TRAV6-5		TRAJ43	TRAC	TGTGCTCTGAGTCTCAATAACAACAATGCCCCACGATTT	CALSLNNNNAPRF
1503	20	0.000123964	TRAV6-5		TRAJ45	TRAC	TGTGCTCTGAGGAATACAGGAGGTGCAGATAGACTCACCTTT	CALRNTGGADRLTF
1504	20	0.000123964	TRAV6-6		TRAJ17	TRAC	TGTGCTCTGGGTAACAGTGCAGGGAACAAGCTAACTTTT	CALGNSAGNKLTF
1505	20	0.000123964	TRAV6-6		TRAJ30	TRAC	TGTGCTCTGGGGAACACAAATGCTTACAAAGTCATCTTT	CALGNTNAYKVIF
1506	20	0.000123964	TRAV6-6		TRAJ33	TRAC	TGTGCTCTGGGTGATAGCAACTATCAGTTGATCTGG	CALGDSNYQLIW
1507	20	0.000123964	TRAV6-7-DV9		TRAJ18	TRAC	TGCGCTCTGAGAGGTTCAGCCTTAGGGAGGCTGCATTTT	CALRGSALGRLHF
1508	20	0.000123964	TRAV6-7-DV9		TRAJ33	TRAC	TGCGCTCTGAGTGATCGCAACTATCAGTTGATCTGG	CALSDRNYQLIW
1509	20	0.000123964	TRAV6-7-DV9		TRAJ37	TRAC	TGTGCTCTGAGTGAAGGCAATACTAGAAAACTCATCTTT	CALSEGNTRKLIF
1510	20	0.000123964	TRAV6-7-DV9		TRAJ39	TRAC	TGCGCCCAGAATAATAATGCAGGTGCCAAGCTCACATTC	CAQNNNAGAKLTF
1511	20	0.000123964	TRAV6-7-DV9		TRAJ43	TRAC	TGCGCTCTGAGTGATACTAACAACAATGCCCCACGATTT	CALSDTNNNAPRF
1512	20	0.000123964	TRAV6-7-DV9		TRAJ48	TRAC	TGTGCTCTGGGGTACTATGGAAATGAGAAAATAACTTTT	CALGYYGNEKITF
1513	20	0.000123964	TRAV6-7-DV9		TRAJ50	TRAC	TGCGCTCTGAGTGATCCCTCCTCCTTCAGCAAGCTGGTGTTT	CALSDPSSFSKLVF
1514	20	0.000123964	TRAV6-7-DV9		TRAJ50	TRAC	TGTGCTCTGGGGTCCTTCCCCTCCTCCTTCAGCAAGCTGGTGTTT	CALGSFPSSFSKLVF
1515	20	0.000123964	TRAV6D-4		TRAJ30	TRAC	TGTGCTCTGGCGGAGGGCACAAATGCTTACAAAGTCATCTTT	CALAEGTNAYKVIF
1516	20	0.000123964	TRAV6D-7		TRAJ27	TRAC	TGTGCTCTGGGTAACACCAATACAGGCAAATTAACCTTT	CALGNTNTGKLTF
1517	20	0.000123964	TRAV6D-7		TRAJ5	TRAC	TGCGCTCTGAGTGCGACACAGGTTGTGGGGCAGCTCACTTTC	CALSATQVVGQLTF
1518	20	0.000123964	TRAV7-1		TRAJ11	TRAC	TGTGCAGTGAGCCCCCATGACTCGGGATACAACAAACTCACTTTT	CAVSPHDSGYNKLTF
1519	20	0.000123964	TRAV7-1		TRAJ43	TRAC	TGTGCAGTGAGCTGGAACAACAATGCCCCACGATTT	CAVSWNNNAPRF
1520	20	0.000123964	TRAV7-2		TRAJ17	TRAC	TGTGCAGCAAGCTTGACTAACAGTGCAGGGAACAAGCTAACTTTT	CAASLTNSAGNKLTF
1521	20	0.000123964	TRAV7-2		TRAJ23	TRAC	TGTGCAGCAAGGAATTATAACCAGGGGAAGCTTATCTTT	CAARNYNQGKLIF
1522	20	0.000123964	TRAV7-2		TRAJ28	TRAC	TGTGCAGCTCTACCAGGCACTGGGAGTAACAGGCTCACTTTT	CAALPGTGSNRLTF
1523	20	0.000123964	TRAV7-2		TRAJ42	TRAC	TGTGCAGCAAGTCCTGGAGGAAGCAATGCAAAGCTAACCTTC	CAASPGGSNAKLTF
1524	20	0.000123964	TRAV7-3		TRAJ26	TRAC	TGTGCAGTGAGCAGAGACTATGCCCAGGGATTAACCTTC	CAVSRDYAQGLTF
1525	20	0.000123964	TRAV7-3		TRAJ37	TRAC	TGTGCAGTGAGAATAACAGGCAATACTAGAAAACTCATCTTT	CAVRITGNTRKLIF
1526	20	0.000123964	TRAV7-3		TRAJ57	TRAC	TGTGCATCGAATCAAGGAGGGTCTGCGAAGCTCATCTTT	CASNQGGSAKLIF
1527	20	0.000123964	TRAV7-4		TRAJ39	TRAC	TGTGCAGCTAGGAATAATAATGCAGGTGCCAAGCTCACATTC	CAARNNNAGAKLTF
1528	20	0.000123964	TRAV7-5		TRAJ37	TRAC	TGTGCAATGAGCATCACAGGCAATACTAGAAAACTCATCTTT	CAMSITGNTRKLIF
1529	20	0.000123964	TRAV7-5		TRAJ39	TRAC	TGTGCAATGAGCCTCGGTGCCAAGCTCACATTC	CAMSLGAKLTF
1530	20	0.000123964	TRAV7-5		TRAJ42	TRAC	TGTGCAATGAGCCGAGTTAATTCTGGAGGAAGCAATGCAAAGCTAACCTTC	CAMSRVNSGGSNAKLTF
1531	20	0.000123964	TRAV7-5		TRAJ49	TRAC	TGTGCAGTGAACACGGGTTACCAGAACTTCTATTTT	CAVNTGYQNFYF
1532	20	0.000123964	TRAV7-5		TRAJ56	TRAC	TGTGCAGTGAGCAACATGGCTACTGGAGGCAATAATAAGCTGACTTTT	CAVSNMATGGNNKLTF
1533	20	0.000123964	TRAV7D-3		TRAJ22	TRAC	TGTGCAGTGACGTCTGGCAGCTGGCAACTCATCTTT	CAVTSGSWQLIF
1534	20	0.000123964	TRAV7D-3		TRAJ22	TRAC	TGTGCAGTGAGCAGGTCTTCTGGCAGCTGGCAACTCATCTTT	CAVSRSSGSWQLIF
1535	20	0.000123964	TRAV7D-3		TRAJ37	TRAC	TGTGCAGTGAGCATGGCAGGCAATACTAGAAAACTCATCTTT	CAVSMAGNTRKLIF
1536	20	0.000123964	TRAV7D-3		TRAJ53	TRAC	TGTGCAGTGAGCCACAGTGGAGGCAGCAATTACAAACTGACATTT	CAVSHSGGSNYKLTF
1537	20	0.000123964	TRAV7D-3		TRAJ9	TRAC	TGTGCAGTGAACATGGGCTACAAACTTACCTTC	CAVNMGYKLTF
1538	20	0.000123964	TRAV7D-5		TRAJ28	TRAC	TGTGCAATGAGTCTACCAGGCACTGGGAGTAACAGGCTCACTTTT	CAMSLPGTGSNRLTF
1539	20	0.000123964	TRAV7D-5		TRAJ9	TRAC	TGTGCAATGAGGACTAGGAACATGGGCTACAAACTTACCTTC	CAMRTRNMGYKLTF
1540	20	0.000123964	TRAV8D-1		TRAJ37	TRAC	TGTGCCATAACAGGCAATACTAGAAAACTCATCTTT	CAITGNTRKLIF
1541	20	0.000123964	TRAV8D-1		TRAJ49	TRAC	TGTGCTACGAACACGGGTTACCAGAACTTCTATTTT	CATNTGYQNFYF
1542	20	0.000123964	TRAV8D-1		TRAJ50	TRAC	TGTGCCCCTTTAGCATCCTCCTCCTTCAGCAAGCTGGTGTTT	CAPLASSSFSKLVF
1543	20	0.000123964	TRAV8D-1		TRAJ9	TRAC	TGTGCTACTGGGAACATGGGCTACAAACTTACCTTC	CATGNMGYKLTF
1544	20	0.000123964	TRAV8D-2		TRAJ23	TRAC	TGTGCTACAAGAATGAATTATAACCAGGGGAAGCTTATCTTT	CATRMNYNQGKLIF
1545	20	0.000123964	TRAV8D-2		TRAJ39	TRAC	TGTGCTACAGATTCGGATAATGCAGGTGCCAAGCTCACATTC	CATDSDNAGAKLTF
1546	20	0.000123964	TRAV8D-2		TRAJ5	TRAC	TGTGCTACAGATGTGACACAGGTTGTGGGGCAGCTCACTTTC	CATDVTQVVGQLTF
1547	20	0.000123964	TRAV8D-2		TRAJ53	TRAC	TGTGCTCGTCGGAACAGTGGAGGCAGCAATTACAAACTGACATTT	CARRNSGGSNYKLTF
1548	20	0.000123964	TRAV8D-2		TRAJ9	TRAC	TGTGCTACAGATAACATGGGCTACAAACTTACCTTC	CATDNMGYKLTF
1549	20	0.000123964	TRAV8N-2		TRAJ23	TRAC	TGTGCTACTGATTATAACCAGGGGAAGCTTATCTTT	CATDYNQGKLIF
1550	20	0.000123964	TRAV9D-4		TRAJ15	TRAC	TGTGCTGTGAGCCTCTACCAGGGAGGCAGAGCTCTGATATTT	CAVSLYQGGRALIF
1551	20	0.000123964	TRAV9D-4		TRAJ27	TRAC	TGTGCTGTGAGCGCGAATACAGGCAAATTAACCTTT	CAVSANTGKLTF
1552	20	0.000123964	TRAV9D-4		TRAJ44	TRAC	TGTGCTCTGAGCATGTTTGGCAGTGGTGGAAAACTCACTTTG	CALSMFGSGGKLTL
1553	20	0.000123964	TRAV9N-3		TRAJ52	TRAC	TGTGCTGTGAGCGCGCACACTGGAGCTAACACTGGAAAGCTCACGTTT	CAVSAHTGANTGKLTF
1554	19	0.000117766	TRAV1		TRAJ23	TRAC	TGTGCTGTGAGGGATCGAAGGTATAACCAGGGGAAGCTTATCTTT	CAVRDRRYNQGKLIF
1555	19	0.000117766	TRAV1		TRAJ32	TRAC	TGTGCTGTGGCTTATGGGGGCAGTGGCAACAAGCTCATCTTT	CAVAYGGSGNKLIF
1556	19	0.000117766	TRAV1		TRAJ34	TRAC	TGTGCTGTGAGGGTTTCCAATACCGACAAAGTCGTCTTT	CAVRVSNTDKVVF
1557	19	0.000117766	TRAV1		TRAJ39	TRAC	TGTGCTGTGAATGCAGGTGCCAAGCTCACATTC	CAVNAGAKLTF
1558	19	0.000117766	TRAV1		TRAJ9	TRAC	TGTGCTGTGATTAGGAACATGGGCTACAAACTTACCTTC	CAVIRNMGYKLTF
1559	19	0.000117766	TRAV10D		TRAJ11	TRAC	TGTGCAGCGAGCGACTCGGGATACAACAAACTCACTTTT	CAASDSGYNKLTF
1560	19	0.000117766	TRAV10D		TRAJ40	TRAC	TGTGCAGCAAGCATGGGAACAGGAAACTACAAATACGTCTTT	CAASMGTGNYKYVF
1561	19	0.000117766	TRAV10D		TRAJ50	TRAC	TGTGCAGCAAGCAAGGCCTCCTCCTTCAGCAAGCTGGTGTTT	CAASKASSFSKLVF
1562	19	0.000117766	TRAV10D		TRAJ58	TRAC	TGTGCAGCAAGCATTCCTCAAGGCACTGGGTCTAAGCTGTCATTT	CAASIPQGTGSKLSF
1563	19	0.000117766	TRAV11		TRAJ32	TRAC	TGTGTGGTGGGCGATTATGGGGGCAGTGGCAACAAGCTCATCTTT	CVVGDYGGSGNKLIF
1564	19	0.000117766	TRAV12-2		TRAJ30	TRAC	TGTGCTTTGAGTGACACAAATGCTTACAAAGTCATCTTT	CALSDTNAYKVIF
1565	19	0.000117766	TRAV12-2		TRAJ50	TRAC	TGTGCTTTGAGTGCCGCATCCTCCTCCTTCAGCAAGCTGGTGTTT	CALSAASSSFSKLVF
1566	19	0.000117766	TRAV12D-1		TRAJ22	TRAC	TGTGCTTTGAGTGATCAATCTTCTGGCAGCTGGCAACTCATCTTT	CALSDQSSGSWQLIF
1567	19	0.000117766	TRAV12D-2		TRAJ58	TRAC	TGTGCTTTGAGTGGTCAAGGCACTGGGTCTAAGCTGTCATTT	CALSGQGTGSKLSF
1568	19	0.000117766	TRAV12D-3		TRAJ34	TRAC	TGTGCTCGTAGGGGCTCCAATACCGACAAAGTCGTCTTT	CARRGSNTDKVVF
1569	19	0.000117766	TRAV12-3		TRAJ45	TRAC	TGTGCCCTTCATACAGGAGGTGCAGATAGACTCACCTTT	CALHTGGADRLTF
1570	19	0.000117766	TRAV12D-3		TRAJ45	TRAC	TGTGCTTCAAATACAGGAGGTGCAGATAGACTCACCTTT	CASNTGGADRLTF
1571	19	0.000117766	TRAV13-1		TRAJ18	TRAC	TGTGCTACCCCTAGAGGTTCAGCCTTAGGGAGGCTGCATTTT	CATPRGSALGRLHF
1572	19	0.000117766	TRAV13-1		TRAJ30	TRAC	TGTGCTATGGAACGGACAAATGCTTACAAAGTCATCTTT	CAMERTNAYKVIF
1573	19	0.000117766	TRAV13-1		TRAJ45	TRAC	TGTGCTATTAACACAGGAGGTGCAGATAGACTCACCTTT	CAINTGGADRLTF
1574	19	0.000117766	TRAV13-2		TRAJ31	TRAC	TGTGCTCCTAATAACAATAACAGAATCTTCTTT	CAPNNNNRIFF
1575	19	0.000117766	TRAV13-2		TRAJ42	TRAC	TGTGCTCGTTCTGGAGGAAGCAATGCAAAGCTAACCTTC	CARSGGSNAKLTF
1576	19	0.000117766	TRAV13-4-DV7		TRAJ16	TRAC	TGTGCTCCTGCAACTTCAAGTGGCCAGAAGCTGGTTTTT	CAPATSSGQKLVF
1577	19	0.000117766	TRAV13-4-DV7		TRAJ2	TRAC	TGTGCTATGGAGCTAGAGACTGGAGGACTAAGTGGTAAATTAACATTC	CAMELETGGLSGKLTF
1578	19	0.000117766	TRAV13-4-DV7		TRAJ23	TRAC	TGTGCTATGGGTGATTATAACCAGGGGAAGCTTATCTTT	CAMGDYNQGKLIF
1579	19	0.000117766	TRAV13-4-DV7		TRAJ23	TRAC	TGTGCTATGGAACGTGTGAATTATAACCAGGGGAAGCTTATCTTT	CAMERVNYNQGKLIF
1580	19	0.000117766	TRAV13-4-DV7		TRAJ33	TRAC	TGTGCTATTAGCAACTATCAGTTGATCTGG	CAISNYQLIW
1581	19	0.000117766	TRAV13-4-DV7		TRAJ34	TRAC	TGTGCTATGGCCCCTTCCAATACCGACAAAGTCGTCTTT	CAMAPSNTDKVVF
1582	19	0.000117766	TRAV13-4-DV7		TRAJ37	TRAC	TGTGCTATGGAGATAACAGGCAATACTAGAAAACTCATCTTT	CAMEITGNTRKLIF
1583	19	0.000117766	TRAV13-4-DV7		TRAJ39	TRAC	TGTGCTATGAGTAATGCAGGTGCCAAGCTCACATTC	CAMSNAGAKLTF
1584	19	0.000117766	TRAV13-4-DV7		TRAJ40	TRAC	TGTGCTATGGAACGAGGAAACTACAAATACGTCTTT	CAMERGNYKYVF
1585	19	0.000117766	TRAV13-4-DV7		TRAJ42	TRAC	TGTGCTATGAGGGGAAGCAATGCAAAGCTAACCTTC	CAMRGSNAKLTF
1586	19	0.000117766	TRAV13-4-DV7		TRAJ42	TRAC	TGTGCTATGGGTTCTGGAGGAAGCAATGCAAAGCTAACCTTC	CAMGSGGSNAKLTF
1587	19	0.000117766	TRAV13-4-DV7		TRAJ50	TRAC	TGTGCTATGGAACGGTCCTCCTCCTTCAGCAAGCTGGTGTTT	CAMERSSSFSKLVF
1588	19	0.000117766	TRAV13-4-DV7		TRAJ50	TRAC	TGTGCTATGGACTTAGCATCCTCCTCCTTCAGCAAGCTGGTGTTT	CAMDLASSSFSKLVF
1589	19	0.000117766	TRAV13-4-DV7		TRAJ53	TRAC	TGTGCTATGGCCGGAGGCAGCAATTACAAACTGACATTT	CAMAGGSNYKLTF
1590	19	0.000117766	TRAV13-4-DV7		TRAJ57	TRAC	TGTGCTGTGAATCAAGGAGGGTCTGCGAAGCTCATCTTT	CAVNQGGSAKLIF
1591	19	0.000117766	TRAV13D-1		TRAJ44	TRAC	TGTGCTATGGGTCTTACTGGCAGTGGTGGAAAACTCACTTTG	CAMGLTGSGGKLTL
1592	19	0.000117766	TRAV13D-1		TRAJ48	TRAC	TGTGCTATGGACCCCTATGGAAATGAGAAAATAACTTTT	CAMDPYGNEKITF
1593	19	0.000117766	TRAV13D-1		TRAJ49	TRAC	TGTGCTATGGACACGGGTTACCAGAACTTCTATTTT	CAMDTGYQNFYF
1594	19	0.000117766	TRAV13D-1		TRAJ58	TRAC	TGTGCTATGGAAGGCACTGGGTCTAAGCTGTCATTT	CAMEGTGSKLSF
1595	19	0.000117766	TRAV13D-2		TRAJ12	TRAC	TGTGCTATAGATCGGGCTGGAGGCTATAAAGTGGTCTTT	CAIDRAGGYKVVF
1596	19	0.000117766	TRAV13D-2		TRAJ15	TRAC	TGTGCTATAGATTCGAGAGGCAGAGCTCTGATATTT	CAIDSRGRALIF
1597	19	0.000117766	TRAV13D-2		TRAJ31	TRAC	TGTGCTATGGGTCAGTACAATAACAGAATCTTCTTT	CAMGQYNNRIFF
1598	19	0.000117766	TRAV13D-2		TRAJ31	TRAC	TGTGCTATAGATAGGAATAACAATAACAGAATCTTCTTT	CAIDRNNNNRIFF
1599	19	0.000117766	TRAV13D-2		TRAJ44	TRAC	TGTGCTCCTACTGGCAGTGGTGGAAAACTCACTTTG	CAPTGSGGKLTL
1600	19	0.000117766	TRAV13D-2		TRAJ52	TRAC	TGTGCTATGACTGGAGCTAACACTGGAAAGCTCACGTTT	CAMTGANTGKLTF
1601	19	0.000117766	TRAV13D-3		TRAJ43	TRAC	TGTGCTATGGAACGTGGGAACAACAATGCCCCACGATTT	CAMERGNNNAPRF
1602	19	0.000117766	TRAV13D-3		TRAJ47	TRAC	TGTGCTATGGAGGGGGACTATGCAAACAAGATGATCTTT	CAMEGDYANKMIF
1603	19	0.000117766	TRAV13D-4		TRAJ42	TRAC	TGTGCTACCTCTGGAGGAAGCAATGCAAAGCTAACCTTC	CATSGGSNAKLTF
1604	19	0.000117766	TRAV13N-1		TRAJ12	TRAC	TGTGCTATGGGGACTGGAGGCTATAAAGTGGTCTTT	CAMGTGGYKVVF
1605	19	0.000117766	TRAV13N-2		TRAJ56	TRAC	TGTGCTATGGAGGTTACTGGAGGCAATAATAAGCTGACTTTT	CAMEVTGGNNKLTF
1606	19	0.000117766	TRAV13N-3		TRAJ49	TRAC	TGTGCTATGAGGCCGGGTTACCAGAACTTCTATTTT	CAMRPGYQNFYF
1607	19	0.000117766	TRAV13N-4		TRAJ34	TRAC	TGTGCTATGGATACCGACAAAGTCGTCTTT	CAMDTDKVVF
1608	19	0.000117766	TRAV14-1		TRAJ26	TRAC	TGTGCAGCAAGTGAGGGTAACTATGCCCAGGGATTAACCTTC	CAASEGNYAQGLTF
1609	19	0.000117766	TRAV14-1		TRAJ42	TRAC	TGTGCAGCAAGTGCACGAGGAAGCAATGCAAAGCTAACCTTC	CAASARGSNAKLTF
1610	19	0.000117766	TRAV14D-1		TRAJ22	TRAC	TGTGCAGCAAGCGCATCTTCTGGCAGCTGGCAACTCATCTTT	CAASASSGSWQLIF
1611	19	0.000117766	TRAV14D-1		TRAJ23	TRAC	TGTGCAGCAAACATGAATTATAACCAGGGGAAGCTTATCTTT	CAANMNYNQGKLIF
1612	19	0.000117766	TRAV14D-1		TRAJ24	TRAC	TGTGCAGAGACAACTGCCAGTTTGGGGAAACTGCAGTTT	CAETTASLGKLQF
1613	19	0.000117766	TRAV14D-1		TRAJ26	TRAC	TGTGCAGCAACTATGGGTAACTATGCCCAGGGATTAACCTTC	CAATMGNYAQGLTF
1614	19	0.000117766	TRAV14D-1		TRAJ35	TRAC	TGTGCAGCAAGCCCAGGCTTTGCAAGTGCGCTGACATTT	CAASPGFASALTF
1615	19	0.000117766	TRAV14D-1		TRAJ56	TRAC	TGTGCAGCAACAGAGGCTACTGGAGGCAATAATAAGCTGACTTTT	CAATEATGGNNKLTF
1616	19	0.000117766	TRAV14D-1		TRAJ7	TRAC	TGTGCAGCAATTCCGGACTACAGCAACAACAGACTTACTTTG	CAAIPDYSNNRLTL
1617	19	0.000117766	TRAV14D-3-DV8		TRAJ12	TRAC	TGTGCAGCAAGTAAGGGAGGCTATAAAGTGGTCTTT	CAASKGGYKVVF
1618	19	0.000117766	TRAV14D-3-DV8		TRAJ27	TRAC	TGTGCAGCAAGTGGGGCCAATACAGGCAAATTAACCTTT	CAASGANTGKLTF
1619	19	0.000117766	TRAV14D-3-DV8		TRAJ34	TRAC	TGTGCAGCAAGAGCCAATACCGACAAAGTCGTCTTT	CAARANTDKVVF
1620	19	0.000117766	TRAV14D-3-DV8		TRAJ37	TRAC	TGTGCAGCAAGTCCAGGCAATACTAGAAAACTCATCTTT	CAASPGNTRKLIF
1621	19	0.000117766	TRAV14D-3-DV8		TRAJ44	TRAC	TGTGCAGCAGCCTCTACTGGCAGTGGTGGAAAACTCACTTTG	CAAASTGSGGKLTL
1622	19	0.000117766	TRAV14D-3-DV8		TRAJ56	TRAC	TGTGCAGCAAGTTGGACTGGAGGCAATAATAAGCTGACTTTT	CAASWTGGNNKLTF
1623	19	0.000117766	TRAV14N-3		TRAJ49	TRAC	TGTGCAGCAAGTCACACGGGTTACCAGAACTTCTATTTT	CAASHTGYQNFYF
1624	19	0.000117766	TRAV15D-2-DV6D-2		TRAJ31	TRAC	TGCGCTCTCTCGAAAGAGGGGGACAATAACAGAATCTTCTTT	CALSKEGDNNRIFF
1625	19	0.000117766	TRAV16N		TRAJ32	TRAC	TGTGCTATGAGAGGGAATTATGGGGGCAGTGGCAACAAGCTCATCTTT	CAMRGNYGGSGNKLIF
1626	19	0.000117766	TRAV16N		TRAJ39	TRAC	TGTGCTATGAGAGAGGATGCAGGTGCCAAGCTCACATTC	CAMREDAGAKLTF
1627	19	0.000117766	TRAV16N		TRAJ52	TRAC	TGTGCTATGACATACACTGGAGCTAACACTGGAAAGCTCACGTTT	CAMTYTGANTGKLTF
1628	19	0.000117766	TRAV16N		TRAJ57	TRAC	TGTGCTGATCAAGGAGGGTCTGCGAAGCTCATCTTT	CADQGGSAKLIF
1629	19	0.000117766	TRAV19		TRAJ37	TRAC	TGCGCAGCAGGTGCAGAGACAGGCAATACTAGAAAACTCATCTTT	CAAGAETGNTRKLIF
1630	19	0.000117766	TRAV19		TRAJ57	TRAC	TGCGCAGCCCCTAATCAAGGAGGGTCTGCGAAGCTCATCTTT	CAAPNQGGSAKLIF
1631	19	0.000117766	TRAV21/DV12		TRAJ35	TRAC	TGTATCCTGAGAGTGGGCTCAGGCTTTGCAAGTGCGCTGACATTT	CILRVGSGFASALTF
1632	19	0.000117766	TRAV21/DV12		TRAJ58	TRAC	TGTATCCTGAGAGAGCAAGGCACTGGGTCTAAGCTGTCATTT	CILREQGTGSKLSF
1633	19	0.000117766	TRAV23		TRAJ26	TRAC	TGCCATCTACTTCTGTGCCCTGGAGGCTATGCCCAGGGATTAACCTTC	CHLLLCPGGYAQGLTF
1634	19	0.000117766	TRAV3-3		TRAJ26	TRAC	TGCGCAGTCAGTGCAGGAAGCTATGCCCAGGGATTAACCTTC	CAVSAGSYAQGLTF
1635	19	0.000117766	TRAV3-3		TRAJ26	TRAC	TGCGCAGTCAGTGCAGGGAACTATGCCCAGGGATTAACCTTC	CAVSAGNYAQGLTF
1636	19	0.000117766	TRAV3-3		TRAJ31	TRAC	TGCGCAGTCAGTGCAAGGGATAACAGAATCTTCTTT	CAVSARDNRIFF
1637	19	0.000117766	TRAV3-3		TRAJ39	TRAC	TGCGCAGTCAGTGCATGGGCAGGTGCCAAGCTCACATTC	CAVSAWAGAKLTF
1638	19	0.000117766	TRAV3-3		TRAJ42	TRAC	TGCGCACCTCCTGGAGGAAGCAATGCAAAGCTAACCTTC	CAPPGGSNAKLTF
1639	19	0.000117766	TRAV3-3		TRAJ52	TRAC	TGCGCAGTCAGTGCACCTGGAGCTAACACTGGAAAGCTCACGTTT	CAVSAPGANTGKLTF
1640	19	0.000117766	TRAV3-3		TRAJ7	TRAC	TGCGCAGTCAGCAACAACAGACTTACTTTG	CAVSNNRLTL
1641	19	0.000117766	TRAV3-4		TRAJ21	TRAC	TGCGCAGTCATATCTTACAACGTGCTTTACTTC	CAVISYNVLYF
1642	19	0.000117766	TRAV3-4		TRAJ22	TRAC	TGCGCAGTCAGCTCTTCTGGCAGCTGGCAACTCATCTTT	CAVSSSGSWQLIF
1643	19	0.000117766	TRAV3-4		TRAJ43	TRAC	TGCGCAGTCAGTGCACATAACAACAATGCCCCACGATTT	CAVSAHNNNAPRF
1644	19	0.000117766	TRAV3-4		TRAJ56	TRAC	TGCGCAGTCACCTCGGCTACTGGAGGCAATAATAAGCTGACTTTT	CAVTSATGGNNKLTF
1645	19	0.000117766	TRAV4-3		TRAJ37	TRAC	TGTGCTGCTGGAACAGGCAATACTAGAAAACTCATCTTT	CAAGTGNTRKLIF
1646	19	0.000117766	TRAV4-3		TRAJ42	TRAC	TGTGCTGCTGAGGCTGGAGGAAGCAATGCAAAGCTAACCTTC	CAAEAGGSNAKLTF
1647	19	0.000117766	TRAV4-3		TRAJ57	TRAC	TGTGCTGCCTCCAATCAAGGAGGGTCTGCGAAGCTCATCTTT	CAASNQGGSAKLIF
1648	19	0.000117766	TRAV4-3		TRAJ58	TRAC	TGTGCTGCTGAAAGGAGCACTGGGTCTAAGCTGTCATTT	CAAERSTGSKLSF
1649	19	0.000117766	TRAV4-4-DV10		TRAJ12	TRAC	TGTGCTGCTGAGACTGGAGGCTATAAAGTGGTCTTT	CAAETGGYKVVF
1650	19	0.000117766	TRAV4-4-DV10		TRAJ18	TRAC	TGTGCTGCTGATAGAGGTTCAGCCTTAGGGAGGCTGCATTTT	CAADRGSALGRLHF
1651	19	0.000117766	TRAV4-4-DV10		TRAJ30	TRAC	TGTGCTGCGCATGACACAAATGCTTACAAAGTCATCTTT	CAAHDTNAYKVIF
1652	19	0.000117766	TRAV4-4-DV10		TRAJ35	TRAC	TGTGCTGCTACAGGCTTTGCAAGTGCGCTGACATTT	CAATGFASALTF
1653	19	0.000117766	TRAV4-4-DV10		TRAJ35	TRAC	TGTGCTGCTGAGGGCTTTGCAAGTGCGCTGACATTT	CAAEGFASALTF
1654	19	0.000117766	TRAV4-4-DV10		TRAJ37	TRAC	TGTGCTGCTGAGCCAGGCAATACTAGAAAACTCATCTTT	CAAEPGNTRKLIF
1655	19	0.000117766	TRAV4-4-DV10		TRAJ47	TRAC	TGTGCTGCTGAGGCCTCGGACTATGCAAACAAGATGATCTTT	CAAEASDYANKMIF
1656	19	0.000117766	TRAV4-4-DV10		TRAJ50	TRAC	TGTGCTGCTGAGGAGGCCTCCTCCTTCAGCAAGCTGGTGTTT	CAAEEASSFSKLVF
1657	19	0.000117766	TRAV4-4-DV10		TRAJ56	TRAC	TGTGCTGCTGACACTACTGGAGGCAATAATAAGCTGACTTTT	CAADTTGGNNKLTF
1658	19	0.000117766	TRAV4-4-DV10		TRAJ57	TRAC	TGTGCTGCCTTGAATCAAGGAGGGTCTGCGAAGCTCATCTTT	CAALNQGGSAKLIF
1659	19	0.000117766	TRAV4D-3		TRAJ6	TRAC	TGTGCTGCTGTTACCTCAGGAGGAAACTACAAACCTACGTTT	CAAVTSGGNYKPTF
1660	19	0.000117766	TRAV4D-4		TRAJ52	TRAC	TGTGCTGCTGAAACTGGAGCTAACACTGGAAAGCTCACGTTT	CAAETGANTGKLTF
1661	19	0.000117766	TRAV5-1		TRAJ21	TRAC	TGCTCAGCAAGTAAGGGGTACAACGTGCTTTACTTC	CSASKGYNVLYF
1662	19	0.000117766	TRAV5-1		TRAJ30	TRAC	TGCTCAGCAAGCACAAATGCTTACAAAGTCATCTTT	CSASTNAYKVIF
1663	19	0.000117766	TRAV5-1		TRAJ34	TRAC	TGCTCAGCAAGGTCTTCCAATACCGACAAAGTCGTCTTT	CSARSSNTDKVVF
1664	19	0.000117766	TRAV6-1		TRAJ35	TRAC	TGTGTTCTGGGCTTTGCAAGTGCGCTGACATTT	CVLGFASALTF
1665	19	0.000117766	TRAV6-1		TRAJ37	TRAC	TGTGTTCTGGGCCCAACAGGCAATACTAGAAAACTCATCTTT	CVLGPTGNTRKLIF
1666	19	0.000117766	TRAV6-1		TRAJ49	TRAC	TGTGTTCTGGGTGAGGGTTACCAGAACTTCTATTTT	CVLGEGYQNFYF
1667	19	0.000117766	TRAV6-2		TRAJ42	TRAC	TGTGTTCTGGGTGGCTCTGGAGGAAGCAATGCAAAGCTAACCTTC	CVLGGSGGSNAKLTF
1668	19	0.000117766	TRAV6-3		TRAJ32	TRAC	TGTGCTATGAGAGATTGGGGCAGTGGCAACAAGCTCATCTTT	CAMRDWGSGNKLIF
1669	19	0.000117766	TRAV6-6		TRAJ56	TRAC	TGTGCTCTGGGGGCTACTGGAGGCAATAATAAGCTGACTTTT	CALGATGGNNKLTF
1670	19	0.000117766	TRAV6-6		TRAJ9	TRAC	TGTGCTCTGGGTCGTCCTAGGAACATGGGCTACAAACTTACCTTC	CALGRPRNMGYKLTF
1671	19	0.000117766	TRAV6-7-DV9		TRAJ18	TRAC	TGCGCTCTGAGGGGTAGAGGTTCAGCCTTAGGGAGGCTGCATTTT	CALRGRGSALGRLHF
1672	19	0.000117766	TRAV6-7-DV9		TRAJ23	TRAC	TGCGCTCTGAGGAATTATAACCAGGGGAAGCTTATCTTT	CALRNYNQGKLIF
1673	19	0.000117766	TRAV6-7-DV9		TRAJ40	TRAC	TGCGCTCTGAGTGATACAGGAAACTACAAATACGTCTTT	CALSDTGNYKYVF
1674	19	0.000117766	TRAV6-7-DV9		TRAJ45	TRAC	TGCGCTCTGAGCCATACAGGAGGTGCAGATAGACTCACCTTT	CALSHTGGADRLTF
1675	19	0.000117766	TRAV6-7-DV9		TRAJ47	TRAC	TGTGCTCTGGGTGATCATGCAAACAAGATGATCTTT	CALGDHANKMIF
1676	19	0.000117766	TRAV6-7-DV9		TRAJ48	TRAC	TGTGCTCTGGGGTATGGAAATGAGAAAATAACTTTT	CALGYGNEKITF
1677	19	0.000117766	TRAV6-7-DV9		TRAJ49	TRAC	TGCGCTCTGAGAAACACGGGTTACCAGAACTTCTATTTT	CALRNTGYQNFYF
1678	19	0.000117766	TRAV6-7-DV9		TRAJ50	TRAC	TGCGCTCTGAGTGGTATAGCATCCTCCTCCTTCAGCAAGCTGGTGTTT	CALSGIASSSFSKLVF
1679	19	0.000117766	TRAV6-7-DV9		TRAJ50	TRAC	TGCGCTCTGAGTGCTCGAGCATCCTCCTCCTTCAGCAAGCTGGTGTTT	CALSARASSSFSKLVF
1680	19	0.000117766	TRAV6-7-DV9		TRAJ56	TRAC	TGCGCTTCTACTGGAGGCAATAATAAGCTGACTTTT	CASTGGNNKLTF
1681	19	0.000117766	TRAV6-7-DV9		TRAJ57	TRAC	TGCGCTCTGAGAAATCAAGGAGGGTCTGCGAAGCTCATCTTT	CALRNQGGSAKLIF
1682	19	0.000117766	TRAV6-7-DV9		TRAJ7	TRAC	TGCGCTCTGACCAGCAACAACAGACTTACTTTG	CALTSNNRLTL
1683	19	0.000117766	TRAV6-7-DV9		TRAJ9	TRAC	TGTGCTCCCCACATGGGCTACAAACTTACCTTC	CAPHMGYKLTF
1684	19	0.000117766	TRAV6D-4		TRAJ15	TRAC	TGTGCTCTGGCCCCCTACCAGGGAGGCAGAGCTCTGATATTT	CALAPYQGGRALIF
1685	19	0.000117766	TRAV6D-5		TRAJ23	TRAC	TGTGCTCTGAGCCCGAATTATAACCAGGGGAAGCTTATCTTT	CALSPNYNQGKLIF
1686	19	0.000117766	TRAV7-1		TRAJ22	TRAC	TGTGCAGGTGCATCTTCTGGCAGCTGGCAACTCATCTTT	CAGASSGSWQLIF
1687	19	0.000117766	TRAV7-2		TRAJ12	TRAC	TGTGCAGCAAGCATGCCTGGAGGCTATAAAGTGGTCTTT	CAASMPGGYKVVF
1688	19	0.000117766	TRAV7-2		TRAJ17	TRAC	TGTGCAGCAAGCAGGACTAACAGTGCAGGGAACAAGCTAACTTTT	CAASRTNSAGNKLTF
1689	19	0.000117766	TRAV7-2		TRAJ22	TRAC	TGTGCAGCAACTTCTGGCAGCTGGCAACTCATCTTT	CAATSGSWQLIF
1690	19	0.000117766	TRAV7-2		TRAJ31	TRAC	GGGAATAACAATAACAGAATCTTCTTT	GNNNNRIFF
1691	19	0.000117766	TRAV7-2		TRAJ38	TRAC	TGTGCAGCAGGGAATGTTGGTGACAACAGTAAGCTGATTTGG	CAAGNVGDNSKLIW
1692	19	0.000117766	TRAV7-3		TRAJ21	TRAC	TGTGCAGTCATGCCTAATTACAACGTGCTTTACTTC	CAVMPNYNVLYF
1693	19	0.000117766	TRAV7-3		TRAJ26	TRAC	TGTGCAGTGGGGAACTATGCCCAGGGATTAACCTTC	CAVGNYAQGLTF
1694	19	0.000117766	TRAV7-3		TRAJ44	TRAC	TGTGCAGTTACTGGCAGTGGTGGAAAACTCACTTTG	CAVTGSGGKLTL
1695	19	0.000117766	TRAV7-3		TRAJ52	TRAC	TGTGCAGTGAGCAGCCCTGGAGCTAACACTGGAAAGCTCACGTTT	CAVSSPGANTGKLTF
1696	19	0.000117766	TRAV7-3		TRAJ53	TRAC	TGTGCAGTGAGTGGAGGCAGCAATTACAAACTGACATTT	CAVSGGSNYKLTF
1697	19	0.000117766	TRAV7-5		TRAJ40	TRAC	TGTGCAATGAGCATGGACTACAAATACGTCTTT	CAMSMDYKYVF
1698	19	0.000117766	TRAV7-5		TRAJ50	TRAC	TGTGCAATGAGCCCCCTGGCATCCTCCTCCTTCAGCAAGCTGGTGTTT	CAMSPLASSSFSKLVF
1699	19	0.000117766	TRAV7-5		TRAJ52	TRAC	TGTGCAATGAGCACTGGAGCTAACACTGGAAAGCTCACGTTT	CAMSTGANTGKLTF
1700	19	0.000117766	TRAV7-5		TRAJ6	TRAC	TGTGCAATGAGCATGAGAGGAAACTACAAACCTACGTTT	CAMSMRGNYKPTF
1701	19	0.000117766	TRAV7-5		TRAJ7	TRAC	TGTGCAGTGAGCATGAACAGCAACAACAGACTTACTTTG	CAVSMNSNNRLTL
1702	19	0.000117766	TRAV7-6		TRAJ21	TRAC	TGTGCAGCGAGGATGCCTAATTACAACGTGCTTTACTTC	CAARMPNYNVLYF
1703	19	0.000117766	TRAV7D-3		TRAJ13	TRAC	TGTGCAGTGAGCTCCAATTCTGGGACTTACCAGAGGTTT	CAVSSNSGTYQRF
1704	19	0.000117766	TRAV7D-4		TRAJ56	TRAC	TGTGCAGCTAGTGAGCCTACTGGAGGCAATAATAAGCTGACTTTT	CAASEPTGGNNKLTF
1705	19	0.000117766	TRAV7D-5		TRAJ32	TRAC	TGTGCAGTGAAAGGGGGCAGTGGCAACAAGCTCATCTTT	CAVKGGSGNKLIF
1706	19	0.000117766	TRAV7D-5		TRAJ42	TRAC	TGTGCAATGCCTGGAGGAAGCAATGCAAAGCTAACCTTC	CAMPGGSNAKLTF
1707	19	0.000117766	TRAV8D-1		TRAJ23	TRAC	TGTGCTACTGGGAATTATAACCAGGGGAAGCTTATCTTT	CATGNYNQGKLIF
1708	19	0.000117766	TRAV8D-1		TRAJ32	TRAC	TGTGCTACTCCTTATGGGGGCAGTGGCAACAAGCTCATCTTT	CATPYGGSGNKLIF
1709	19	0.000117766	TRAV8D-1		TRAJ37	TRAC	TGTGCTACTGGCGGCAATACTAGAAAACTCATCTTT	CATGGNTRKLIF
1710	19	0.000117766	TRAV8D-1		TRAJ50	TRAC	TGTGCCACAATAGCATCCTCCTCCTTCAGCAAGCTGGTGTTT	CATIASSSFSKLVF
1711	19	0.000117766	TRAV8D-1		TRAJ52	TRAC	TGCCTCTCGGGAGCTAACACTGGAAAGCTCACGTTT	CLSGANTGKLTF
1712	19	0.000117766	TRAV8D-1		TRAJ6	TRAC	TGTGCTACAACCTCAGGAGGAAACTACAAACCTACGTTT	CATTSGGNYKPTF
1713	19	0.000117766	TRAV8D-2		TRAJ15	TRAC	TGTGGGGCCTACCAGGGAGGCAGAGCTCTGATATTT	CGAYQGGRALIF
1714	19	0.000117766	TRAV8D-2		TRAJ26	TRAC	TGTGCTACAGATAACTATGCCCAGGGATTAACCTTC	CATDNYAQGLTF
1715	19	0.000117766	TRAV8D-2		TRAJ27	TRAC	TGTGCTACAGATAACACCAATACAGGCAAATTAACCTTT	CATDNTNTGKLTF
1716	19	0.000117766	TRAV8D-2		TRAJ31	TRAC	TGTGCTACGGGGAACAATAACAGAATCTTCTTT	CATGNNNRIFF
1717	19	0.000117766	TRAV8D-2		TRAJ32	TRAC	TGTGCTACAGCCATTTATGGGGGCAGTGGCAACAAGCTCATCTTT	CATAIYGGSGNKLIF
1718	19	0.000117766	TRAV8D-2		TRAJ45	TRAC	TGTGTGGGGGGGACAGGAGGTGCAGATAGACTCACCTTT	CVGGTGGADRLTF
1719	19	0.000117766	TRAV8D-2		TRAJ49	TRAC	TGTGCTACAGATGGCGGAAACACGGGTTACCAGAACTTCTATTTT	CATDGGNTGYQNFYF
1720	19	0.000117766	TRAV8N-2		TRAJ22	TRAC	TGTGGCTCTTCTGGCAGCTGGCAACTCATCTTT	CGSSGSWQLIF
1721	19	0.000117766	TRAV9-4		TRAJ32	TRAC	TGTGCTGTGAGTGATTATGGGGGCAGTGGCAACAAGCTCATCTTT	CAVSDYGGSGNKLIF
1722	19	0.000117766	TRAV9D-2		TRAJ28	TRAC	TGTGAGGCAGGCACTGGGAGTAACAGGCTCACTTTT	CEAGTGSNRLTF
1723	19	0.000117766	TRDV1		TRAJ57	TRAC	TGTGGAGGGAAAGCTCATCAAGGAGGGTCTGCGAAGCTCATCTTT	CGGKAHQGGSAKLIF
1724	19	0.000117766	TRDV1		TRAJ58	TRAC	TGTGGAGGGAAAGGGGGGCAGCAAGGCACTGGGTCTAAGCTGTCATTT	CGGKGGQQGTGSKLSF
1725	18	0.000111568	TRAV1		TRAJ26	TRAC	TGTGCTGTGAGGGATCAGGACTATGCCCAGGGATTAACCTTC	CAVRDQDYAQGLTF
1726	18	0.000111568	TRAV1		TRAJ32	TRAC	TGTGCTGTGAATGGGGGCAGTGGCAACAAGCTCATCTTT	CAVNGGSGNKLIF
1727	18	0.000111568	TRAV1		TRAJ32	TRAC	TGTGCTGTGAGGGAGTATGGGGGCAGTGGCAACAAGCTCATCTTT	CAVREYGGSGNKLIF
1728	18	0.000111568	TRAV1		TRAJ34	TRAC	TGTGCTGTGCGAACCGACAAAGTCGTCTTT	CAVRTDKVVF
1729	18	0.000111568	TRAV1		TRAJ34	TRAC	TGTGCTGTGAGGGCCTCTTCCAATACCGACAAAGTCGTCTTT	CAVRASSNTDKVVF
1730	18	0.000111568	TRAV1		TRAJ34	TRAC	TGTGCTGTGAGGGTCCCTTCCAATACCGACAAAGTCGTCTTT	CAVRVPSNTDKVVF
1731	18	0.000111568	TRAV10D		TRAJ31	TRAC	TGTGCAGCATACAACAATAACAGAATCTTCTTT	CAAYNNNRIFF
1732	18	0.000111568	TRAV10D		TRAJ43	TRAC	TGTGCAGCAAGCATAGATAACAACAATGCCCCACGATTT	CAASIDNNNAPRF
1733	18	0.000111568	TRAV10D		TRAJ47	TRAC	TGTGCAGCAAGCAGGGGGGACTATGCAAACAAGATGATCTTT	CAASRGDYANKMIF
1734	18	0.000111568	TRAV10D		TRAJ15	TRAC	TGTGCAGCAAGTGGGGGAGGCAGAGCTCTGATATTT	CAASGGGRALIF
1735	18	0.000111568	TRAV10D		TRAJ42	TRAC	TGTGCAGCAAGCGAAGGAAGCAATGCAAAGCTAACCTTC	CAASEGSNAKLTF
1736	18	0.000111568	TRAV10D		TRAJ43	TRAC	TGTGCAGCATATAACAACAATGCCCCACGATTT	CAAYNNNAPRF
1737	18	0.000111568	TRAV12-1		TRAJ42	TRAC	TGTGCTCCTAGGGGAGGAAGCAATGCAAAGCTAACCTTC	CAPRGGSNAKLTF
1738	18	0.000111568	TRAV12-1		TRAJ49	TRAC	TGTGCTCTGAGATCGAACACGGGTTACCAGAACTTCTATTTT	CALRSNTGYQNFYF
1739	18	0.000111568	TRAV12-2		TRAJ12	TRAC	TGTGCTTTGAACTCCGGGACTGGAGGCTATAAAGTGGTCTTT	CALNSGTGGYKVVF
1740	18	0.000111568	TRAV12-2		TRAJ26	TRAC	TGTGCTTTGAGTGATAACTATGCCCAGGGATTAACCTTC	CALSDNYAQGLTF
1741	18	0.000111568	TRAV12-2		TRAJ32	TRAC	TGTGCTTTGACCCCCTCTTATGGGGGCAGTGGCAACAAGCTCATCTTT	CALTPSYGGSGNKLIF
1742	18	0.000111568	TRAV12-2		TRAJ9	TRAC	TGTGCTTTGAGTGATGGGAACATGGGCTACAAACTTACCTTC	CALSDGNMGYKLTF
1743	18	0.000111568	TRAV12-3		TRAJ40	TRAC	TGTGCTTTGAGCGATACAGGAAACTACAAATACGTCTTT	CALSDTGNYKYVF
1744	18	0.000111568	TRAV12D-1		TRAJ35	TRAC	TGTGCTCTGAGTGAGGGCTTTGCAAGTGCGCTGACATTT	CALSEGFASALTF
1745	18	0.000111568	TRAV12D-2		TRAJ15	TRAC	TGTGCTTTGAGGGCCTACCAGGGAGGCAGAGCTCTGATATTT	CALRAYQGGRALIF
1746	18	0.000111568	TRAV12D-2		TRAJ42	TRAC	TGTGCTTTGAGAGGAAGCAATGCAAAGCTAACCTTC	CALRGSNAKLTF
1747	18	0.000111568	TRAV12D-2		TRAJ58	TRAC	TGTGCTTTGAGTGAACAAGGCACTGGGTCTAAGCTGTCATTT	CALSEQGTGSKLSF
1748	18	0.000111568	TRAV12D-3		TRAJ27	TRAC	TGTGCCCGACGGACCAATACAGGCAAATTAACCTTT	CARRTNTGKLTF
1749	18	0.000111568	TRAV13-4-DV7		TRAJ13	TRAC	TGTGCTATGGAGTCAAATTCTGGGACTTACCAGAGGTTT	CAMESNSGTYQRF
1750	18	0.000111568	TRAV13-4-DV7		TRAJ15	TRAC	TGTGCTATGGTCTACCAGGGAGGCAGAGCTCTGATATTT	CAMVYQGGRALIF
1751	18	0.000111568	TRAV13-4-DV7		TRAJ24	TRAC	TGTGCTATGGAACGAACTGCCAGTTTGGGGAAACTGCAGTTT	CAMERTASLGKLQF
1752	18	0.000111568	TRAV13-4-DV7		TRAJ32	TRAC	TGTGCTAAGGATTATGGGGGCAGTGGCAACAAGCTCATCTTT	CAKDYGGSGNKLIF
1753	18	0.000111568	TRAV13-4-DV7		TRAJ32	TRAC	TGTGCTATGGAACCTGGGGGCAGTGGCAACAAGCTCATCTTT	CAMEPGGSGNKLIF
1754	18	0.000111568	TRAV13-4-DV7		TRAJ34	TRAC	TGTGCTATGGGTACCGACAAAGTCGTCTTT	CAMGTDKVVF
1755	18	0.000111568	TRAV13-4-DV7		TRAJ40	TRAC	TGTGCTCCCGTTAATACAGGAAACTACAAATACGTCTTT	CAPVNTGNYKYVF
1756	18	0.000111568	TRAV13-4-DV7		TRAJ42	TRAC	TGTGCTATGGATTCTGGAGGAAGCAATGCAAAGCTAACCTTC	CAMDSGGSNAKLTF
1757	18	0.000111568	TRAV13-4-DV7		TRAJ43	TRAC	TGTGCGAATAACAACAATGCCCCACGATTT	CANNNNAPRF
1758	18	0.000111568	TRAV13-4-DV7		TRAJ45	TRAC	TGTGCTATGGAACCCTCAGGAGGTGCAGATAGACTCACCTTT	CAMEPSGGADRLTF
1759	18	0.000111568	TRAV13-4-DV7		TRAJ49	TRAC	TGTGCTATGGAACTCGGCACGGGTTACCAGAACTTCTATTTT	CAMELGTGYQNFYF
1760	18	0.000111568	TRAV13-4-DV7		TRAJ53	TRAC	TGTGCTATGGAACGTGGAGGCAGCAATTACAAACTGACATTT	CAMERGGSNYKLTF
1761	18	0.000111568	TRAV13-4-DV7		TRAJ56	TRAC	TGTGCTCCCCCTACTGGAGGCAATAATAAGCTGACTTTT	CAPPTGGNNKLTF
1762	18	0.000111568	TRAV13D-1		TRAJ22	TRAC	TGTGCTATCGCATCTTCTGGCAGCTGGCAACTCATCTTT	CAIASSGSWQLIF
1763	18	0.000111568	TRAV13D-1		TRAJ26	TRAC	TGTGCTATGTATAACTATGCCCAGGGATTAACCTTC	CAMYNYAQGLTF
1764	18	0.000111568	TRAV13D-1		TRAJ37	TRAC	TGTGCTATGAGGGCAGGCAATACTAGAAAACTCATCTTT	CAMRAGNTRKLIF
1765	18	0.000111568	TRAV13D-1		TRAJ49	TRAC	TGTGCTATGGAACTCACGGGTTACCAGAACTTCTATTTT	CAMELTGYQNFYF
1766	18	0.000111568	TRAV13-4-DV7		TRAJ57	TRAC	TGTGCTGTCCAAGGAGGGTCTGCGAAGCTCATCTTT	CAVQGGSAKLIF
1767	18	0.000111568	TRAV13D-1		TRAJ9	TRAC	TGTGCTAGGAACATGGGCTACAAACTTACCTTC	CARNMGYKLTF
1768	18	0.000111568	TRAV13D-2		TRAJ26	TRAC	TGTGCTATAGATCGAGATAACTATGCCCAGGGATTAACCTTC	CAIDRDNYAQGLTF
1769	18	0.000111568	TRAV13-4-DV7		TRAJ32	TRAC	TGTGCTATTTGGTATGGGGGCAGTGGCAACAAGCTCATCTTT	CAIWYGGSGNKLIF
1770	18	0.000111568	TRAV13D-2		TRAJ34	TRAC	TGTGCTATAGGGCCCAATACCGACAAAGTCGTCTTT	CAIGPNTDKVVF
1771	18	0.000111568	TRAV13D-3		TRAJ22	TRAC	TGTGCTATGGAACGATCTGGCAGCTGGCAACTCATCTTT	CAMERSGSWQLIF
1772	18	0.000111568	TRAV13-1		TRAJ11	TRAC	TGTGCTCCAGACTCGGGATACAACAAACTCACTTTT	CAPDSGYNKLTF
1773	18	0.000111568	TRAV13N-2		TRAJ21	TRAC	TGTGCTATCATGCCTAATTACAACGTGCTTTACTTC	CAIMPNYNVLYF
1774	18	0.000111568	TRAV13N-3		TRAJ40	TRAC	TGTGCTATGGAACAGGATACAGGAAACTACAAATACGTCTTT	CAMEQDTGNYKYVF
1775	18	0.000111568	TRAV14-1		TRAJ15	TRAC	TGTGCAGCAAGCTACCAGGGAGGCAGAGCTCTGATATTT	CAASYQGGRALIF
1776	18	0.000111568	TRAV14-1		TRAJ16	TRAC	TGTGCAGCAACCACTTCAAGTGGCCAGAAGCTGGTTTTT	CAATTSSGQKLVF
1777	18	0.000111568	TRAV14-1		TRAJ43	TRAC	TGTGCAGCAAGTCGTAACAACAATGCCCCACGATTT	CAASRNNNAPRF
1778	18	0.000111568	TRAV14-1		TRAJ49	TRAC	TGTGCAGCACCCACGGGTTACCAGAACTTCTATTTT	CAAPTGYQNFYF
1779	18	0.000111568	TRAV14-1		TRAJ53	TRAC	TGTGCAGCAAGGAGTGGAGGCAGCAATTACAAACTGACATTT	CAARSGGSNYKLTF
1780	18	0.000111568	TRAV14-2		TRAJ15	TRAC	TGTGCAGCAAGTGACCAGGGAGGCAGAGCTCTGATATTT	CAASDQGGRALIF
1781	18	0.000111568	TRAV14D-1		TRAJ52	TRAC	TGTGCAGCAAGCCAGACTGGAGCTAACACTGGAAAGCTCACGTTT	CAASQTGANTGKLTF
1782	18	0.000111568	TRAV14D-1		TRAJ58	TRAC	TGTGCAGCAAGTCAGCAAGGCACTGGGTCTAAGCTGTCATTT	CAASQQGTGSKLSF
1783	18	0.000111568	TRAV14D-2		TRAJ27	TRAC	TGTGCAGCAAGTGGAAACACCAATACAGGCAAATTAACCTTT	CAASGNTNTGKLTF
1784	18	0.000111568	TRAV14D-2		TRAJ31	TRAC	TGTGCAGCGAGTAACAATAACAGAATCTTCTTT	CAASNNNRIFF
1785	18	0.000111568	TRAV14D-3-DV8		TRAJ31	TRAC	TGTGCAGCAAGTGCAGCCAATAACAGAATCTTCTTT	CAASAANNRIFF
1786	18	0.000111568	TRAV14D-3-DV8		TRAJ32	TRAC	TGTGCAGCAAGTTATGGGGGCAGTGGCAACAAGCTCATCTTT	CAASYGGSGNKLIF
1787	18	0.000111568	TRAV14D-3-DV8		TRAJ32	TRAC	TGTGCAGCAAGTCCCCTTTATGGGGGCAGTGGCAACAAGCTCATCTTT	CAASPLYGGSGNKLIF
1788	18	0.000111568	TRAV14D-3-DV8		TRAJ37	TRAC	TGTGCAGCAAGTGGAGCAGGCAATACTAGAAAACTCATCTTT	CAASGAGNTRKLIF
1789	18	0.000111568	TRAV14D-3-DV8		TRAJ39	TRAC	TGTGCAGCAAGTAAGAATGCAGGTGCCAAGCTCACATTC	CAASKNAGAKLTF
1790	18	0.000111568	TRAV14D-3-DV8		TRAJ42	TRAC	TGTGCAGCAAAGGGAGGAAGCAATGCAAAGCTAACCTTC	CAAKGGSNAKLTF
1791	18	0.000111568	TRAV14D-3-DV8		TRAJ44	TRAC	TGTGCAGCAAGTGAGACTGGCAGTGGTGGAAAACTCACTTTG	CAASETGSGGKLTL
1792	18	0.000111568	TRAV14D-3-DV8		TRAJ45	TRAC	TGTGCAGCAAGTGTCGGGGGAGGAGGTGCAGATAGACTCACCTTT	CAASVGGGGADRLTF
1793	18	0.000111568	TRAV14D-3-DV8		TRAJ49	TRAC	TGTGCAGCAAGTGCAGGTGGTTACCAGAACTTCTATTTT	CAASAGGYQNFYF
1794	18	0.000111568	TRAV14D-3-DV8		TRAJ50	TRAC	TGTGCAGCCCCATCCTCCTCCTTCAGCAAGCTGGTGTTT	CAAPSSSFSKLVF
1795	18	0.000111568	TRAV14D-3-DV8		TRAJ52	TRAC	TGTGCAGCAAGTAACACTGGAGCTAACACTGGAAAGCTCACGTTT	CAASNTGANTGKLTF
1796	18	0.000111568	TRAV14D-3-DV8		TRAJ7	TRAC	TGTGCAGCAAGTGAGGGCTACAGCAACAACAGACTTACTTTG	CAASEGYSNNRLTL
1797	18	0.000111568	TRAV14D-2		TRAJ15	TRAC	TGTGCAGCAAGTGCAGAGGGAGGCAGAGCTCTGATATTT	CAASAEGGRALIF
1798	18	0.000111568	TRAV14D-2		TRAJ31	TRAC	TGTGCAGCAAGTTATAACAATAACAGAATCTTCTTT	CAASYNNNRIFF
1799	18	0.000111568	TRAV14D-2		TRAJ35	TRAC	TGTGCAGCAACTGGCTTTGCAAGTGCGCTGACATTT	CAATGFASALTF
1800	18	0.000111568	TRAV14D-2		TRAJ39	TRAC	TGTGCAGCAAGTTATGCAGGTGCCAAGCTCACATTC	CAASYAGAKLTF
1801	18	0.000111568	TRAV14D-2		TRAJ43	TRAC	TGTGCAGCAAGTGTCAATAACAACAATGCCCCACGATTT	CAASVNNNNAPRF
1802	18	0.000111568	TRAV14D-2		TRAJ44	TRAC	TGTGCAGCAACTGGCAGTGGTGGAAAACTCACTTTG	CAATGSGGKLTL
1803	18	0.000111568	TRAV15D-2-DV6D-2		TRAJ34	TRAC	TGCGCTCTCTCGGAACTGACTTCCAATACCGACAAAGTCGTCTTT	CALSELTSNTDKVVF
1804	18	0.000111568	TRAV16D-DV11		TRAJ23	TRAC	TGTGCTATGAGAGATAATTATAACCAGGGGAAGCTTATCTTT	CAMRDNYNQGKLIF
1805	18	0.000111568	TRAV16N		TRAJ23	TRAC	TGTGCTATGAGAGAGGGTTATAACCAGGGGAAGCTTATCTTT	CAMREGYNQGKLIF
1806	18	0.000111568	TRAV16N		TRAJ32	TRAC	TGTGCTATGAGAGAGGGCAGGTATGGGGGCAGTGGCAACAAGCTCATCTTT	CAMREGRYGGSGNKLIF
1807	18	0.000111568	TRAV16N		TRAJ45	TRAC	TGTGCTATGAGAGAAACAGGAGGTGCAGATAGACTCACCTTT	CAMRETGGADRLTF
1808	18	0.000111568	TRAV16N		TRAJ45	TRAC	TGTGCTATGAGAGAGGGCCAAGGAGGTGCAGATAGACTCACCTTT	CAMREGQGGADRLTF
1809	18	0.000111568	TRAV16N		TRAJ48	TRAC	TGTGCTATGAGAGAGGCCAACTATGGAAATGAGAAAATAACTTTT	CAMREANYGNEKITF
1810	18	0.000111568	TRAV16N		TRAJ49	TRAC	TGTGCTATGAGAGAGTCGAACACGGGTTACCAGAACTTCTATTTT	CAMRESNTGYQNFYF
1811	18	0.000111568	TRAV16N		TRAJ52	TRAC	TGTGCTATGAGAGAGGGCCGGGCTAACACTGGAAAGCTCACGTTT	CAMREGRANTGKLTF
1812	18	0.000111568	TRAV19		TRAJ23	TRAC	TGCGCAGCGAATTATAACCAGGGGAAGCTTATCTTT	CAANYNQGKLIF
1813	18	0.000111568	TRAV19		TRAJ49	TRAC	TGCGCAGCATACACGGGTTACCAGAACTTCTATTTT	CAAYTGYQNFYF
1814	18	0.000111568	TRAV21/DV12		TRAJ22	TRAC	TGTATCCTGAGAGTTACATCTTCTGGCAGCTGGCAACTCATCTTT	CILRVTSSGSWQLIF
1815	18	0.000111568	TRAV21/DV12		TRAJ52	TRAC	TGTATCCTGAGAGTAGCTAACACTGGAGCTAACACTGGAAAGCTCACGTTT	CILRVANTGANTGKLTF
1816	18	0.000111568	TRAV21/DV12		TRAJ57	TRAC	TGTATCCTGAGAGCTCAAGGAGGGTCTGCGAAGCTCATCTTT	CILRAQGGSAKLIF
1817	18	0.000111568	TRAV21/DV12		TRAJ57	TRAC	TGTATCCTGAGAGTAGTACACGGAGGGTCTGCGAAGCTCATCTTT	CILRVVHGGSAKLIF
1818	18	0.000111568	TRAV23		TRAJ38	TRAC	TGCCATCTACTTCTGTGCCCTGGGGTTGTTGGTGACAACAGTAAGCTGATTTGG	CHLLLCPGVVGDNSKLIW
1819	18	0.000111568	TRAV3-1		TRAJ57	TRAC	TGCGCAGTCAGTGAGGTCCGGGATCAAGGAGGGTCTGCGAAGCTCATCTTT	CAVSEVRDQGGSAKLIF
1820	18	0.000111568	TRAV3-3		TRAJ13	TRAC	TGCGCAGTAGCAAATTCTGGGACTTACCAGAGGTTT	CAVANSGTYQRF
1821	18	0.000111568	TRAV3-3		TRAJ15	TRAC	TGCGCAGTCAGGTACCAGGGAGGCAGAGCTCTGATATTT	CAVRYQGGRALIF
1822	18	0.000111568	TRAV3-3		TRAJ16	TRAC	TGCGCAGTCAGTGGGACTTCAAGTGGCCAGAAGCTGGTTTTT	CAVSGTSSGQKLVF
1823	18	0.000111568	TRAV3-3		TRAJ16	TRAC	TGCGCAGTCAGTGCAACTTCAAGTGGCCAGAAGCTGGTTTTT	CAVSATSSGQKLVF
1824	18	0.000111568	TRAV3-3		TRAJ26	TRAC	TGCGCAGTCGACTATGCCCAGGGATTAACCTTC	CAVDYAQGLTF
1825	18	0.000111568	TRAV3-3		TRAJ37	TRAC	TGCGCAGTCAGTGCAGGCAATACTAGAAAACTCATCTTT	CAVSAGNTRKLIF
1826	18	0.000111568	TRAV3-3		TRAJ37	TRAC	TGCGCAGTCAGTCCAGGCAATACTAGAAAACTCATCTTT	CAVSPGNTRKLIF
1827	18	0.000111568	TRAV3-3		TRAJ39	TRAC	TGCGCAGTCAGATATAATGCAGGTGCCAAGCTCACATTC	CAVRYNAGAKLTF
1828	18	0.000111568	TRAV3-3		TRAJ39	TRAC	TGCGCAGTCAGTGCGGGAAATGCAGGTGCCAAGCTCACATTC	CAVSAGNAGAKLTF
1829	18	0.000111568	TRAV3-3		TRAJ4	TRAC	TGCGCAGTCAGTTTATCTGGTAGCTTCAATAAGTTGACCTTT	CAVSLSGSFNKLTF
1830	18	0.000111568	TRAV3-3		TRAJ40	TRAC	TGCGCAGATACAGGAAACTACAAATACGTCTTT	CADTGNYKYVF
1831	18	0.000111568	TRAV3-3		TRAJ43	TRAC	TGCGCAGTCAGTAACAACAATGCCCCACGATTT	CAVSNNNAPRF
1832	18	0.000111568	TRAV3-3		TRAJ43	TRAC	TGCGCAGTCAGTGCAGGTAACAACAATGCCCCACGATTT	CAVSAGNNNAPRF
1833	18	0.000111568	TRAV3-3		TRAJ56	TRAC	TGCGCAGTCAGTACTGGAGGCAATAATAAGCTGACTTTT	CAVSTGGNNKLTF
1834	18	0.000111568	TRAV4-3		TRAJ15	TRAC	TGTGCTGCTGACCAGGGAGGCAGAGCTCTGATATTT	CAADQGGRALIF
1835	18	0.000111568	TRAV4-3		TRAJ31	TRAC	TGTGCTGCTGATAATAACAATAACAGAATCTTCTTT	CAADNNNNRIFF
1836	18	0.000111568	TRAV4-3		TRAJ37	TRAC	TGTGCTGCCATAACAGGCAATACTAGAAAACTCATCTTT	CAAITGNTRKLIF
1837	18	0.000111568	TRAV4-3		TRAJ45	TRAC	TGTGCTGCCAATACAGGAGGTGCAGATAGACTCACCTTT	CAANTGGADRLTF
1838	18	0.000111568	TRAV4-3		TRAJ50	TRAC	TGTGCTGCCGCATCCTCCTCCTTCAGCAAGCTGGTGTTT	CAAASSSFSKLVF
1839	18	0.000111568	TRAV4-4-DV10		TRAJ22	TRAC	TGTGCTGCTGAGGGATCTGGCAGCTGGCAACTCATCTTT	CAAEGSGSWQLIF
1840	18	0.000111568	TRAV4-4-DV10		TRAJ27	TRAC	TGTGCTGCTGCCAATACAGGCAAATTAACCTTT	CAAANTGKLTF
1841	18	0.000111568	TRAV4-4-DV10		TRAJ32	TRAC	TGTGCTGCTGAGAGGGGTGGGGGCAGTGGCAACAAGCTCATCTTT	CAAERGGGSGNKLIF
1842	18	0.000111568	TRAV4-4-DV10		TRAJ37	TRAC	TGTGCTGCTGAAGGCAATACTAGAAAACTCATCTTT	CAAEGNTRKLIF
1843	18	0.000111568	TRAV4-4-DV10		TRAJ39	TRAC	TGTGCTGCTGGGAATAATAATGCAGGTGCCAAGCTCACATTC	CAAGNNNAGAKLTF
1844	18	0.000111568	TRAV4-4-DV10		TRAJ43	TRAC	TGTGCTGCTGAGACTAACAACAATGCCCCACGATTT	CAAETNNNAPRF
1845	18	0.000111568	TRAV4-4-DV10		TRAJ43	TRAC	TGTGCTGCTGAGGCGGGGAACAACAATGCCCCACGATTT	CAAEAGNNNAPRF
1846	18	0.000111568	TRAV4-4-DV10		TRAJ43	TRAC	TGTGCTGCTGAGTCGCGCAATAACAACAATGCCCCACGATTT	CAAESRNNNNAPRF
1847	18	0.000111568	TRAV4-4-DV10		TRAJ57	TRAC	TGTGCTGCGGCCTTGAATCAAGGAGGGTCTGCGAAGCTCATCTTT	CAAALNQGGSAKLIF
1848	18	0.000111568	TRAV4D-3		TRAJ33	TRAC	TGTGCTGCTGAGGACAGCAACTATCAGTTGATCTGG	CAAEDSNYQLIW
1849	18	0.000111568	TRAV4D-3		TRAJ58	TRAC	TGTGCTGCCCACCCCCAAGGCACTGGGTCTAAGCTGTCATTT	CAAHPQGTGSKLSF
1850	18	0.000111568	TRAV4D-4		TRAJ15	TRAC	TGTGCTGCTGAGCAGGGAGGCAGAGCTCTGATATTT	CAAEQGGRALIF
1851	18	0.000111568	TRAV4D-4		TRAJ57	TRAC	TGTGCTGGTCAAGGAGGGTCTGCGAAGCTCATCTTT	CAGQGGSAKLIF
1852	18	0.000111568	TRAV5-1		TRAJ31	TRAC	TGCTCAGCAGGCAATAACAGAATCTTCTTT	CSAGNNRIFF
1853	18	0.000111568	TRAV5-1		TRAJ9	TRAC	TGCTCAGCAAGTAACGGGGGCTACAAACTTACCTTC	CSASNGGYKLTF
1854	18	0.000111568	TRAV5-4		TRAJ30	TRAC	TGTGCTGCAAGTGACACAAATGCTTACAAAGTCATCTTT	CAASDTNAYKVIF
1855	18	0.000111568	TRAV6-1		TRAJ21	TRAC	TGTGTTCTGGGTGTGGCTAATTACAACGTGCTTTACTTC	CVLGVANYNVLYF
1856	18	0.000111568	TRAV6-3		TRAJ49	TRAC	TGTGCTATGAGAGACACGGGTTACCAGAACTTCTATTTT	CAMRDTGYQNFYF
1857	18	0.000111568	TRAV6-6		TRAJ12	TRAC	TGTGCTCTGGGTGATCGTCCTGGAGGCTATAAAGTGGTCTTT	CALGDRPGGYKVVF
1858	18	0.000111568	TRAV6-6		TRAJ17	TRAC	TGTGCTCTGGGGAACAGTGCAGGGAACAAGCTAACTTTT	CALGNSAGNKLTF
1859	18	0.000111568	TRAV6-6		TRAJ39	TRAC	TGTGCTCTGGGTGATAATGCAGGTGCCAAGCTCACATTC	CALGDNAGAKLTF
1860	18	0.000111568	TRAV6-6		TRAJ40	TRAC	TGTGCTCTGAGTGAATATACAGGAAACTACAAATACGTCTTT	CALSEYTGNYKYVF
1861	18	0.000111568	TRAV6-6		TRAJ49	TRAC	TGTGCTCTGGGTGATGGGGATTACCAGAACTTCTATTTT	CALGDGDYQNFYF
1862	18	0.000111568	TRAV6-7-DV9		TRAJ12	TRAC	TGTGCTCTGAGGGCGACTGGAGGCTATAAAGTGGTCTTT	CALRATGGYKVVF
1863	18	0.000111568	TRAV6-7-DV9		TRAJ15	TRAC	TGTGCTCTGAGGCAGGGAGGCAGAGCTCTGATATTT	CALRQGGRALIF
1864	18	0.000111568	TRAV6-7-DV9		TRAJ2	TRAC	TGCGCTCTGAGTGATAGTACTGGAGGACTAAGTGGTAAATTAACATTC	CALSDSTGGLSGKLTF
1865	18	0.000111568	TRAV6-7-DV9		TRAJ27	TRAC	TGTGCTCTGAGTGATGACACCAATACAGGCAAATTAACCTTT	CALSDDTNTGKLTF
1866	18	0.000111568	TRAV6-7-DV9		TRAJ30	TRAC	TGCGCTCGTGACACAAATGCTTACAAAGTCATCTTT	CARDTNAYKVIF
1867	18	0.000111568	TRAV6-7-DV9		TRAJ30	TRAC	TGCGCTCTGAGTGGAGCGACAAATGCTTACAAAGTCATCTTT	CALSGATNAYKVIF
1868	18	0.000111568	TRAV6-7-DV9		TRAJ32	TRAC	TGCGCTCTGAATGGGGGCAGTGGCAACAAGCTCATCTTT	CALNGGSGNKLIF
1869	18	0.000111568	TRAV6-7-DV9		TRAJ39	TRAC	TGCGCTCTGGGATATAATGCAGGTGCCAAGCTCACATTC	CALGYNAGAKLTF
1870	18	0.000111568	TRAV6-7-DV9		TRAJ50	TRAC	TGCGCTCTGAAGGCGGCATCCTCCTCCTTCAGCAAGCTGGTGTTT	CALKAASSSFSKLVF
1871	18	0.000111568	TRAV6-7-DV9		TRAJ52	TRAC	TGCGCTCTGAGTGCTAACACTGGAGCTAACACTGGAAAGCTCACGTTT	CALSANTGANTGKLTF
1872	18	0.000111568	TRAV6D-4		TRAJ27	TRAC	TGTGCTCTGGGTCATAACACCAATACAGGCAAATTAACCTTT	CALGHNTNTGKLTF
1873	18	0.000111568	TRAV6D-5		TRAJ34	TRAC	TGTGCTCTGGGGGCTTCCAATACCGACAAAGTCGTCTTT	CALGASNTDKVVF
1874	18	0.000111568	TRAV6-6		TRAJ15	TRAC	TGTGCTCTGAGTGATCAGAGCCAGGGAGGCAGAGCTCTGATATTT	CALSDQSQGGRALIF
1875	18	0.000111568	TRAV6D-7		TRAJ34	TRAC	TGCGCTCTGACCCCTTCCAATACCGACAAAGTCGTCTTT	CALTPSNTDKVVF
1876	18	0.000111568	TRAV6D-7		TRAJ40	TRAC	TGCGCTCTGAGTGCAGGAAACTACAAATACGTCTTT	CALSAGNYKYVF
1877	18	0.000111568	TRAV6D-7		TRAJ40	TRAC	TGCGCTCTGAGTCCTACAGGAAACTACAAATACGTCTTT	CALSPTGNYKYVF
1878	18	0.000111568	TRAV6N-6		TRAJ56	TRAC	TGTGCTCTGAGGGCTACTGGAGGCAATAATAAGCTGACTTTT	CALRATGGNNKLTF
1879	18	0.000111568	TRAV7-2		TRAJ40	TRAC	TGTGCAGCAGTTAATACAGGAAACTACAAATACGTCTTT	CAAVNTGNYKYVF
1880	18	0.000111568	TRAV7-2		TRAJ49	TRAC	TGTGCAGCAAGCCCCACGGGTTACCAGAACTTCTATTTT	CAASPTGYQNFYF
1881	18	0.000111568	TRAV7-3		TRAJ23	TRAC	TGTGCAGTGAGCATGAGGTATAACCAGGGGAAGCTTATCTTT	CAVSMRYNQGKLIF
1882	18	0.000111568	TRAV7-3		TRAJ26	TRAC	TGTGCAGTGGAGAATAACTATGCCCAGGGATTAACCTTC	CAVENNYAQGLTF
1883	18	0.000111568	TRAV7-5		TRAJ27	TRAC	TGTGCAATGAGGAACACCAATACAGGCAAATTAACCTTT	CAMRNTNTGKLTF
1884	18	0.000111568	TRAV7-5		TRAJ49	TRAC	TGTGCAGTGAGGTCGGGTTACCAGAACTTCTATTTT	CAVRSGYQNFYF
1885	18	0.000111568	TRAV7-5		TRAJ49	TRAC	TGTGCAGTGAGCAATACGGGTTACCAGAACTTCTATTTT	CAVSNTGYQNFYF
1886	18	0.000111568	TRAV7-5		TRAJ53	TRAC	TGTGCAGTGAAAGACAGTGGAGGCAGCAATTACAAACTGACATTT	CAVKDSGGSNYKLTF
1887	18	0.000111568	TRAV7-5		TRAJ56	TRAC	TGTGCAATGAGCATGGCTACTGGAGGCAATAATAAGCTGACTTTT	CAMSMATGGNNKLTF
1888	18	0.000111568	TRAV7-5		TRAJ7	TRAC	TGTGCAATGAGCATAATCTACAGCAACAACAGACTTACTTTG	CAMSIIYSNNRLTL
1889	18	0.000111568	TRAV7-2		TRAJ23	TRAC	TGTGCAGCAAATTATAACCAGGGGAAGCTTATCTTT	CAANYNQGKLIF
1890	18	0.000111568	TRAV7D-3		TRAJ52	TRAC	TGTGCAGTGTCCACTGGAGCTAACACTGGAAAGCTCACGTTT	CAVSTGANTGKLTF
1891	18	0.000111568	TRAV7D-3		TRAJ57	TRAC	TGTGCAGTGATAGGAGGGTCTGCGAAGCTCATCTTT	CAVIGGSAKLIF
1892	18	0.000111568	TRAV8D-1		TRAJ12	TRAC	TGTGCTACGGGGACTGGAGGCTATAAAGTGGTCTTT	CATGTGGYKVVF
1893	18	0.000111568	TRAV8D-1		TRAJ31	TRAC	TGTGCTCTCAATAACAGAATCTTCTTT	CALNNRIFF
1894	18	0.000111568	TRAV8D-1		TRAJ9	TRAC	TGTGCTTACATGGGCTACAAACTTACCTTC	CAYMGYKLTF
1895	18	0.000111568	TRAV8D-2		TRAJ18	TRAC	TGTGCTACAGATAGAGGTTCAGCCTTAGGGAGGCTGCATTTT	CATDRGSALGRLHF
1896	18	0.000111568	TRAV8D-2		TRAJ22	TRAC	TGTGCTACAGATGCATCTTCTGGCAGCTGGCAACTCATCTTT	CATDASSGSWQLIF
1897	18	0.000111568	TRAV8D-2		TRAJ30	TRAC	TGTGCTACAGATGACACAAATGCTTACAAAGTCATCTTT	CATDDTNAYKVIF
1898	18	0.000111568	TRAV8D-2		TRAJ45	TRAC	TGTGCTACTAATACAGGAGGTGCAGATAGACTCACCTTT	CATNTGGADRLTF
1899	18	0.000111568	TRAV8D-2		TRAJ48	TRAC	TGTGCTACAGAGGACTATGGAAATGAGAAAATAACTTTT	CATEDYGNEKITF
1900	18	0.000111568	TRAV8D-2		TRAJ5	TRAC	TGTGCTACAGACACACAGGTTGTGGGGCAGCTCACTTTC	CATDTQVVGQLTF
1901	18	0.000111568	TRAV8D-2		TRAJ50	TRAC	TGTGCTATATCCTCCTCCTTCAGCAAGCTGGTGTTT	CAISSSFSKLVF
1902	18	0.000111568	TRAV8D-2		TRAJ50	TRAC	TGTGCTACAGATGGGGCATCCTCCTCCTTCAGCAAGCTGGTGTTT	CATDGASSSFSKLVF
1903	18	0.000111568	TRAV8D-2		TRAJ57	TRAC	TGTGCTACTGATGGAGGAGGGTCTGCGAAGCTCATCTTT	CATDGGGSAKLIF
1904	18	0.000111568	TRAV8N-2		TRAJ49	TRAC	TGTGCTACAAACACGGGTTACCAGAACTTCTATTTT	CATNTGYQNFYF
1905	18	0.000111568	TRAV9-1		TRAJ50	TRAC	TGTGCTGTGACCGCATCCTCCTCCTTCAGCAAGCTGGTGTTT	CAVTASSSFSKLVF
1906	18	0.000111568	TRAV9D-3		TRAJ9	TRAC	TGTGCTGTGATCCTTAGGAACATGGGCTACAAACTTACCTTC	CAVILRNMGYKLTF
1907	18	0.000111568	TRDV1		TRAJ26	TRAC	TGTGGAGGGAAAGCGGGCAACTATGCCCAGGGATTAACCTTC	CGGKAGNYAQGLTF
1908	18	0.000111568	TRDV1		TRAJ40	TRAC	TGTGGAGGGAAAGATACAGGAAACTACAAATACGTCTTT	CGGKDTGNYKYVF
1909	18	0.000111568	TRDV1		TRAJ48	TRAC	TGTGGAGGGAAAGACTATGGAAATGAGAAAATAACTTTT	CGGKDYGNEKITF
1910	18	0.000111568	TRDV1		TRAJ56	TRAC	TGTGGAGGGCTAACTGGAGGCAATAATAAGCTGACTTTT	CGGLTGGNNKLTF
1911	18	0.000111568	TRDV2-2		TRAJ58	TRAC	TGTGCTCTCATGGTGCAAGGCACTGGGTCTAAGCTGTCATTT	CALMVQGTGSKLSF
1912	17	0.00010537	TRAV1		TRAJ12	TRAC	TGTGCTGTGAGCCCCGGGACTGGAGGCTATAAAGTGGTCTTT	CAVSPGTGGYKVVF
1913	17	0.00010537	TRAV1		TRAJ15	TRAC	TGTGCTGTGAGGGACCAGGGAGGCAGAGCTCTGATATTT	CAVRDQGGRALIF
1914	17	0.00010537	TRAV1		TRAJ16	TRAC	TGTGCTGTGAAGGCTTCAAGTGGCCAGAAGCTGGTTTTT	CAVKASSGQKLVF
1915	17	0.00010537	TRAV1		TRAJ17	TRAC	TGTGCTGTGAGGGACAGTGCAGGGAACAAGCTAACTTTT	CAVRDSAGNKLTF
1916	17	0.00010537	TRAV1		TRAJ24	TRAC	TGTGCTGTGAGGGTCACTGCCAGTTTGGGGAAACTGCAGTTT	CAVRVTASLGKLQF
1917	17	0.00010537	TRAV1		TRAJ28	TRAC	TGTGCTGTGAGGGCCATACCAGGCACTGGGAGTAACAGGCTCACTTTT	CAVRAIPGTGSNRLTF
1918	17	0.00010537	TRAV1		TRAJ32	TRAC	TGTGCTGTGAGGGTTTATGGGGGCAGTGGCAACAAGCTCATCTTT	CAVRVYGGSGNKLIF
1919	17	0.00010537	TRAV1		TRAJ42	TRAC	TGTGCTGTGAGGGATCAGGGAGGAAGCAATGCAAAGCTAACCTTC	CAVRDQGGSNAKLTF
1920	17	0.00010537	TRAV10		TRAJ48	TRAC	TGTGCAGCAAAAAGCTATGGAAATGAGAAAATAACTTTT	CAAKSYGNEKITF
1921	17	0.00010537	TRAV10D		TRAJ4	TRAC	TGTGCAGCAAGCTGGACTGGTAGCTTCAATAAGTTGACCTTT	CAASWTGSFNKLTF
1922	17	0.00010537	TRAV10D		TRAJ52	TRAC	TGTGCAGCAAGCCAAGCTAACACTGGAGCTAACACTGGAAAGCTCACGTTT	CAASQANTGANTGKLTF
1923	17	0.00010537	TRAV10D		TRAJ23	TRAC	TGTGCAGCAAGCTGGAATTATAACCAGGGGAAGCTTATCTTT	CAASWNYNQGKLIF
1924	17	0.00010537	TRAV10N		TRAJ31	TRAC	TGTGCAGCAAGCTGGAATAACAATAACAGAATCTTCTTT	CAASWNNNNRIFF
1925	17	0.00010537	TRAV10D		TRAJ48	TRAC	TGTGCAGCAAGCTATGGAAATGAGAAAATAACTTTT	CAASYGNEKITF
1926	17	0.00010537	TRAV10N		TRAJ49	TRAC	TGTGCAGCGAACACGGGTTACCAGAACTTCTATTTT	CAANTGYQNFYF
1927	17	0.00010537	TRAV10D		TRAJ57	TRAC	TGTGCAGCAGTGAATCAAGGAGGGTCTGCGAAGCTCATCTTT	CAAVNQGGSAKLIF
1928	17	0.00010537	TRAV11		TRAJ17	TRAC	TGTGTGGTGGGCTTAATGACTAACAGTGCAGGGAACAAGCTAACTTTT	CVVGLMTNSAGNKLTF
1929	17	0.00010537	TRAV11		TRAJ18	TRAC	TGTGTGGTGGGCGAGAGAGGTTCAGCCTTAGGGAGGCTGCATTTT	CVVGERGSALGRLHF
1930	17	0.00010537	TRAV12-1		TRAJ31	TRAC	TGTGCTCTGAGTGATCCCAATAACAGAATCTTCTTT	CALSDPNNRIFF
1931	17	0.00010537	TRAV12-1		TRAJ39	TRAC	TGTGCTCTGAAGTGGGGTAATGCAGGTGCCAAGCTCACATTC	CALKWGNAGAKLTF
1932	17	0.00010537	TRAV12-2		TRAJ35	TRAC	TGTGCTCTGAGTAGGGGCTTTGCAAGTGCGCTGACATTT	CALSRGFASALTF
1933	17	0.00010537	TRAV12-3		TRAJ40	TRAC	TGTGCTTTGAGGCCTACAGGAAACTACAAATACGTCTTT	CALRPTGNYKYVF
1934	17	0.00010537	TRAV12D-1		TRAJ12	TRAC	TGTGCTCTGATGACTGGAGGCTATAAAGTGGTCTTT	CALMTGGYKVVF
1935	17	0.00010537	TRAV12D-1		TRAJ13	TRAC	TGTGCTCTGAGTGTGAATTCTGGGACTTACCAGAGGTTT	CALSVNSGTYQRF
1936	17	0.00010537	TRAV12D-1		TRAJ32	TRAC	TGTGCTCTGAGAGTGAATTATGGGGGCAGTGGCAACAAGCTCATCTTT	CALRVNYGGSGNKLIF
1937	17	0.00010537	TRAV12D-1		TRAJ49	TRAC	TGTGCTTTGAGTGAAGTGGGTTACCAGAACTTCTATTTT	CALSEVGYQNFYF
1938	17	0.00010537	TRAV12D-2		TRAJ12	TRAC	TGTGCTTTGAAGGGAGGCTATAAAGTGGTCTTT	CALKGGYKVVF
1939	17	0.00010537	TRAV12D-2		TRAJ26	TRAC	TGTGCGGAACCCTATGCCCAGGGATTAACCTTC	CAEPYAQGLTF
1940	17	0.00010537	TRAV12D-2		TRAJ26	TRAC	TGTGCTTTGAGCCCCATAAATAACTATGCCCAGGGATTAACCTTC	CALSPINNYAQGLTF
1941	17	0.00010537	TRAV12D-2		TRAJ31	TRAC	TGTGCTTTGAGTGATCAGGAAAACAATAACAGAATCTTCTTT	CALSDQENNNRIFF
1942	17	0.00010537	TRAV12D-2		TRAJ37	TRAC	TGTGCTTTGAGTGAATCAGGCAATACTAGAAAACTCATCTTT	CALSESGNTRKLIF
1943	17	0.00010537	TRAV12D-2		TRAJ40	TRAC	TGTGCTTTGAGGGATACAGGAAACTACAAATACGTCTTT	CALRDTGNYKYVF
1944	17	0.00010537	TRAV12D-2		TRAJ42	TRAC	TGTGCTTTGAGTGGAGGAAGCAATGCAAAGCTAACCTTC	CALSGGSNAKLTF
1945	17	0.00010537	TRAV12N-2		TRAJ17	TRAC	TGTGCTTTGAGTGACGGGGACAGTGCAGGGAACAAGCTAACTTTT	CALSDGDSAGNKLTF
1946	17	0.00010537	TRAV12N-2		TRAJ39	TRAC	TGTGCTTTGAGTGGCTCAGCAGGTGCCAAGCTCACATTC	CALSGSAGAKLTF
1947	17	0.00010537	TRAV12N-2		TRAJ53	TRAC	TGTGCTTTGAGTGAGGGCAGTGGAGGCAGCAATTACAAACTGACATTT	CALSEGSGGSNYKLTF
1948	17	0.00010537	TRAV13-1		TRAJ26	TRAC	TGTGCTATGGAACGCAATAACTATGCCCAGGGATTAACCTTC	CAMERNNYAQGLTF
1949	17	0.00010537	TRAV13-1		TRAJ57	TRAC	TGTGCTAATCAAGGAGGGTCTGCGAAGCTCATCTTT	CANQGGSAKLIF
1950	17	0.00010537	TRAV13-2		TRAJ9	TRAC	TGTGCTATAGCCTTGAACATGGGCTACAAACTTACCTTC	CAIALNMGYKLTF
1951	17	0.00010537	TRAV13-4-DV7		TRAJ17	TRAC	TGTGCTATGAACAGTGCAGGGAACAAGCTAACTTTT	CAMNSAGNKLTF
1952	17	0.00010537	TRAV13-4-DV7		TRAJ18	TRAC	TGTGGGGGTTCAGCCTTAGGGAGGCTGCATTTT	CGGSALGRLHF
1953	17	0.00010537	TRAV13-4-DV7		TRAJ23	TRAC	TGTGCTATGGTTCCGAATTATAACCAGGGGAAGCTTATCTTT	CAMVPNYNQGKLIF
1954	17	0.00010537	TRAV13-4-DV7		TRAJ27	TRAC	TGTGCTATAGATCGACCCAATACAGGCAAATTAACCTTT	CAIDRPNTGKLTF
1955	17	0.00010537	TRAV13-4-DV7		TRAJ32	TRAC	TGTGCTATCCATGGGGGCAGTGGCAACAAGCTCATCTTT	CAIHGGSGNKLIF
1956	17	0.00010537	TRAV13-4-DV7		TRAJ32	TRAC	TGTGCTATGGAACGGGGGTATGGGGGCAGTGGCAACAAGCTCATCTTT	CAMERGYGGSGNKLIF
1957	17	0.00010537	TRAV13-4-DV7		TRAJ33	TRAC	TGTGCTGTCTCCAGCAACTATCAGTTGATCTGG	CAVSSNYQLIW
1958	17	0.00010537	TRAV13-4-DV7		TRAJ40	TRAC	TGTGTGACAGGAAACTACAAATACGTCTTT	CVTGNYKYVF
1959	17	0.00010537	TRAV13-4-DV7		TRAJ42	TRAC	TGTGCTATGGAACGGGGAGGAAGCAATGCAAAGCTAACCTTC	CAMERGGSNAKLTF
1960	17	0.00010537	TRAV13-4-DV7		TRAJ42	TRAC	TGTGCTATTAATTCTGGAGGAAGCAATGCAAAGCTAACCTTC	CAINSGGSNAKLTF
1961	17	0.00010537	TRAV13-4-DV7		TRAJ43	TRAC	TGTGCTTTCAATAACAACAATGCCCCACGATTT	CAFNNNNAPRF
1962	17	0.00010537	TRAV13-4-DV7		TRAJ43	TRAC	TGTGCTAGGAACAATAACAACAATGCCCCACGATTT	CARNNNNNAPRF
1963	17	0.00010537	TRAV13-4-DV7		TRAJ50	TRAC	TGTGCTGCATCCTCCTCCTTCAGCAAGCTGGTGTTT	CAASSSFSKLVF
1964	17	0.00010537	TRAV13-4-DV7		TRAJ50	TRAC	TGTGCTATGGAACTAGCATCCTCCTCCTTCAGCAAGCTGGTGTTT	CAMELASSSFSKLVF
1965	17	0.00010537	TRAV13-4-DV7		TRAJ50	TRAC	TGTGCTATGGAACGCGGAGCATCCTCCTCCTTCAGCAAGCTGGTGTTT	CAMERGASSSFSKLVF
1966	17	0.00010537	TRAV13-4-DV7		TRAJ53	TRAC	TGTGCTCATGACAGTGGAGGCAGCAATTACAAACTGACATTT	CAHDSGGSNYKLTF
1967	17	0.00010537	TRAV13-4-DV7		TRAJ58	TRAC	TGTGCTATGGTCGGCCAAGGCACTGGGTCTAAGCTGTCATTT	CAMVGQGTGSKLSF
1968	17	0.00010537	TRAV13-4-DV7		TRAJ6	TRAC	TGTGCTATGCGAACCTCAGGAGGAAACTACAAACCTACGTTT	CAMRTSGGNYKPTF
1969	17	0.00010537	TRAV13D-1		TRAJ12	TRAC	TGTGCTATGGAACGGACTGGAGGCTATAAAGTGGTCTTT	CAMERTGGYKVVF
1970	17	0.00010537	TRAV13D-1		TRAJ31	TRAC	TGTGCTTGGAATAACAATAACAGAATCTTCTTT	CAWNNNNRIFF
1971	17	0.00010537	TRAV13D-1		TRAJ49	TRAC	TGTGCTATGGGGGAGGGTTACCAGAACTTCTATTTT	CAMGEGYQNFYF
1972	17	0.00010537	TRAV13D-1		TRAJ49	TRAC	TGTGCTATGGAACGGAGCACGGGTTACCAGAACTTCTATTTT	CAMERSTGYQNFYF
1973	17	0.00010537	TRAV13D-1		TRAJ9	TRAC	TGTGCTGTGCGGGCCATGGGCTACAAACTTACCTTC	CAVRAMGYKLTF
1974	17	0.00010537	TRAV13D-2		TRAJ22	TRAC	TGTGCGGGGGCTTCTGGCAGCTGGCAACTCATCTTT	CAGASGSWQLIF
1975	17	0.00010537	TRAV13D-2		TRAJ40	TRAC	TGTGGAAACTACAAATACGTCTTT	CGNYKYVF
1976	17	0.00010537	TRAV13D-2		TRAJ42	TRAC	TGTGCTATGGATTATTCTGGAGGAAGCAATGCAAAGCTAACCTTC	CAMDYSGGSNAKLTF
1977	17	0.00010537	TRAV13D-1		TRAJ27	TRAC	TGTGCTATGGGGAACACCAATACAGGCAAATTAACCTTT	CAMGNTNTGKLTF
1978	17	0.00010537	TRAV13D-3		TRAJ49	TRAC	TGTGCTCCCTCGAACACGGGTTACCAGAACTTCTATTTT	CAPSNTGYQNFYF
1979	17	0.00010537	TRAV13D-3		TRAJ49	TRAC	TGTGCTATGGATCCGAACACGGGTTACCAGAACTTCTATTTT	CAMDPNTGYQNFYF
1980	17	0.00010537	TRAV13N-1		TRAJ53	TRAC	TGTGCTATGGAACTTGGAGGCAGCAATTACAAACTGACATTT	CAMELGGSNYKLTF
1981	17	0.00010537	TRAV14-1		TRAJ21	TRAC	TGTGCAGCAAGGACGCCTAATTACAACGTGCTTTACTTC	CAARTPNYNVLYF
1982	17	0.00010537	TRAV14-1		TRAJ27	TRAC	TGTGCAGCAATGAACACCAATACAGGCAAATTAACCTTT	CAAMNTNTGKLTF
1983	17	0.00010537	TRAV14-1		TRAJ37	TRAC	TGTGCAGCAAGTGAGGCAGGCAATACTAGAAAACTCATCTTT	CAASEAGNTRKLIF
1984	17	0.00010537	TRAV14-1		TRAJ39	TRAC	TGTGCAGCAAGTAATGCAGGTGCCAAGCTCACATTC	CAASNAGAKLTF
1985	17	0.00010537	TRAV14-1		TRAJ49	TRAC	TGTGCAGCAGTCACGGGTTACCAGAACTTCTATTTT	CAAVTGYQNFYF
1986	17	0.00010537	TRAV14-3		TRAJ26	TRAC	TGTGCAGCAAATAACTATGCCCAGGGATTAACCTTC	CAANNYAQGLTF
1987	17	0.00010537	TRAV14D-1		TRAJ23	TRAC	TGTGCAGCAAGTAGGGATTATAACCAGGGGAAGCTTATCTTT	CAASRDYNQGKLIF
1988	17	0.00010537	TRAV14D-1		TRAJ26	TRAC	TGTGCAGCAAGTGCAGGGAACTATGCCCAGGGATTAACCTTC	CAASAGNYAQGLTF
1989	17	0.00010537	TRAV14D-1		TRAJ31	TRAC	TGTGCAGCAAGTGCAAATAACAGAATCTTCTTT	CAASANNRIFF
1990	17	0.00010537	TRAV14D-1		TRAJ4	TRAC	TGTGCAGCAATGTTATCTGGTAGCTTCAATAAGTTGACCTTT	CAAMLSGSFNKLTF
1991	17	0.00010537	TRAV14D-1		TRAJ49	TRAC	TGTGCAGCAACCCCGGGTTACCAGAACTTCTATTTT	CAATPGYQNFYF
1992	17	0.00010537	TRAV14D-1		TRAJ53	TRAC	TGTGCAGCAAGTGCGAGTGGAGGCAGCAATTACAAACTGACATTT	CAASASGGSNYKLTF
1993	17	0.00010537	TRAV14D-1		TRAJ56	TRAC	TGTGCAGCAAGTTCTTGGGGAGGCAATAATAAGCTGACTTTT	CAASSWGGNNKLTF
1994	17	0.00010537	TRAV14D-3-DV8		TRAJ17	TRAC	TGTGCAGCAAGGGGGGCTAACAGTGCAGGGAACAAGCTAACTTTT	CAARGANSAGNKLTF
1995	17	0.00010537	TRAV14D-3-DV8		TRAJ23	TRAC	TGTGCAGCAAGTCAGAATTATAACCAGGGGAAGCTTATCTTT	CAASQNYNQGKLIF
1996	17	0.00010537	TRAV14D-3-DV8		TRAJ32	TRAC	TGTGCAGCAAGAGGTTATGGGGGCAGTGGCAACAAGCTCATCTTT	CAARGYGGSGNKLIF
1997	17	0.00010537	TRAV14D-3-DV8		TRAJ32	TRAC	TGTGCAGCAAGCGCTTATGGGGGCAGTGGCAACAAGCTCATCTTT	CAASAYGGSGNKLIF
1998	17	0.00010537	TRAV14D-3-DV8		TRAJ33	TRAC	TGTGCAGCAAGTTATAGCAACTATCAGTTGATCTGG	CAASYSNYQLIW
1999	17	0.00010537	TRAV14D-3-DV8		TRAJ35	TRAC	TGTGCAGCAGGCTTTGCAAGTGCGCTGACATTT	CAAGFASALTF
[truncated: 28,465 more rows]

## Sheet: Model1
Clone.ID	Clone.Count	Clone.Fraction	V.Segment	D.Segment	J.Segment	C.Segment	CDR3.Gene.Sequence	CDR3.AA.Sequence
1	1715	0.0110068	TRAV11		TRAJ18	TRAC	TGTGTGGTGGGCGATAGAGGTTCAGCCTTAGGGAGGCTGCATTTT	CVVGDRGSALGRLHF
2	1276	0.0081893	TRAV11		TRAJ18	TRAC	TGTGTGGTGGGGGATAGAGGTTCAGCCTTAGGGAGGCTGCATTTT	CVVGDRGSALGRLHF
3	921	0.00591093	TRAV11		TRAJ18	TRAC	TGTGTGGTGGGAGATAGAGGTTCAGCCTTAGGGAGGCTGCATTTT	CVVGDRGSALGRLHF
4	535	0.0034336	TRAV11		TRAJ18	TRAC	TGTGTGGTGGGTGATAGAGGTTCAGCCTTAGGGAGGCTGCATTTT	CVVGDRGSALGRLHF
5	158	0.00101404	TRAV12-2		TRAJ57	TRAC	TGTGCTTTGAATCAAGGAGGGTCTGCGAAGCTCATCTTT	CALNQGGSAKLIF
6	105	0.000673885	TRAV11		TRAJ18	TRAC	TGTGTGGTGGCCGATAGAGGTTCAGCCTTAGGGAGGCTGCATTTT	CVVADRGSALGRLHF
7	103	0.000661049	TRAV13D-1		TRAJ56	TRAC	TGTGCTATGGCTACTGGAGGCAATAATAAGCTGACTTTT	CAMATGGNNKLTF
8	100	0.000641795	TRAV14D-2		TRAJ22	TRAC	TGTGCAGCAAGTGCATCTTCTGGCAGCTGGCAACTCATCTTT	CAASASSGSWQLIF
9	92	0.000590451	TRAV13D-1		TRAJ50	TRAC	TGTGCTATGGCATCCTCCTCCTTCAGCAAGCTGGTGTTT	CAMASSSFSKLVF
10	90	0.000577615	TRAV13D-1		TRAJ18	TRAC	TGTGCTATGGAACGGGGTTCAGCCTTAGGGAGGCTGCATTTT	CAMERGSALGRLHF
11	88	0.00056478	TRAV13N-1		TRAJ16	TRAC	TGTGCTACCTCAACTTCAAGTGGCCAGAAGCTGGTTTTT	CATSTSSGQKLVF
12	80	0.000513436	TRAV7-3		TRAJ21	TRAC	TGTGCAGTGAGCATGCCTAATTACAACGTGCTTTACTTC	CAVSMPNYNVLYF
13	79	0.000507018	TRAV13N-1		TRAJ18	TRAC	TGTGCTATGGATAGAGGTTCAGCCTTAGGGAGGCTGCATTTT	CAMDRGSALGRLHF
14	78	0.0005006	TRAV13D-1		TRAJ49	TRAC	TGTGCTATGGAACCGGGTTACCAGAACTTCTATTTT	CAMEPGYQNFYF
15	69	0.000442839	TRAV14D-2		TRAJ31	TRAC	TGTGCAGCAAGTAACAATAACAGAATCTTCTTT	CAASNNNRIFF
16	69	0.000442839	TRAV8D-1		TRAJ39	TRAC	TGTGCTACTGATAATGCAGGTGCCAAGCTCACATTC	CATDNAGAKLTF
17	68	0.000436421	TRAV6-7-DV9		TRAJ23	TRAC	TGCGCTCTGCGAAATTATAACCAGGGGAAGCTTATCTTT	CALRNYNQGKLIF
18	67	0.000430003	TRAV14-1		TRAJ27	TRAC	TGTGCAGCTTATAACACCAATACAGGCAAATTAACCTTT	CAAYNTNTGKLTF
19	62	0.000397913	TRAV13D-1		TRAJ4	TRAC	TGTGCTATGGCCCTGTTATCTGGTAGCTTCAATAAGTTGACCTTT	CAMALLSGSFNKLTF
20	61	0.000391495	TRAV8D-2		TRAJ50	TRAC	TGTGCTACAGATGCATCCTCCTCCTTCAGCAAGCTGGTGTTT	CATDASSSFSKLVF
21	60	0.000385077	TRAV13-1		TRAJ12	TRAC	TGTGCTATGGAACGGGGGACTGGAGGCTATAAAGTGGTCTTT	CAMERGTGGYKVVF
22	58	0.000372241	TRAV13-4-DV7		TRAJ50	TRAC	TGTGCTATGGAACCATCCTCCTCCTTCAGCAAGCTGGTGTTT	CAMEPSSSFSKLVF
23	58	0.000372241	TRAV13N-2		TRAJ52	TRAC	TGTGCTAACACTGGAGCTAACACTGGAAAGCTCACGTTT	CANTGANTGKLTF
24	57	0.000365823	TRAV10N		TRAJ32	TRAC	TGTGCAGCATCATATGGGGGCAGTGGCAACAAGCTCATCTTT	CAASYGGSGNKLIF
25	57	0.000365823	TRAV13D-1		TRAJ23	TRAC	TGTGCTATGGGGAATTATAACCAGGGGAAGCTTATCTTT	CAMGNYNQGKLIF
26	57	0.000365823	TRAV14D-3-DV8		TRAJ15	TRAC	TGTGCAGCAAGCCAGGGAGGCAGAGCTCTGATATTT	CAASQGGRALIF
27	57	0.000365823	TRAV8D-1		TRAJ45	TRAC	TGTGCTACTGATACAGGAGGTGCAGATAGACTCACCTTT	CATDTGGADRLTF
28	56	0.000359405	TRAV14D-3-DV8		TRAJ53	TRAC	TGTGCAGCAAGTAAGGGCAGTGGAGGCAGCAATTACAAACTGACATTT	CAASKGSGGSNYKLTF
29	56	0.000359405	TRAV4D-3		TRAJ18	TRAC	TGTGCTGCTGAGGATAGAGGTTCAGCCTTAGGGAGGCTGCATTTT	CAAEDRGSALGRLHF
30	55	0.000352987	TRAV13D-1		TRAJ28	TRAC	TGTGCTATGGAACCAGGCACTGGGAGTAACAGGCTCACTTTT	CAMEPGTGSNRLTF
31	55	0.000352987	TRAV14D-2		TRAJ16	TRAC	TGTGCAGCAACTTCAAGTGGCCAGAAGCTGGTTTTT	CAATSSGQKLVF
[truncated: 31,379 more rows]

## Sheet: Model2
Clone.ID	Clone.Count	Clone.Fraction	V.Segment	D.Segment	J.Segment	C.Segment	CDR3.Gene.Sequence	CDR3.AA.Sequence
[truncated: 35,280 more rows]

[truncated: 2 more sheets: Treat1, Treat2]
